# Supplementary material for: The Evolution History of Fe–S Cluster A-Type Assembly Protein Reveals Multiple Gene Duplication Events and Essential Protein Motifs
Source: Genome Biol Evol. 2020 Feb 27;12(3):160–73. doi: 10.1093/gbe/evaa038 (PMC7144353; doi:10.1093/gbe/evaa038)
Supplement: evaa038_Supplementary_Data [file evaa038_supplementary_data.zip]

Archive with 2 entries (2 files):
- Supplementary_LegendAndFig.pdf
- Supplementary_Tables.xlsx
