# Supplementary material for: The Evolution History of Fe–S Cluster A-Type Assembly Protein Reveals Multiple Gene Duplication Events and Essential Protein Motifs
Source: Genome Biol Evol. 2020 Feb 27;12(3):160–73. doi: 10.1093/gbe/evaa038 (PMC7144353; doi:10.1093/gbe/evaa038)
Supplement: evaa038_Supplementary_Data [file evaa038_supplementary_data.zip › Supplementary_Tables.xlsx]

## Sheet: Supplementary Table S1
Target	Description	Domain	Species	Identical Seqs	# hits	# significant hits	Bit Score	Hit Positions	E-value	HesB	IscA	ErpA	SufA	Uncharacterized
K9Z7U6_CYAAP(hesB)	Iron-sulfur cluster assembly accessory protein	Bacteria	Cyanobacterium aponinum (strain PCC 10605)		1	1	128.9		4.3e-34	0	0	0	0	1
A0A077JJ48_9CYAN(hesB)	Iron-sulfur cluster assembly accessory protein	Bacteria	cyanobacterium endosymbiont of Epithemia turgida isolate EtSB Lake Yunoko		1	1	129		4e-34	0	0	0	0	1
A0A077JH50_9CYAN(hesB)	Fe-S cluster biosynthesis nitrogen fixation-like protein	Bacteria	cyanobacterium endosymbiont of Epithemia turgida isolate EtSB Lake Yunoko		1	1	117.3		1.5e-30	0	0	0	0	1
A0A0H5BNC0_BLAVI(sufA)	Iron binding protein SufA for iron-sulfur cluster assembly	Bacteria	Blastochloris viridis		1	1	132.7		2.9e-35	0	0	0	1	0
H0TQI5_9BRAD(sufA)	Iron-sulfur cluster assembly protein	Bacteria	Bradyrhizobium sp. STM 3843		1	1	147.9		6.1e-40	0	0	0	0	1
A0A1X2HYG7_9FUNG(isca1)	Uncharacterized protein	Eukaryota	Absidia repens		1	1	172.3		1.9e-47	0	0	0	0	1
A0A1X2IT38_9FUNG(isca1)	Uncharacterized protein	Eukaryota	Absidia repens		1	1	169.8		1.1e-46	0	0	0	0	1
L8HA83_ACACA(isca1)	Iron sulfur assembly protein 1, putative	Eukaryota	Acanthamoeba castellanii str. Neff		1	1	147.1		1.1e-39	0	0	0	0	1
A0A1C2FYL3_9GAMM(isca1)	Iron-binding protein IscA	Bacteria	Acidiferrobacter thiooxydans		1	1	131.8		5.2e-35	0	1	0	0	0
A0A1S8W538_9FUNG(isca1)	Uncharacterized protein	Eukaryota	Batrachochytrium salamandrivorans		1	1	152		3.4e-41	0	0	0	0	1
A0A1W9WA77_9GAMM(isca1)	Iron-binding protein IscA	Bacteria	Beggiatoa sp. 4572_84		1	1	140.9		8.8e-38	0	1	0	0	0
I1I6L6_BRADI(isca1)	Uncharacterized protein	Eukaryota	Brachypodium distachyon		1	1	177		6.7e-49	0	0	0	0	1
I1IPC5_BRADI(isca1)	Uncharacterized protein	Eukaryota	Brachypodium distachyon		1	1	144.8		5.3e-39	0	0	0	0	1
A0A078IDN9_BRANA(isca-like 1)(isca1)	BnaA09g08830D protein	Eukaryota	Brassica napus		1	1	180.8		4.6e-50	0	0	0	0	1
A0A078GNL6_BRANA(isca1)	BnaC09g09090D protein	Eukaryota	Brassica napus		1	1	167.4		5.9e-46	0	0	0	0	1
A0A0N4TJZ2_BRUPA(isca1)	Uncharacterized protein	Eukaryota	Brugia pahangi		1	1	159.5		1.7e-43	0	0	0	0	1
A5HWB2_CAEEL(isca1)	Uncharacterized protein	Eukaryota	Caenorhabditis elegans		1	1	164.8		3.8e-45	0	0	0	0	1
A0A286XJK8_CAVPO(isca1)	Iron-sulfur cluster assembly 1	Eukaryota	Cavia porcellus		1	1	172.5		1.7e-47	0	0	0	0	1
A0A286XPM3_CAVPO(isca1)	Uncharacterized protein	Eukaryota	Cavia porcellus		1	1	88.4		1.1e-21	0	0	0	0	1
A0A286XI91_CAVPO(isca1)	Uncharacterized protein	Eukaryota	Cavia porcellus		1	1	77.4		2.9e-18	0	0	0	0	1
M7N081_9BACT(isca1)	Iron-sulfur cluster assembly protein	Bacteria	Cesiribacter andamanensis AMV16		1	1	66.6		5.8e-15	0	0	0	0	1
A0A1G8NV82_9RHOB(isca1)	Iron-binding apoprotein IscA	Bacteria	Citreicella marina		1	1	127.3		1.3e-33	0	1	0	0	0
A0A010RVF5_9PEZI(isca1)	Iron-sulfur cluster assembly accessory protein	Eukaryota	Colletotrichum fioriniae PJ7		1	1	175.1		2.5e-48	0	0	0	0	1
A0A0A0KTF0_CUCSA(isca-like1)(isca1)	Uncharacterized protein	Eukaryota	Cucumis sativus		1	1	179.1		1.6e-49	0	0	0	0	1
A0A0P5X7Q1_9CRUS(isca1)	Iron-sulfur cluster assembly 1, mitochondrial	Eukaryota	Daphnia magna		1	1	152.9		1.7e-41	0	0	0	0	1
E9HR70_DAPPU(isca1)	Uncharacterized protein	Eukaryota	Daphnia pulex		1	1	163.1		1.2e-44	0	0	0	0	1
A0A2I3ND49_PAPAN(isca1)	Iron-sulfur cluster assembly 1	Eukaryota	Papio anubis		1	1	171		4.9e-47	0	0	0	0	1
A0A078G6N4_BRANA(cpisca)	BnaC08g14310D protein	Eukaryota	Brassica napus		1	1	162.1		2.7e-44	0	0	0	0	1
A0A078G8G4_BRANA(cpisca)	BnaA08g25720D protein	Eukaryota	Brassica napus		1	1	161.4		4.1e-44	0	0	0	0	1
A0A078IXQ5_BRANA(cpisca)	BnaCnng28060D protein	Eukaryota	Brassica napus		1	1	158.9		2.4e-43	0	0	0	0	1
A0A078I6H3_BRANA(cpisca)	BnaA05g28880D protein	Eukaryota	Brassica napus		1	1	71		2.6e-16	0	0	0	0	1
A0A0A0KJ66_CUCSA(cpisca)	Uncharacterized protein	Eukaryota	Cucumis sativus		1	1	152.5		2.4e-41	0	0	0	0	1
A0A0N9ZHT6_9RHOB(sufA)	Iron binding protein SufA for iron-sulfur cluster assembly	Bacteria	Celeribacter marinus		1	1	126.9		1.7e-33	0	0	0	1	0
L8HG63_ACACA(isca2)	Ironsulfur cluster assembly accessory subfamily protein	Eukaryota	Acanthamoeba castellanii str. Neff		1	1	125.7		4.1e-33	0	0	0	0	1
ISCA2_BOVIN(isca2)	Iron-sulfur cluster assembly 2 homolog, mitochondrial	Eukaryota	Bos taurus		1	1	161.5		3.9e-44	0	0	0	0	1
A0A078HUL3_BRANA(isca2)	BnaCnng10620D protein	Eukaryota	Brassica napus		1	1	183.7		6e-51	0	0	0	0	1
A0A078FMK4_BRANA(isca2)(isca2)	BnaC02g02840D protein	Eukaryota	Brassica napus		1	1	179.6		1.1e-49	0	0	0	0	1
A0A0H5SFC3_BRUMA(isca2)	Bm6831	Eukaryota	Brugia malayi		1	1	134.5		8.1e-36	0	0	0	0	1
A0A0N4SZX1_BRUPA(isca2)	Uncharacterized protein	Eukaryota	Brugia pahangi		1	1	135.2		4.8e-36	0	0	0	0	1
Q9XVZ9_CAEEL(isca2)	Uncharacterized protein	Eukaryota	Caenorhabditis elegans		1	1	137.4		1e-36	0	0	0	0	1
A0A286XVG8_CAVPO(isca2)	Iron-sulfur cluster assembly 2	Eukaryota	Cavia porcellus		1	1	162.5		2e-44	0	0	0	0	1
A0A010QLI3_9PEZI(isca2)	Iron-sulfur cluster assembly accessory protein	Eukaryota	Colletotrichum fioriniae PJ7		1	1	106.6		3.1e-27	0	0	0	0	1
A0A0A0LXX8_CUCSA(isca-like2)(isca2)	Uncharacterized protein	Eukaryota	Cucumis sativus		1	1	171.4		3.6e-47	0	0	0	0	1
A0A0A0LSN2_CUCSA(isca-like2)(isca2)	Uncharacterized protein	Eukaryota	Cucumis sativus		1	1	141.7		4.7e-38	0	0	0	0	1
ISCA1_BOVIN(isca1)	Iron-sulfur cluster assembly 1 homolog, mitochondrial	Eukaryota	Bos taurus		1	1	169.4		1.5e-46	0	0	0	0	1
A0A1X2I0R8_9FUNG(erpa)	Uncharacterized protein	Eukaryota	Absidia repens		1	1	144.8		5.5e-39	0	0	0	0	1
A0A1X2IZM5_9FUNG(erpa)	Uncharacterized protein	Eukaryota	Absidia repens		1	1	142.5		2.7e-38	0	0	0	0	1
A0A1C2FZ27_9GAMM(erpa)	Iron-sulfur cluster insertion protein ErpA	Bacteria	Acidiferrobacter thiooxydans		1	1	133.2		2.1e-35	0	0	1	0	0
A0A1C2G2F2_9GAMM(erpa)	Iron-sulfur cluster insertion protein ErpA	Bacteria	Acidiferrobacter thiooxydans		1	1	123.5		2e-32	0	0	1	0	0
A0A1C2G0G6_9GAMM(erpa)	Uncharacterized protein	Bacteria	Acidiferrobacter thiooxydans		1	1	79.1		8.6e-19	0	0	0	0	1
A0A1C2G288_9GAMM(erpa)	Uncharacterized protein	Bacteria	Acidiferrobacter thiooxydans		1	1	49.9		8.2e-10	0	0	0	0	1
A0A1W9X8K8_9GAMM(erpa)	Iron-sulfur cluster insertion protein ErpA	Bacteria	Beggiatoa sp. 4572_84		1	1	136.6		1.7e-36	0	0	1	0	0
A0A1W9L917_9GAMM(erpa)	Iron-sulfur cluster insertion protein ErpA	Bacteria	Beggiatoa sp. IS2		1	1	133.4		1.7e-35	0	0	1	0	0
A0A1W9L512_9GAMM(erpa)	Iron-sulfur cluster insertion protein ErpA	Bacteria	Beggiatoa sp. IS2		1	1	133.4		1.8e-35	0	0	1	0	0
A0A0H5BEZ4_BLAVI(erpa)	Iron-sulfur cluster insertion protein erpA	Bacteria	Blastochloris viridis		1	1	125.5		4.7e-33	0	0	1	0	0
A0A1P8NBB4_9MICO(erpa)	Iron-sulfur cluster insertion protein ErpA	Bacteria	Brachybacterium sp. P6-10-X1		1	1	101.8		9.2e-26	0	0	1	0	0
K9GZI9_9PROT(erpa)	Putative iron binding protein	Bacteria	Caenispirillum salinarum AK4		1	1	141.8		4.6e-38	0	0	0	0	1
A0A0P0A7A8_9RHOB(erpa)	Putative iron binding protein from the HesB_IscA_SufA family	Bacteria	Celeribacter marinus		1	1	113.6		2.1e-29	1	0	0	0	0
M7NIA9_9BACT(erpa)	Iron-sulfur cluster insertion protein erpA	Bacteria	Cesiribacter andamanensis AMV16		1	1	128.7		4.7e-34	0	0	1	0	0
A0A1G8SVJ0_9RHOB(erpa)	Iron-sulfur cluster assembly accessory protein	Bacteria	Citreicella marina		1	1	115.7		4.9e-30	0	0	0	0	1
A0A077JHX4_9CYAN(erpa)	Iron-sulfur cluster assembly accessory protein	Bacteria	cyanobacterium endosymbiont of Epithemia turgida isolate EtSB Lake Yunoko		1	1	100.2		2.9e-25	0	0	0	0	1
A0A133XLY0_9RHOO(erpa)	Putative iron-sulfur cluster insertion protein ErpA	Bacteria	Dechloromonas denitrificans		1	1	135.3		4.5e-36	0	0	1	0	0
A0A133XK91_9RHOO(erpa)	Uncharacterized protein	Bacteria	Dechloromonas denitrificans		1	1	103.6		2.5e-26	0	0	0	0	1
A0A159Z3T3_9RHOB(erpa)	Iron-sulfur cluster assembly accessory protein	Bacteria	Defluviimonas alba		1	1	111		1.3e-28	0	0	0	0	1
A0A150YHL2_9BACI	Uncharacterized protein	Bacteria	[Bacillus] sp. KCTC 13219		1	1	108.9		6.1e-28	0	0	0	0	1
A0A0K8MF04_9PROT	Iron-binding protein IscA	Bacteria	[Caedibacter] varicaedens		1	1	143.5		1.4e-38	0	1	0	0	0
A0A0K8MAY4_9PROT	Iron-sulfur cluster insertion protein ErpA	Bacteria	[Caedibacter] varicaedens		1	1	98.9		6.9e-25	0	0	1	0	0
A0A0L0NV32_9ASCO	Uncharacterized protein	Eukaryota	[Candida] auris		1	1	193.7		4.9e-54	0	0	0	0	1
A0A0L0NYX8_9ASCO	Uncharacterized protein	Eukaryota	[Candida] auris		1	1	88.9		8.1e-22	0	0	0	0	1
A0A1L0G840_9ASCO	CIC11C00000005865	Eukaryota	[Candida] intermedia		1	1	188.2		2.4e-52	0	0	0	0	1
A0A1L0C1M9_9ASCO	CIC11C00000002139	Eukaryota	[Candida] intermedia		1	1	94.4		1.6e-23	0	0	0	0	1
A0A1T0BB33_9PAST	Iron-binding protein IscA	Bacteria	[Haemophilus] felis		1	1	135.7		3.3e-36	0	1	0	0	0
A0A1T0AVJ3_9PAST	Iron-sulfur cluster insertion protein ErpA	Bacteria	[Haemophilus] felis		1	1	134.9		6e-36	0	0	1	0	0
A0A1T0AXZ5_9PAST	Fe/S biogenesis protein NfuA	Bacteria	[Haemophilus] felis		1	1	40.7		5.5e-07	0	0	0	0	1
A0A1X1QB38_9ENTR	Iron-sulfur cluster insertion protein ErpA	Bacteria	[Kluyvera] intestini		1	1	133.4		1.8e-35	0	0	1	0	0
D8FTH9_9CYAN	Iron-sulfur cluster assembly accessory protein	Bacteria	[Oscillatoria] sp. PCC 6506		1	1	126.9		1.8e-33	0	0	0	0	1
D8G2G1_9CYAN	Iron-sulfur cluster assembly accessory protein	Bacteria	[Oscillatoria] sp. PCC 6506		1	1	105.8		5.1e-27	0	0	0	0	1
D8G553_9CYAN	Iron-sulfur cluster assembly accessory protein	Bacteria	[Oscillatoria] sp. PCC 6506		1	1	101.9		8.4e-26	0	0	0	0	1
A0A0G3BVV9_9BURK	Putative iron-sulfur cluster insertion protein ErpA	Bacteria	[Polyangium] brachysporum		1	1	133.4		1.7e-35	0	0	1	0	0
A0A0G3BRD6_9BURK	Iron-sulfur cluster assembly protein	Bacteria	[Polyangium] brachysporum		1	1	126.7		1.9e-33	0	0	0	0	1
A0A168MQW4_ABSGL	Uncharacterized protein	Eukaryota	Absidia glauca		1	1	170		1e-46	0	0	0	0	1
A0A163K7J0_ABSGL	Uncharacterized protein	Eukaryota	Absidia glauca		1	1	169.1		1.9e-46	0	0	0	0	1
A0A163J477_ABSGL	Uncharacterized protein	Eukaryota	Absidia glauca		1	1	143.9		1e-38	0	0	0	0	1
A0A091P140_9PASS	Uncharacterized protein (Fragment)	Eukaryota	Acanthisitta chloris		1	1	151.6		4.4e-41	0	0	0	0	1
A0A091MI26_9PASS	Uncharacterized protein (Fragment)	Eukaryota	Acanthisitta chloris		1	1	126.7		2e-33	0	0	0	0	1
B0CER4_ACAM1	Iron-sulfur cluster assembly accessory protein	Bacteria	Acaryochloris marina (strain MBIC 11017)		1	1	133.1		2.1e-35	0	0	0	0	1
B0BZE2_ACAM1	Iron-sulfur cluster assembly protein	Bacteria	Acaryochloris marina (strain MBIC 11017)		1	1	112.9		3.6e-29	0	0	0	0	1
C7RUQ9_ACCPU	Putative iron-sulfur cluster insertion protein ErpA	Bacteria	Accumulibacter phosphatis (strain UW-1)		1	1	130.6		1.2e-34	0	0	1	0	0
C7RMV2_ACCPU	Iron-sulfur cluster assembly protein IscA	Bacteria	Accumulibacter phosphatis (strain UW-1)		1	1	124.9		6.9e-33	0	1	0	0	0
C7RQJ5_ACCPU	Iron-sulfur cluster assembly accessory protein	Bacteria	Accumulibacter phosphatis (strain UW-1)		1	1	97.4		2e-24	0	0	0	0	1
E3PX23_ACESD	Putative hesB/yadR/yfhF family protein	Bacteria	Acetoanaerobium sticklandii (strain ATCC 12662 / DSM 519 / JCM 1433 / NCIMB 10654)		1	1	34.8		3.6e-05	1	0	0	0	0
A0A0D6MSB0_ACEAC	Iron-sulfur (Fe-S) cluster assembly protein	Bacteria	Acetobacter aceti NBRC 14818		1	1	127.5		1.1e-33	0	0	0	0	1
A0A0D6MXT7_ACEAC	Iron-sulfur (Fe-S) cluster assembly protein	Bacteria	Acetobacter aceti NBRC 14818		1	1	126.5		2.3e-33	0	0	0	0	1
A0A0D6N443_9PROT	Iron-sulfur (Fe-S) cluster assembly protein	Bacteria	Acetobacter cibinongensis 4H-1		1	1	125.5		4.5e-33	0	0	0	0	1
A0A0D6N2Z2_9PROT	Iron-sulfur (Fe-S) cluster assembly protein	Bacteria	Acetobacter cibinongensis 4H-1		1	1	113		3.3e-29	0	0	0	0	1
A0A0D6N9V8_9PROT	Iron-sulfur (Fe-S) cluster assembly protein	Bacteria	Acetobacter indonesiensis 5H-1		1	1	122.1		5e-32	0	0	0	0	1
A0A0D6NEX1_9PROT	Iron-sulfur (Fe-S) cluster assembly protein	Bacteria	Acetobacter indonesiensis 5H-1		1	1	109.9		2.9e-28	0	0	0	0	1
A0A252BYN1_9PROT	Fe-S cluster assembly protein HesB	Bacteria	Acetobacter okinawensis		1	1	132.4		3.6e-35	1	0	0	0	0
A0A252BY70_9PROT	Fe-S cluster assembly protein HesB	Bacteria	Acetobacter okinawensis		1	1	103.2		3.4e-26	1	0	0	0	0
A0A0D6NGK7_9PROT	Iron-sulfur (Fe-S) cluster assembly protein	Bacteria	Acetobacter orientalis 21F-2		1	1	129.9		2.1e-34	0	0	0	0	1
A0A0D6NIX4_9PROT	Iron-sulfur (Fe-S) cluster assembly protein	Bacteria	Acetobacter orientalis 21F-2		1	1	104.4		1.4e-26	0	0	0	0	1
A0A0D6NNL1_9PROT	Iron-sulfur (Fe-S) cluster assembly protein	Bacteria	Acetobacter orleanensis JCM 7639		1	1	129.7		2.4e-34	0	0	0	0	1
A0A0D6NQI7_9PROT	Iron-sulfur (Fe-S) cluster assembly protein	Bacteria	Acetobacter orleanensis JCM 7639		1	1	102.8		4.4e-26	0	0	0	0	1
C7JBP1_ACEP3	Iron-sulfur (Fe-S) cluster assembly protein HesB/YadR/YfhF	Bacteria	Acetobacter pasteurianus (strain NBRC 3283 / LMG 1513 / CCTM 1153)		1	1	131.7		5.8e-35	1	0	0	0	0
C7JE51_ACEP3	Iron-sulfur (Fe-S) cluster assembly protein HesB/YadR/YfhF	Bacteria	Acetobacter pasteurianus (strain NBRC 3283 / LMG 1513 / CCTM 1153)		1	1	109.7		3.4e-28	1	0	0	0	0
A0A1U9LGW1_9PROT	Fe-S cluster assembly protein HesB	Bacteria	Acetobacter persici		1	1	131.7		5.7e-35	1	0	0	0	0
A0A1U9LG91_9PROT	Fe-S cluster assembly protein HesB	Bacteria	Acetobacter persici		1	1	102.7		4.6e-26	1	0	0	0	0
A0A1Y3G3X5_9PROT	Fe-S cluster assembly protein HesB	Bacteria	Acetobacter sp. DmW_043		1	1	133.5		1.7e-35	1	0	0	0	0
A0A1Y3G2G2_9PROT	Fe-S cluster assembly protein HesB	Bacteria	Acetobacter sp. DmW_043		1	1	114.4		1.2e-29	1	0	0	0	0
A0A252C518_9PROT	Fe-S cluster assembly protein HesB	Bacteria	Acetobacter sp. DsW_063		1	1	125.1		6.2e-33	1	0	0	0	0
A0A0D6NVK8_9PROT	Iron-sulfur (Fe-S) cluster assembly protein	Bacteria	Acetobacter syzygii 9H-2		1	1	131.5		6.5e-35	0	0	0	0	1
A0A0D6P0D3_9PROT	Iron-sulfur (Fe-S) cluster assembly protein	Bacteria	Acetobacter syzygii 9H-2		1	1	106.8		2.7e-27	0	0	0	0	1
F7VGX4_9PROT	Iron-sulfur (Fe-S) cluster assembly protein HesB/YadR/YfhF	Bacteria	Acetobacter tropicalis NBRC 101654		1	1	113.1		2.9e-29	1	0	0	0	0
H0A7B6_9PROT	Iron-binding protein IscA	Bacteria	Acetobacteraceae bacterium AT-5844		1	1	139.3		2.6e-37	0	1	0	0	0
H0A497_9PROT	Iron-sulfur cluster assembly accessory protein	Bacteria	Acetobacteraceae bacterium AT-5844		1	1	113		3.2e-29	0	0	0	0	1
A0A1E4LHU8_9PROT	Fe-S cluster assembly protein HesB	Bacteria	Acetobacteraceae bacterium SCN 69-10		1	1	130.4		1.4e-34	1	0	0	0	0
A0A0M1J7F9_9GAMM	Iron-binding protein IscA	Bacteria	Achromatium sp. WMS1		1	1	131.9		5e-35	0	1	0	0	0
A0A0M1JBC2_9GAMM	Iron-sulfur cluster insertion protein ErpA	Bacteria	Achromatium sp. WMS2		1	1	131.7		5.7e-35	0	0	1	0	0
A0A0M1J3W2_9GAMM	Iron-binding protein IscA	Bacteria	Achromatium sp. WMS2		1	1	126.7		1.9e-33	0	1	0	0	0
A0A0M1JG90_9GAMM	Iron-binding protein IscA	Bacteria	Achromatium sp. WMS3		1	1	126.4		2.5e-33	0	1	0	0	0
A0A0M1JGR8_9GAMM	Iron--sulfur cluster insertion protein ErpA (Fragment)	Bacteria	Achromatium sp. WMS3		1	1	114.6		1.1e-29	0	0	1	0	0
F7T1G5_9BURK	Putative iron-sulfur cluster insertion protein ErpA	Bacteria	Achromobacter insuavis AXX-A		1	1	133.4		1.7e-35	0	0	1	0	0
F7TA53_9BURK	Iron-sulfur cluster assembly protein	Bacteria	Achromobacter insuavis AXX-A		1	1	127.7		1e-33	0	0	0	0	1
D4X773_9BURK	Putative iron-sulfur cluster insertion protein ErpA	Bacteria	Achromobacter piechaudii ATCC 43553		1	1	131.3		7.4e-35	0	0	1	0	0
D4XF24_9BURK	Iron-sulfur cluster assembly protein IscA	Bacteria	Achromobacter piechaudii ATCC 43553		1	1	125.8		3.8e-33	0	1	0	0	0
J4P5N9_9BURK	Putative iron-sulfur cluster insertion protein ErpA	Bacteria	Achromobacter piechaudii HLE		1	1	132.1		4.3e-35	0	0	1	0	0
J4QR50_9BURK	[Fe-S] cluster formation/repair protein	Bacteria	Achromobacter piechaudii HLE		1	1	126.6		2.2e-33	0	0	0	0	1
A0A0L8ESD9_9BURK	Putative iron-sulfur cluster insertion protein ErpA	Bacteria	Achromobacter sp. DMS1		1	1	136.2		2.4e-36	0	0	1	0	0
A0A0L8EVI8_9BURK	Iron-sulfur cluster assembly protein	Bacteria	Achromobacter sp. DMS1		1	1	129.7		2.4e-34	0	0	0	0	1
E3HEB3_ACHXA	Putative iron-sulfur cluster insertion protein ErpA	Bacteria	Achromobacter xylosoxidans (strain A8)		1	1	132.9		2.4e-35	0	0	1	0	0
E3HSG4_ACHXA	Iron-sulfur cluster assembly protein IscA	Bacteria	Achromobacter xylosoxidans (strain A8)		1	1	125.6		4.4e-33	0	1	0	0	0
A0A117SXN1_9BACL	Heme biosynthesis protein HemY	Bacteria	Acidibacillus ferrooxidans		1	1	103.7		2.4e-26	0	0	0	0	1
A0A1A6C1Z2_9GAMM	Iron-sulfur cluster insertion protein ErpA	Bacteria	Acidihalobacter prosperus		1	1	132.4		3.6e-35	0	0	1	0	0
A0A1A6C7V6_9GAMM	Iron-binding protein IscA	Bacteria	Acidihalobacter prosperus		1	1	127.7		9.8e-34	0	1	0	0	0
A0A1A6C7S5_9GAMM	Iron-sulfur cluster insertion protein ErpA	Bacteria	Acidihalobacter prosperus		1	1	109.4		4e-28	0	0	1	0	0
A0A1Z9FAJ4_9ACTN	Iron-sulfur cluster insertion protein ErpA	Bacteria	Acidimicrobiaceae bacterium TMED130		1	1	114.8		8.8e-30	0	0	1	0	0
A0A1Z9F6D8_9ACTN	Uncharacterized protein	Bacteria	Acidimicrobiaceae bacterium TMED130		1	1	32		0.00025	0	0	0	0	1
A0A1Z8Z077_9ACTN	Uncharacterized protein	Bacteria	Acidimicrobiaceae bacterium TMED77		1	1	39.1		1.7e-06	0	0	0	0	1
A0A0R2QMU4_9ACTN	Iron-sulfur cluster insertion protein ErpA	Bacteria	Acidimicrobiia bacterium BACL6 MAG-120910-bin40		1	1	109.5		3.9e-28	0	0	1	0	0
C7M2G5_ACIFD	Iron-sulfur cluster assembly accessory protein	Bacteria	Acidimicrobium ferrooxidans (strain DSM 10331 / JCM 15462 / NBRC 103882 / ICP)		1	1	121.9		6e-32	0	0	0	0	1
A0A0R2PZU4_9ACTN	Iron-sulfur cluster insertion protein ErpA	Bacteria	Acidimicrobium sp. BACL17 MAG-120823-bin42		1	1	113		3.2e-29	0	0	1	0	0
A0A0R2Q0I5_9ACTN	Uncharacterized protein	Bacteria	Acidimicrobium sp. BACL17 MAG-120823-bin42		1	1	29.5		0.0015	0	0	0	0	1
A0A0R2PMI9_9ACTN	Iron-sulfur cluster insertion protein ErpA	Bacteria	Acidimicrobium sp. BACL19 MAG-120924-bin39		1	1	111		1.3e-28	0	0	1	0	0
A0A0R2PP84_9ACTN	Uncharacterized protein	Bacteria	Acidimicrobium sp. BACL19 MAG-120924-bin39		1	1	32.8		0.00014	0	0	0	0	1
A0A0R2Q8X8_9ACTN	Iron-sulfur cluster insertion protein ErpA	Bacteria	Acidimicrobium sp. BACL27 MAG-120823-bin4		1	1	110.2		2.4e-28	0	0	1	0	0
A0A0R2Q703_9ACTN	Uncharacterized protein	Bacteria	Acidimicrobium sp. BACL27 MAG-120823-bin4		1	1	31.2		0.00046	0	0	0	0	1
A5G0S9_ACICJ	Iron-sulfur cluster assembly accessory protein	Bacteria	Acidiphilium cryptum (strain JF-5)		1	1	134.8		6.5e-36	0	0	0	0	1
A0A1N6XMN5_ACIRU	Iron-binding apoprotein IscA	Bacteria	Acidiphilium rubrum		1	1	136.3		2.3e-36	0	1	0	0	0
K7RVN4_ACIA4	Iron binding protein from the HesB_IscA_SufA family protein	Bacteria	Acidipropionibacterium acidipropionici (strain ATCC 4875 / DSM 20272 / JCM 6432 / NBRC 12425 / NCIMB 8070)		1	1	98.3		1.1e-24	1	0	0	0	0
A0A0D6P580_9PROT	Iron-sulfur (Fe-S) cluster assembly protein	Bacteria	Acidisphaera rubrifaciens HS-AP3		1	1	136.6		1.8e-36	0	0	0	0	1
A0A0S8BJA1_9PROT	Iron-sulfur cluster assembly protein	Bacteria	Acidithiobacillales bacterium SG8_45		1	1	138		6.6e-37	0	0	0	0	1
A0A0S8BLN5_9PROT	Uncharacterized protein	Bacteria	Acidithiobacillales bacterium SG8_45		1	1	36.4		1.1e-05	0	0	0	0	1
A0A0S8KYK1_9PROT	Iron-sulfur cluster insertion protein ErpA	Bacteria	Acidithiobacillales bacterium SM1_46		1	1	132.1		4.2e-35	0	0	1	0	0
A0A0S8L3K9_9PROT	Iron-sulfur cluster assembly protein	Bacteria	Acidithiobacillales bacterium SM1_46		1	1	130.6		1.3e-34	0	0	0	0	1
A0A0S8KXQ8_9PROT	Uncharacterized protein	Bacteria	Acidithiobacillales bacterium SM1_46		1	1	39.9		9.6e-07	0	0	0	0	1
F9ZSB0_ACICS	Probable iron binding protein from the HesB_IscA_SufA family	Bacteria	Acidithiobacillus caldus (strain SM-1)		1	1	132.8		2.6e-35	1	0	0	0	0
F9ZLZ6_ACICS	Iron binding protein IscA for iron-sulfur cluster assembly	Bacteria	Acidithiobacillus caldus (strain SM-1)		1	1	126.1		3e-33	0	1	0	0	0
ERPA_ACIF2	Iron-sulfur cluster insertion protein ErpA	Bacteria	Acidithiobacillus ferrooxidans (strain ATCC 23270 / DSM 14882 / CIP 104768 / NCIMB 8455)		1	1	128.3		6.5e-34	0	0	1	0	0
B7J5X1_ACIF2	Iron-sulfur cluster assembly protein IscA	Bacteria	Acidithiobacillus ferrooxidans (strain ATCC 23270 / DSM 14882 / CIP 104768 / NCIMB 8455)		1	1	122.9		2.9e-32	0	1	0	0	0
B7JA86_ACIF2	Iron-sulfur cluster assembly accessory protein	Bacteria	Acidithiobacillus ferrooxidans (strain ATCC 23270 / DSM 14882 / CIP 104768 / NCIMB 8455)		1	1	119.6		3.1e-31	0	0	0	0	1
B7JAA8_ACIF2	Iron-sulfur cluster assembly accessory protein	Bacteria	Acidithiobacillus ferrooxidans (strain ATCC 23270 / DSM 14882 / CIP 104768 / NCIMB 8455)		1	1	85.2		1.2e-20	0	0	0	0	1
F8XML3_9PROT	Iron-sulfur cluster assembly accessory protein	Bacteria	Acidithiobacillus sp. GGI-221		1	1	126.9		1.7e-33	0	0	0	0	1
F8XS60_9PROT	Iron-sulfur cluster assembly protein IscA	Bacteria	Acidithiobacillus sp. GGI-221		1	1	122.9		2.9e-32	0	1	0	0	0
F8XQ35_9PROT	Iron-sulfur cluster assembly accessory protein	Bacteria	Acidithiobacillus sp. GGI-221		1	1	119.6		3.1e-31	0	0	0	0	1
F8XNW5_9PROT	Iron-sulfur cluster assembly accessory protein	Bacteria	Acidithiobacillus sp. GGI-221		1	1	85.2		1.2e-20	0	0	0	0	1
A0A1C2I676_ACITH	Iron-sulfur cluster insertion protein ErpA	Bacteria	Acidithiobacillus thiooxidans		1	1	128.6		5.2e-34	0	0	1	0	0
A0A1C2I2W1_ACITH	Iron-sulfur cluster assembly protein IscA	Bacteria	Acidithiobacillus thiooxidans		1	1	126		3.2e-33	0	1	0	0	0
A0A0D8HLQ6_9ACTN	Iron-sulfur cluster insertion protein ErpA	Bacteria	Acidithrix ferrooxidans		1	1	123.3		2.2e-32	0	0	1	0	0
A0A0D8HGV9_9ACTN	Fe/S biogenesis protein NfuA	Bacteria	Acidithrix ferrooxidans		1	1	28.7		0.0027	0	0	0	0	1
A0A1Q8A4B0_9BACT	Heme biosynthesis protein HemY	Bacteria	Acidobacteria bacterium 13_1_20CM_2_57_8		1	1	123.1		2.5e-32	0	0	0	0	1
A0A1Q8B5S4_9BACT	[Fe-S]-binding protein	Bacteria	Acidobacteria bacterium 13_1_20CM_2_60_10		1	1	130.5		1.4e-34	0	0	0	0	1
A0A1Q7YJS3_9BACT	Uncharacterized protein	Bacteria	Acidobacteria bacterium 13_1_20CM_3_53_8		1	1	108.6		7.4e-28	0	0	0	0	1
A0A1Q7XXA0_9BACT	[Fe-S]-binding protein	Bacteria	Acidobacteria bacterium 13_1_20CM_3_58_11		1	1	121.2		1e-31	0	0	0	0	1
A0A1Q7V966_9BACT	[Fe-S]-binding protein	Bacteria	Acidobacteria bacterium 13_1_20CM_4_57_11		1	1	128.7		4.9e-34	0	0	0	0	1
A0A1Q7VD01_9BACT	[Fe-S]-binding protein	Bacteria	Acidobacteria bacterium 13_1_20CM_4_57_11		1	1	119.4		3.6e-31	0	0	0	0	1
A0A1Q7T5F8_9BACT	[Fe-S]-binding protein	Bacteria	Acidobacteria bacterium 13_1_20CM_58_21		1	1	121.2		1e-31	0	0	0	0	1
A0A1Q7R1Z9_9BACT	Heme biosynthesis protein HemY	Bacteria	Acidobacteria bacterium 13_1_40CM_2_56_5		1	1	123.1		2.5e-32	0	0	0	0	1
A0A1Q7RAN2_9BACT	[Fe-S]-binding protein	Bacteria	Acidobacteria bacterium 13_1_40CM_2_60_7		1	1	130.5		1.4e-34	0	0	0	0	1
A0A1Q7RFF9_9BACT	Heme biosynthesis protein HemY	Bacteria	Acidobacteria bacterium 13_1_40CM_2_68_5		1	1	125.4		5.1e-33	0	0	0	0	1
A0A1Q7NFJ7_9BACT	Uncharacterized protein	Bacteria	Acidobacteria bacterium 13_1_40CM_3_55_6		1	1	108.4		8.3e-28	0	0	0	0	1
A0A1Q7NBV5_9BACT	Heme biosynthesis protein HemY	Bacteria	Acidobacteria bacterium 13_1_40CM_3_56_11		1	1	125.1		6.1e-33	0	0	0	0	1
A0A1Q7N8R4_9BACT	[Fe-S]-binding protein	Bacteria	Acidobacteria bacterium 13_1_40CM_3_56_11		1	1	122.5		3.8e-32	0	0	0	0	1
A0A1Q7NCF8_9BACT	Uncharacterized protein	Bacteria	Acidobacteria bacterium 13_1_40CM_3_65_5		1	1	124.9		7.3e-33	0	0	0	0	1
A0A1Q7MPW8_9BACT	Uncharacterized protein	Bacteria	Acidobacteria bacterium 13_1_40CM_3_65_5		1	1	119.8		2.5e-31	0	0	0	0	1
A0A1Q7N8G3_9BACT	Uncharacterized protein	Bacteria	Acidobacteria bacterium 13_1_40CM_3_65_5		1	1	112.5		4.6e-29	0	0	0	0	1
A0A1Q7K583_9BACT	[Fe-S]-binding protein	Bacteria	Acidobacteria bacterium 13_1_40CM_4_57_6		1	1	128.6		5.2e-34	0	0	0	0	1
A0A1Q7L2P0_9BACT	[Fe-S]-binding protein	Bacteria	Acidobacteria bacterium 13_1_40CM_4_58_4		1	1	134.7		7e-36	0	0	0	0	1
A0A1Q7LAB0_9BACT	Uncharacterized protein	Bacteria	Acidobacteria bacterium 13_1_40CM_4_58_4		1	1	124.3		1.1e-32	0	0	0	0	1
A0A1Q7KGD4_9BACT	[Fe-S]-binding protein	Bacteria	Acidobacteria bacterium 13_1_40CM_4_61_5		1	1	130.5		1.4e-34	0	0	0	0	1
A0A1Q7K9Z8_9BACT	Uncharacterized protein	Bacteria	Acidobacteria bacterium 13_1_40CM_4_65_8		1	1	119.8		2.5e-31	0	0	0	0	1
A0A1Q7HVN3_9BACT	Heme biosynthesis protein HemY	Bacteria	Acidobacteria bacterium 13_1_40CM_4_69_4		1	1	133.2		2e-35	0	0	0	0	1
A0A1Q7CIQ4_9BACT	[Fe-S]-binding protein	Bacteria	Acidobacteria bacterium 13_2_20CM_2_57_6		1	1	119.3		3.6e-31	0	0	0	0	1
A0A1Q7AIK6_9BACT	Uncharacterized protein	Bacteria	Acidobacteria bacterium 13_2_20CM_2_66_4		1	1	118.2		8e-31	0	0	0	0	1
A0A1Q7AH42_9BACT	Uncharacterized protein	Bacteria	Acidobacteria bacterium 13_2_20CM_2_66_4		1	1	115.2		7e-30	0	0	0	0	1
A0A1Q6Y8X9_9BACT	[Fe-S]-binding protein	Bacteria	Acidobacteria bacterium 13_2_20CM_57_17		1	1	119.4		3.6e-31	0	0	0	0	1
A0A1Q6YD04_9BACT	[Fe-S]-binding protein (Fragment)	Bacteria	Acidobacteria bacterium 13_2_20CM_57_17		1	1	79.7		5.6e-19	0	0	0	0	1
A0A1Q6XPE4_9BACT	[Fe-S]-binding protein	Bacteria	Acidobacteria bacterium 13_2_20CM_58_27		1	1	133.3		1.8e-35	0	0	0	0	1
A0A1Q6Y1T2_9BACT	[Fe-S]-binding protein	Bacteria	Acidobacteria bacterium 13_2_20CM_58_27		1	1	120.6		1.5e-31	0	0	0	0	1
A0A192WNL0_9BACT	Uncharacterized protein	Bacteria	Acidobacteria bacterium Mor1		1	1	105.4		6.8e-27	0	0	0	0	1
A0A192WR30_9BACT	Uncharacterized protein	Bacteria	Acidobacteria bacterium Mor1		1	1	49.8		8.6e-10	0	0	0	0	1
A0A136K0I2_9BACT	Iron-sulfur cluster assembly accessory protein	Bacteria	Acidobacteria bacterium OLB17		1	1	107.9		1.2e-27	0	0	0	0	1
A0A1F2QJ44_9BACT	Iron-sulfur cluster insertion protein ErpA	Bacteria	Acidobacteria bacterium RBG_13_68_16		1	1	115.1		7.1e-30	0	0	1	0	0
A0A1F2QYY7_9BACT	Uncharacterized protein	Bacteria	Acidobacteria bacterium RBG_16_68_9		1	1	126.3		2.6e-33	0	0	0	0	1
A0A1F2QPQ2_9BACT	Uncharacterized protein	Bacteria	Acidobacteria bacterium RBG_16_70_10		1	1	126.6		2.2e-33	0	0	0	0	1
A0A1F2U0Z8_9BACT	Uncharacterized protein	Bacteria	Acidobacteria bacterium RIFCSPLOWO2_02_FULL_59_13		1	1	136.4		2e-36	0	0	0	0	1
A0A1F2SRR2_9BACT	[Fe-S]-binding protein	Bacteria	Acidobacteria bacterium RIFCSPLOWO2_02_FULL_59_13		1	1	116.5		2.7e-30	0	0	0	0	1
A0A1F2SKN4_9BACT	Uncharacterized protein	Bacteria	Acidobacteria bacterium RIFCSPLOWO2_02_FULL_59_13		1	1	29.7		0.0013	0	0	0	0	1
A0A1F2RZX1_9BACT	Uncharacterized protein	Bacteria	Acidobacteria bacterium RIFCSPLOWO2_02_FULL_60_20		1	1	121.5		7.7e-32	0	0	0	0	1
A0A1F2RHP2_9BACT	[Fe-S]-binding protein	Bacteria	Acidobacteria bacterium RIFCSPLOWO2_02_FULL_61_28		1	1	123.2		2.3e-32	0	0	0	0	1
A0A1F2RBC1_9BACT	Uncharacterized protein	Bacteria	Acidobacteria bacterium RIFCSPLOWO2_02_FULL_64_15		1	1	123.4		2e-32	0	0	0	0	1
A0A1F2R4N8_9BACT	Uncharacterized protein	Bacteria	Acidobacteria bacterium RIFCSPLOWO2_02_FULL_64_15		1	1	113.7		2e-29	0	0	0	0	1
A0A1F2R9E6_9BACT	Uncharacterized protein	Bacteria	Acidobacteria bacterium RIFCSPLOWO2_02_FULL_64_15		1	1	108.8		6.3e-28	0	0	0	0	1
A0A1F2TYW9_9BACT	Uncharacterized protein	Bacteria	Acidobacteria bacterium RIFCSPLOWO2_02_FULL_65_29		1	1	127.8		8.9e-34	0	0	0	0	1
A0A1F2TGP0_9BACT	Uncharacterized protein	Bacteria	Acidobacteria bacterium RIFCSPLOWO2_02_FULL_65_29		1	1	115.1		7.5e-30	0	0	0	0	1
A0A1F2SWL0_9BACT	Uncharacterized protein	Bacteria	Acidobacteria bacterium RIFCSPLOWO2_02_FULL_67_21		1	1	121.9		6.1e-32	0	0	0	0	1
A0A1F2TEN8_9BACT	Uncharacterized protein	Bacteria	Acidobacteria bacterium RIFCSPLOWO2_02_FULL_67_21		1	1	121.4		8.7e-32	0	0	0	0	1
A0A1F2SAN2_9BACT	Uncharacterized protein	Bacteria	Acidobacteria bacterium RIFCSPLOWO2_02_FULL_68_18		1	1	125.8		3.9e-33	0	0	0	0	1
A0A1F2S2T2_9BACT	Iron-sulfur cluster insertion protein ErpA	Bacteria	Acidobacteria bacterium RIFCSPLOWO2_02_FULL_68_18		1	1	122.9		2.9e-32	0	0	1	0	0
A0A1F2RFT9_9BACT	Uncharacterized protein	Bacteria	Acidobacteria bacterium RIFCSPLOWO2_12_FULL_54_10		1	1	129.5		2.7e-34	0	0	0	0	1
A0A1F2REW7_9BACT	[Fe-S]-binding protein	Bacteria	Acidobacteria bacterium RIFCSPLOWO2_12_FULL_54_10		1	1	114.6		1.1e-29	0	0	0	0	1
A0A1F2RUY5_9BACT	[Fe-S]-binding protein	Bacteria	Acidobacteria bacterium RIFCSPLOWO2_12_FULL_59_11		1	1	119.3		3.6e-31	0	0	0	0	1
A0A1F2V587_9BACT	[Fe-S]-binding protein	Bacteria	Acidobacteria bacterium RIFCSPLOWO2_12_FULL_60_22		1	1	123		2.7e-32	0	0	0	0	1
A0A1F2T3D6_9BACT	Uncharacterized protein	Bacteria	Acidobacteria bacterium RIFCSPLOWO2_12_FULL_66_10		1	1	125.3		5.2e-33	0	0	0	0	1
A0A1F2T0K2_9BACT	Uncharacterized protein	Bacteria	Acidobacteria bacterium RIFCSPLOWO2_12_FULL_66_10		1	1	113.5		2.3e-29	0	0	0	0	1
A0A1F2TJC1_9BACT	Fe-S cluster assembly scaffold SufA	Bacteria	Acidobacteria bacterium RIFCSPLOWO2_12_FULL_66_21		1	1	118.5		6.4e-31	0	0	0	1	0
A0A1F2TSE4_9BACT	Iron-sulfur cluster insertion protein ErpA	Bacteria	Acidobacteria bacterium RIFCSPLOWO2_12_FULL_66_21		1	1	116.5		2.7e-30	0	0	1	0	0
A0A1F2VG88_9BACT	Iron-sulfur cluster insertion protein ErpA	Bacteria	Acidobacteria bacterium RIFCSPLOWO2_12_FULL_67_14b		1	1	121.2		9.6e-32	0	0	1	0	0
A0A1F2UVQ6_9BACT	Uncharacterized protein	Bacteria	Acidobacteria bacterium RIFCSPLOWO2_12_FULL_67_14b		1	1	112.4		5e-29	0	0	0	0	1
A0A1E3Y766_9BACT	Uncharacterized protein	Bacteria	Acidobacteria bacterium SCN 69-37		1	1	121.4		8.2e-32	0	0	0	0	1
A0A1E3Y3Q8_9BACT	Uncharacterized protein	Bacteria	Acidobacteria bacterium SCN 69-37		1	1	119.5		3.3e-31	0	0	0	0	1
A0A1Q7MTS6_9BACT	[Fe-S]-binding protein	Bacteria	Acidobacteriales bacterium 13_1_40CM_3_55_5		1	1	124.3		1.1e-32	0	0	0	0	1
A0A1Q7MRL3_9BACT	[Fe-S]-binding protein	Bacteria	Acidobacteriales bacterium 13_1_40CM_3_55_5		1	1	120.4		1.7e-31	0	0	0	0	1
A0A1Q7CCD1_9BACT	[Fe-S]-binding protein	Bacteria	Acidobacteriales bacterium 13_2_20CM_2_55_5		1	1	124.3		1.1e-32	0	0	0	0	1
A0A1Q6XC29_9BACT	[Fe-S]-binding protein	Bacteria	Acidobacteriales bacterium 13_2_20CM_55_8		1	1	123		2.7e-32	0	0	0	0	1
A0A1Q6XFT2_9BACT	[Fe-S]-binding protein	Bacteria	Acidobacteriales bacterium 13_2_20CM_55_8		1	1	122.1		5.1e-32	0	0	0	0	1
A0A1Q3QSV5_9BACT	[Fe-S]-binding protein	Bacteria	Acidobacteriales bacterium 59-55		1	1	110.5		1.9e-28	0	0	0	0	1
C1F1Z8_ACIC5	Iron-sulfur cluster assembly accessory protein	Bacteria	Acidobacterium capsulatum (strain ATCC 51196 / DSM 11244 / JCM 7670 / NBRC 15755 / NCIMB 13165 / 161)		1	1	128		7.8e-34	0	0	0	0	1
C1F517_ACIC5	Iron-sulfur cluster assembly accessory protein	Bacteria	Acidobacterium capsulatum (strain ATCC 51196 / DSM 11244 / JCM 7670 / NBRC 15755 / NCIMB 13165 / 161)		1	1	123.6		1.7e-32	0	0	0	0	1
A0A0D6PCI1_9PROT	Iron-sulfur (Fe-S) cluster assembly protein	Bacteria	Acidocella aminolytica 101 = DSM 11237		1	1	135.6		3.7e-36	0	0	0	0	1
A0A0D6PC21_9PROT	Iron-sulfur (Fe-S) cluster assembly protein	Bacteria	Acidocella aminolytica 101 = DSM 11237		1	1	127.7		9.9e-34	0	0	0	0	1
K5ZN71_9PROT	Iron-binding protein IscA	Bacteria	Acidocella sp. MX-AZ02		1	1	131.9		5.2e-35	0	1	0	0	0
K5Z1C8_9PROT	HesB protein family protein	Bacteria	Acidocella sp. MX-AZ02		1	1	130.1		1.8e-34	1	0	0	0	0
A0A023D6H9_ACIMT	Iron-sulfur (Fe-S) cluster assembly protein	Bacteria	Acidomonas methanolica NBRC 104435		1	1	125.6		4.4e-33	0	0	0	0	1
A0A023D1D2_ACIMT	Iron-sulfur (Fe-S) cluster assembly protein	Bacteria	Acidomonas methanolica NBRC 104435		1	1	113.6		2.1e-29	0	0	0	0	1
A0A150VF82_9PEZI	Uncharacterized protein (Fragment)	Eukaryota	Acidomyces richmondensis BFW		1	1	148.6		3.7e-40	0	0	0	0	1
A0A150V523_9PEZI	Uncharacterized protein	Eukaryota	Acidomyces richmondensis BFW		1	1	109.5		3.9e-28	0	0	0	0	1
A0LTG7_ACIC1	Iron-sulfur cluster assembly accessory protein	Bacteria	Acidothermus cellulolyticus (strain ATCC 43068 / 11B)		1	1	109.4		4.2e-28	0	0	0	0	1
ERPA_ACIAC	Putative iron-sulfur cluster insertion protein ErpA	Bacteria	Acidovorax citrulli (strain AAC00-1)		1	1	132.1		4.3e-35	0	0	1	0	0
A1TPY2_ACIAC	Iron-sulfur cluster assembly protein IscA	Bacteria	Acidovorax citrulli (strain AAC00-1)		1	1	129.7		2.3e-34	0	1	0	0	0
C5T8L8_ACIDE	Putative iron-sulfur cluster insertion protein ErpA	Bacteria	Acidovorax delafieldii 2AN		1	1	129.6		2.5e-34	0	0	1	0	0
C5T2B5_ACIDE	Iron-sulfur cluster assembly protein IscA	Bacteria	Acidovorax delafieldii 2AN		1	1	128.6		5.1e-34	0	1	0	0	0
A0A1I1SBP1_9BURK	Putative iron-sulfur cluster insertion protein ErpA	Bacteria	Acidovorax konjaci		1	1	130.9		1e-34	0	0	1	0	0
A0A1H4C3B0_9BURK	Iron-binding apoprotein IscA	Bacteria	Acidovorax soli		1	1	129.2		3.4e-34	0	1	0	0	0
A0A1H4D7T3_9BURK	Putative iron-sulfur cluster insertion protein ErpA	Bacteria	Acidovorax soli		1	1	129.1		3.7e-34	0	0	1	0	0
ERPA_ACISJ	Putative iron-sulfur cluster insertion protein ErpA	Bacteria	Acidovorax sp. (strain JS42)		1	1	133		2.3e-35	0	0	1	0	0
A1W7T6_ACISJ	Iron-sulfur cluster assembly protein IscA	Bacteria	Acidovorax sp. (strain JS42)		1	1	129.6		2.6e-34	0	1	0	0	0
A0A0W7YZN2_9BURK	Putative iron-sulfur cluster insertion protein ErpA	Bacteria	Acidovorax sp. 12322-1		1	1	131		9.5e-35	0	0	1	0	0
A0A0W7YWR9_9BURK	Iron-sulfur cluster assembly protein IscA	Bacteria	Acidovorax sp. 12322-1		1	1	128		8.2e-34	0	1	0	0	0
A0A1Q3J542_9BURK	Putative iron-sulfur cluster insertion protein ErpA	Bacteria	Acidovorax sp. 65-7		1	1	130.6		1.2e-34	0	0	1	0	0
A0A1Q3J6C0_9BURK	Iron-sulfur cluster assembly protein IscA	Bacteria	Acidovorax sp. 65-7		1	1	129.7		2.3e-34	0	1	0	0	0
J0U517_9BURK	Putative iron-sulfur cluster insertion protein ErpA	Bacteria	Acidovorax sp. CF316		1	1	130.1		1.7e-34	0	0	1	0	0
J0UCD0_9BURK	Iron-sulfur cluster assembly protein IscA	Bacteria	Acidovorax sp. CF316		1	1	128.1		7.4e-34	0	1	0	0	0
A0A165JQI4_9BURK	Putative iron-sulfur cluster insertion protein ErpA	Bacteria	Acidovorax sp. GW101-3H11		1	1	130.2		1.7e-34	0	0	1	0	0
A0A165M117_9BURK	Iron-sulfur cluster assembly protein IscA	Bacteria	Acidovorax sp. GW101-3H11		1	1	129.6		2.5e-34	0	1	0	0	0
A0A0Q5MK97_9BURK	Putative iron-sulfur cluster insertion protein ErpA	Bacteria	Acidovorax sp. Leaf160		1	1	129.4		2.9e-34	0	0	1	0	0
A0A0Q5LYK4_9BURK	Iron-sulfur cluster assembly protein IscA	Bacteria	Acidovorax sp. Leaf160		1	1	128.7		4.8e-34	0	1	0	0	0
A0A0Q4RTT6_9BURK	Putative iron-sulfur cluster insertion protein ErpA	Bacteria	Acidovorax sp. Leaf78		1	1	130.6		1.2e-34	0	0	1	0	0
A0A0Q4RWD1_9BURK	Iron-sulfur cluster assembly protein IscA	Bacteria	Acidovorax sp. Leaf78		1	1	128.2		7e-34	0	1	0	0	0
A0A081B608_9BURK	Putative iron-sulfur cluster insertion protein ErpA	Bacteria	Acidovorax sp. MR-S7		1	1	132.6		3e-35	0	0	1	0	0
A0A0A1VJX8_9BURK	Iron-sulfur cluster assembly protein IscA	Bacteria	Acidovorax sp. MR-S7		1	1	129.2		3.3e-34	0	1	0	0	0
A0A240U521_9BURK	Putative iron-sulfur cluster insertion protein ErpA	Bacteria	Acidovorax sp. NA3		1	1	129.6		2.6e-34	0	0	1	0	0
A0A240U3E6_9BURK	Iron-sulfur cluster assembly protein IscA	Bacteria	Acidovorax sp. NA3		1	1	128.9		4.3e-34	0	1	0	0	0
H0C4K5_9BURK	Putative iron-sulfur cluster insertion protein ErpA	Bacteria	Acidovorax sp. NO-1		1	1	130.6		1.2e-34	0	0	1	0	0
H0BXH0_9BURK	Iron-sulfur cluster assembly protein IscA	Bacteria	Acidovorax sp. NO-1		1	1	129.1		3.6e-34	0	1	0	0	0
A0A1B3PQV6_9BURK	Putative iron-sulfur cluster insertion protein ErpA	Bacteria	Acidovorax sp. RAC01		1	1	129.9		2.1e-34	0	0	1	0	0
A0A1B3PEY0_9BURK	Iron-sulfur cluster assembly protein IscA	Bacteria	Acidovorax sp. RAC01		1	1	129.5		2.8e-34	0	1	0	0	0
A0A0Q9CWF6_9BURK	Putative iron-sulfur cluster insertion protein ErpA	Bacteria	Acidovorax sp. Root275		1	1	130.6		1.2e-34	0	0	1	0	0
A0A0Q9DIZ4_9BURK	Iron-sulfur cluster assembly protein IscA	Bacteria	Acidovorax sp. Root275		1	1	129.1		3.6e-34	0	1	0	0	0
A0A1D2RMI4_9BURK	Iron-sulfur cluster assembly protein IscA	Bacteria	Acidovorax sp. SCN 68-22		1	1	126.3		2.6e-33	0	1	0	0	0
A0A0D7K9V5_9BURK	Putative iron-sulfur cluster insertion protein ErpA	Bacteria	Acidovorax temperans		1	1	130.8		1.1e-34	0	0	1	0	0
A0A0D7KDS8_9BURK	Iron-sulfur cluster assembly protein	Bacteria	Acidovorax temperans		1	1	129.2		3.3e-34	0	0	0	0	1
A0A1G6I905_9BURK	Iron-binding apoprotein IscA	Bacteria	Acidovorax valerianellae		1	1	132.2		4e-35	0	1	0	0	0
A0A1G7BET0_9BURK	Putative iron-sulfur cluster insertion protein ErpA	Bacteria	Acidovorax valerianellae		1	1	130.6		1.2e-34	0	0	1	0	0
A0A1I2C271_9BURK	Putative iron-sulfur cluster insertion protein ErpA	Bacteria	Acidovorax wautersii		1	1	130.4		1.4e-34	0	0	1	0	0
A0A1I2D9M5_9BURK	Iron-binding apoprotein IscA	Bacteria	Acidovorax wautersii		1	1	129.9		2.1e-34	0	1	0	0	0
ERPA_ACIBS	Iron-sulfur cluster insertion protein ErpA	Bacteria	Acinetobacter baumannii (strain SDF)		1	1	133.4		1.8e-35	0	0	1	0	0
B0VNW0_ACIBS	Iron-binding protein IscA	Bacteria	Acinetobacter baumannii (strain SDF)		1	1	130.3		1.6e-34	0	1	0	0	0
ERPA_ACIAD	Iron-sulfur cluster insertion protein ErpA	Bacteria	Acinetobacter baylyi (strain ATCC 33305 / BD413 / ADP1)		1	1	133.3		1.9e-35	0	0	1	0	0
Q6FCE4_ACIAD	Iron-binding protein IscA	Bacteria	Acinetobacter baylyi (strain ATCC 33305 / BD413 / ADP1)		1	1	130.8		1.1e-34	0	1	0	0	0
N8QDA4_9GAMM	Iron-sulfur cluster insertion protein ErpA	Bacteria	Acinetobacter bohemicus ANC 3994		1	1	136.1		2.6e-36	0	0	1	0	0
N8P168_9GAMM	Iron-binding protein IscA	Bacteria	Acinetobacter bohemicus ANC 3994		1	1	127.8		9.4e-34	0	1	0	0	0
V2UKZ7_9GAMM	Iron-sulfur cluster insertion protein ErpA	Bacteria	Acinetobacter brisouii CIP 110357		1	1	136.9		1.5e-36	0	0	1	0	0
V2ULX2_9GAMM	Iron-binding protein IscA	Bacteria	Acinetobacter brisouii CIP 110357		1	1	129		3.9e-34	0	1	0	0	0
A0A1C3CZ06_9GAMM	Iron-sulfur cluster insertion protein ErpA	Bacteria	Acinetobacter celticus		1	1	131		9.3e-35	0	0	1	0	0
A0A1C3CTH1_9GAMM	Iron-binding protein IscA	Bacteria	Acinetobacter celticus		1	1	122.8		3.2e-32	0	1	0	0	0
A0A0N9W153_9GAMM	Iron-sulfur cluster insertion protein ErpA	Bacteria	Acinetobacter equi		1	1	131.5		6.5e-35	0	0	1	0	0
A0A0N9W0V1_9GAMM	Iron-binding protein IscA	Bacteria	Acinetobacter equi		1	1	131.5		6.7e-35	0	1	0	0	0
A0A1A7REF9_9GAMM	Iron-sulfur cluster insertion protein ErpA	Bacteria	Acinetobacter gandensis		1	1	134.9		6.2e-36	0	0	1	0	0
A0A1A7RAL8_9GAMM	Iron-binding protein IscA	Bacteria	Acinetobacter gandensis		1	1	132.7		2.8e-35	0	1	0	0	0
N8YFK5_9GAMM	Iron-sulfur cluster insertion protein ErpA	Bacteria	Acinetobacter gerneri DSM 14967 = CIP 107464		1	1	132		4.6e-35	0	0	1	0	0
N8Y923_9GAMM	Iron-binding protein IscA	Bacteria	Acinetobacter gerneri DSM 14967 = CIP 107464		1	1	128.8		4.4e-34	0	1	0	0	0
N8TIK3_ACIGI	Iron-sulfur cluster insertion protein ErpA	Bacteria	Acinetobacter guillouiae CIP 63.46		1	1	134.3		9.1e-36	0	0	1	0	0
N8S386_ACIGI	Iron-binding protein IscA	Bacteria	Acinetobacter guillouiae CIP 63.46		1	1	130		2e-34	0	1	0	0	0
N9FFH3_ACIHA	Iron-sulfur cluster insertion protein ErpA	Bacteria	Acinetobacter haemolyticus CIP 64.3		1	1	136.2		2.3e-36	0	0	1	0	0
N9GCX4_ACIHA	Iron-binding protein IscA	Bacteria	Acinetobacter haemolyticus CIP 64.3		1	1	130.6		1.3e-34	0	1	0	0	0
V2UBZ7_9GAMM	Iron-sulfur cluster insertion protein ErpA	Bacteria	Acinetobacter indicus CIP 110367		1	1	132.4		3.6e-35	0	0	1	0	0
V2U2X9_9GAMM	Iron-binding protein IscA	Bacteria	Acinetobacter indicus CIP 110367		1	1	131.5		6.5e-35	0	1	0	0	0
A0A1B2LVF2_9GAMM	Iron-sulfur cluster insertion protein ErpA	Bacteria	Acinetobacter larvae		1	1	133.5		1.6e-35	0	0	1	0	0
A0A1B2LYV9_9GAMM	Iron-binding protein IscA	Bacteria	Acinetobacter larvae		1	1	121.8		6.5e-32	0	1	0	0	0
V2TLJ2_9GAMM	Iron-sulfur cluster insertion protein ErpA	Bacteria	Acinetobacter nectaris CIP 110549		1	1	137.1		1.2e-36	0	0	1	0	0
V2TYX7_9GAMM	Iron-binding protein IscA	Bacteria	Acinetobacter nectaris CIP 110549		1	1	134		1.2e-35	0	1	0	0	0
A0A1Z9YVQ9_9GAMM	Iron-sulfur cluster insertion protein ErpA	Bacteria	Acinetobacter populi		1	1	141.8		4.7e-38	0	0	1	0	0
A0A1Z9YYT0_9GAMM	Iron-binding protein IscA	Bacteria	Acinetobacter populi		1	1	132.9		2.4e-35	0	1	0	0	0
A0A1E7QWM4_9GAMM	Iron-sulfur cluster insertion protein ErpA	Bacteria	Acinetobacter qingfengensis		1	1	139.8		1.9e-37	0	0	1	0	0
A0A1E7R963_9GAMM	Iron-binding protein IscA	Bacteria	Acinetobacter qingfengensis		1	1	132.5		3.3e-35	0	1	0	0	0
C6RLW7_ACIRA	Iron-binding protein IscA	Bacteria	Acinetobacter radioresistens SK82		1	1	132.5		3.3e-35	0	1	0	0	0
C6RRQ8_ACIRA	Iron-sulfur cluster insertion protein ErpA	Bacteria	Acinetobacter radioresistens SK82		1	1	128.8		4.5e-34	0	0	1	0	0
S3P5N6_9GAMM	Iron-sulfur cluster insertion protein ErpA	Bacteria	Acinetobacter rudis CIP 110305		1	1	137.5		9.4e-37	0	0	1	0	0
S3MWY5_9GAMM	Iron-binding protein IscA	Bacteria	Acinetobacter rudis CIP 110305		1	1	128.5		5.5e-34	0	1	0	0	0
A0A1Q3N8P8_9GAMM	Iron-sulfur cluster insertion protein ErpA	Bacteria	Acinetobacter sp. 38-8		1	1	133.4		1.8e-35	0	0	1	0	0
A0A1Q3N976_9GAMM	Iron-binding protein IscA	Bacteria	Acinetobacter sp. 38-8		1	1	130.4		1.5e-34	0	1	0	0	0
A0A1Q3MU73_9GAMM	Iron-sulfur cluster insertion protein ErpA	Bacteria	Acinetobacter sp. 39-4		1	1	133.4		1.8e-35	0	0	1	0	0
A0A1Q3M563_9GAMM	Iron-sulfur cluster insertion protein ErpA	Bacteria	Acinetobacter sp. 39-4		1	1	131.3		7.5e-35	0	0	1	0	0
A0A241VZE7_9GAMM	Iron-sulfur cluster insertion protein ErpA	Bacteria	Acinetobacter sp. ANC 3813		1	1	133.3		1.9e-35	0	0	1	0	0
A0A241WC08_9GAMM	Iron-binding protein IscA	Bacteria	Acinetobacter sp. ANC 3813		1	1	129.6		2.5e-34	0	1	0	0	0
A0A2C9WU58_9GAMM	Iron-sulfur cluster insertion protein ErpA	Bacteria	Acinetobacter sp. ANC 3832		1	1	132.6		3.1e-35	0	0	1	0	0
A0A241WGV3_9GAMM	Iron-binding protein IscA	Bacteria	Acinetobacter sp. ANC 3832		1	1	127.3		1.3e-33	0	1	0	0	0
A0A241V513_9GAMM	Iron-sulfur cluster insertion protein ErpA	Bacteria	Acinetobacter sp. ANC 4218		1	1	135.7		3.4e-36	0	0	1	0	0
A0A241V9F7_9GAMM	Iron-binding protein IscA	Bacteria	Acinetobacter sp. ANC 4218		1	1	131.1		8.6e-35	0	1	0	0	0
A0A241VNC4_9GAMM	Iron-sulfur cluster insertion protein ErpA	Bacteria	Acinetobacter sp. ANC 4558		1	1	133.2		2e-35	0	0	1	0	0
A0A241W4R3_9GAMM	Iron-binding protein IscA	Bacteria	Acinetobacter sp. ANC 4558		1	1	128.7		4.8e-34	0	1	0	0	0
N8XHT2_9GAMM	Iron-sulfur cluster insertion protein ErpA	Bacteria	Acinetobacter sp. CIP 102637		1	1	134.3		9.1e-36	0	0	1	0	0
N8W2N6_9GAMM	Iron-binding protein IscA	Bacteria	Acinetobacter sp. CIP 102637		1	1	130.4		1.5e-34	0	1	0	0	0
A0A172YSZ1_9GAMM	Iron-sulfur cluster insertion protein ErpA	Bacteria	Acinetobacter sp. NCu2D-2		1	1	135.7		3.3e-36	0	0	1	0	0
A0A172YNF2_9GAMM	Iron-binding protein IscA	Bacteria	Acinetobacter sp. NCu2D-2		1	1	131.5		6.7e-35	0	1	0	0	0
A0A1F2Y2K3_9GAMM	Iron-sulfur cluster insertion protein ErpA	Bacteria	Acinetobacter sp. RIFCSPHIGHO2_12_41_5		1	1	134.2		1e-35	0	0	1	0	0
A0A1F2XMS6_9GAMM	Iron-binding protein IscA	Bacteria	Acinetobacter sp. RIFCSPHIGHO2_12_41_5		1	1	129.1		3.6e-34	0	1	0	0	0
A0A178GLK4_9GAMM	Iron-sulfur cluster insertion protein ErpA	Bacteria	Acinetobacter sp. SFC		1	1	136.5		1.9e-36	0	0	1	0	0
A0A178GCG5_9GAMM	Iron-binding protein IscA	Bacteria	Acinetobacter sp. SFC		1	1	127.9		8.7e-34	0	1	0	0	0
A0A145WH15_9GAMM	Iron-sulfur cluster insertion protein ErpA	Bacteria	Acinetobacter sp. TGL-Y2		1	1	136		2.8e-36	0	0	1	0	0
A0A143G408_9GAMM	Iron-binding protein IscA	Bacteria	Acinetobacter sp. TGL-Y2		1	1	128.7		4.8e-34	0	1	0	0	0
A0A0M4HBP0_9GAMM	Iron-sulfur cluster insertion protein ErpA	Bacteria	Acinetobacter sp. TTH0-4		1	1	135		5.5e-36	0	0	1	0	0
A0A0M4HCQ4_9GAMM	Iron-binding protein IscA	Bacteria	Acinetobacter sp. TTH0-4		1	1	125.4		4.9e-33	0	1	0	0	0
A0A031LKY7_9GAMM	Iron-sulfur cluster insertion protein ErpA	Bacteria	Acinetobacter sp. Ver3		1	1	135.2		4.9e-36	0	0	1	0	0
A0A031LZ02_9GAMM	Iron-binding protein IscA	Bacteria	Acinetobacter sp. Ver3		1	1	130.2		1.7e-34	0	1	0	0	0
R9AIV6_9GAMM	Iron-sulfur cluster insertion protein ErpA	Bacteria	Acinetobacter tandoii DSM 14970 = CIP 107469		1	1	132.2		4e-35	0	0	1	0	0
R9B3V9_9GAMM	Iron-binding protein IscA	Bacteria	Acinetobacter tandoii DSM 14970 = CIP 107469		1	1	128.6		5.1e-34	0	1	0	0	0
A0A1E8E0W1_9GAMM	Iron-sulfur cluster insertion protein ErpA	Bacteria	Acinetobacter towneri		1	1	136.5		1.9e-36	0	0	1	0	0
A0A1E8E288_9GAMM	Iron-binding protein IscA	Bacteria	Acinetobacter towneri		1	1	129.9		2.1e-34	0	1	0	0	0
A0A086SUB8_ACRC1	Iron-sulfur assembly protein-like protein	Eukaryota	Acremonium chrysogenum (strain ATCC 11550 / CBS 779.69 / DSM 880 / JCM 23072 / IMI 49137)		1	1	177.6		4.4e-49	0	0	0	0	1
A0A086SX08_ACRC1	Iron-sulfur cluster insertion protein ErpA-like protein	Eukaryota	Acremonium chrysogenum (strain ATCC 11550 / CBS 779.69 / DSM 880 / JCM 23072 / IMI 49137)		2	2	97.9		1.4e-24	0	0	1	0	0
F4WF44_ACREC	Iron-sulfur cluster assembly 1-like protein, mitochondrial (Fragment)	Eukaryota	Acromyrmex echinatior		1	1	149.9		1.5e-40	0	0	0	0	1
F4WYY5_ACREC	Iron-sulfur cluster assembly 2-like protein, mitochondrial	Eukaryota	Acromyrmex echinatior		1	1	139		3.3e-37	0	0	0	0	1
A0A058ZQ30_9RHOB	Iron-sulfur cluster assembly-like protein	Bacteria	Actibacterium atlanticum		1	1	125.3		5.3e-33	0	0	0	0	1
A0A058ZQE5_9RHOB	Iron-sulfur cluster insertion protein ErpA	Bacteria	Actibacterium atlanticum		1	1	112.3		5.2e-29	0	0	1	0	0
A0A037ZKZ2_9RHOB	Fe-S cluster assembly protein HesB	Bacteria	Actibacterium mucosum KCTC 23349		1	1	129.6		2.6e-34	1	0	0	0	0
A0A037ZP68_9RHOB	Heme biosynthesis protein HemY	Bacteria	Actibacterium mucosum KCTC 23349		1	1	111.9		7e-29	0	0	0	0	1
A0A221W876_9PSEU	Iron-sulfur cluster insertion protein ErpA	Bacteria	Actinoalloteichus hoggarensis		1	1	88.3		1.3e-21	0	0	1	0	0
A0A1D8C276_9PSEU	Iron-sulfur cluster assembly accessory protein	Bacteria	Actinoalloteichus hymeniacidonis		1	1	89.8		4.5e-22	0	0	0	0	1
A0A1L7FE38_9PSEU	Iron-sulfur cluster assembly accessory protein	Bacteria	Actinoalloteichus sp. GBA129-24		1	1	87.7		2e-21	0	0	0	0	1
C5S3F5_9PAST	Iron-binding protein IscA	Bacteria	Actinobacillus minor NM305		1	1	137		1.4e-36	0	1	0	0	0
C5S1B0_9PAST	Iron-sulfur cluster insertion protein ErpA	Bacteria	Actinobacillus minor NM305		1	1	128.2		6.7e-34	0	0	1	0	0
C5S065_9PAST	Fe/S biogenesis protein NfuA	Bacteria	Actinobacillus minor NM305		1	1	40.8		5.1e-07	0	0	0	0	1
A3N0T9_ACTP2	Iron-binding protein IscA	Bacteria	Actinobacillus pleuropneumoniae serotype 5b (strain L20)		1	1	136.8		1.5e-36	0	1	0	0	0
ERPA_ACTP2	Iron-sulfur cluster insertion protein ErpA	Bacteria	Actinobacillus pleuropneumoniae serotype 5b (strain L20)		1	1	127.5		1.1e-33	0	0	1	0	0
NFUA_ACTP2	Fe/S biogenesis protein NfuA	Bacteria	Actinobacillus pleuropneumoniae serotype 5b (strain L20)		1	1	48.8		1.8e-09	0	0	0	0	1
ERPA_ACTSZ	Iron-sulfur cluster insertion protein ErpA	Bacteria	Actinobacillus succinogenes (strain ATCC 55618 / 130Z)		1	1	134.4		8.6e-36	0	0	1	0	0
A6VMN9_ACTSZ	Iron-binding protein IscA	Bacteria	Actinobacillus succinogenes (strain ATCC 55618 / 130Z)		1	1	132.2		4.1e-35	0	1	0	0	0
NFUA_ACTSZ	Fe/S biogenesis protein NfuA	Bacteria	Actinobacillus succinogenes (strain ATCC 55618 / 130Z)		1	1	42.3		1.8e-07	0	0	0	0	1
A0A1Q7X4A4_9ACTN	Heme biosynthesis protein HemY	Bacteria	Actinobacteria bacterium 13_1_20CM_3_68_9		1	1	134.8		6.4e-36	0	0	0	0	1
A0A1Q7W6K7_9ACTN	Iron-sulfur cluster insertion protein ErpA	Bacteria	Actinobacteria bacterium 13_1_20CM_3_71_11		1	1	96.5		3.9e-24	0	0	1	0	0
A0A1Q7W451_9ACTN	Iron-sulfur cluster insertion protein ErpA	Bacteria	Actinobacteria bacterium 13_1_20CM_3_71_11		1	1	92.6		6e-23	0	0	1	0	0
A0A1Q7UCI8_9ACTN	Uncharacterized protein	Bacteria	Actinobacteria bacterium 13_1_20CM_4_69_9		1	1	120.2		2e-31	0	0	0	0	1
A0A1Q7CUL6_9ACTN	Heme biosynthesis protein HemY	Bacteria	Actinobacteria bacterium 13_2_20CM_2_66_6		1	1	128.2		6.9e-34	0	0	0	0	1
A0A1Q7BYW1_9ACTN	Iron-sulfur cluster insertion protein ErpA	Bacteria	Actinobacteria bacterium 13_2_20CM_2_71_6		1	1	93.1		4.2e-23	0	0	1	0	0
A0A1Q3PW91_9ACTN	Iron-sulfur cluster insertion protein ErpA	Bacteria	Actinobacteria bacterium 69-20		1	1	102.2		6.6e-26	0	0	1	0	0
A0A0R2SHE4_9ACTN	Iron-sulfur cluster insertion protein ErpA	Bacteria	Actinobacteria bacterium BACL2 MAG-120920-bin34		1	1	103.5		2.7e-26	0	0	1	0	0
A0A0R2QBW7_9ACTN	Iron-sulfur cluster insertion protein ErpA	Bacteria	Actinobacteria bacterium BACL4 MAG-120813-bin39		1	1	100		3.3e-25	0	0	1	0	0
A0A1G4Y8S1_9ACTN	Iron-sulfur cluster assembly accessory protein	Bacteria	Actinobacteria bacterium DSM 45722		1	1	96.5		3.7e-24	0	0	0	0	1
A0A0J0YLC7_9ACTN	Iron-sulfur cluster assembly accessory protein	Bacteria	Actinobacteria bacterium IMCC26207		1	1	124.7		8.4e-33	0	0	0	0	1
A0A0J0UVM9_9ACTN	Thioredoxin-like protein	Bacteria	Actinobacteria bacterium IMCC26207		1	1	31.1		0.00049	0	0	0	0	1
A0A0G3UYG4_9ACTN	Iron-sulfur cluster assembly accessory protein	Bacteria	Actinobacteria bacterium IMCC26256		1	1	116.3		3.2e-30	0	0	0	0	1
A0A0N0MZ44_9ACTN	Iron-sulfur cluster assembly accessory protein	Bacteria	Actinobacteria bacterium OK006		1	1	98		1.3e-24	0	0	0	0	1
A0A0N1NHD0_9ACTN	Iron-sulfur cluster assembly accessory protein	Bacteria	Actinobacteria bacterium OK074		1	1	101		1.6e-25	0	0	0	0	1
A0A0N1GK64_9ACTN	Iron-sulfur cluster assembly accessory protein	Bacteria	Actinobacteria bacterium OV320		1	1	100.9		1.7e-25	0	0	0	0	1
A0A0N1FW89_9ACTN	Iron-sulfur cluster assembly accessory protein	Bacteria	Actinobacteria bacterium OV450		1	1	102.2		6.9e-26	0	0	0	0	1
A0A1F2W605_9ACTN	Uncharacterized protein	Bacteria	Actinobacteria bacterium RBG_16_67_10		1	1	139		3.3e-37	0	0	0	0	1
A0A1F2X305_9ACTN	Uncharacterized protein	Bacteria	Actinobacteria bacterium RBG_16_67_15		1	1	125.4		4.9e-33	0	0	0	0	1
A0A1F2XPQ0_9ACTN	Uncharacterized protein	Bacteria	Actinobacteria bacterium RBG_16_68_12		1	1	106.9		2.4e-27	0	0	0	0	1
A0A1F2X881_9ACTN	Iron-sulfur cluster insertion protein ErpA	Bacteria	Actinobacteria bacterium RBG_16_68_21		1	1	118.2		8.3e-31	0	0	1	0	0
A0A1F2Y9R7_9ACTN	Uncharacterized protein	Bacteria	Actinobacteria bacterium RBG_19FT_COMBO_70_19		1	1	115.2		6.9e-30	0	0	0	0	1
A0A1F2Y6S7_9ACTN	Iron-sulfur cluster insertion protein ErpA	Bacteria	Actinobacteria bacterium RBG_19FT_COMBO_70_19		1	1	106.1		4.4e-27	0	0	1	0	0
A0A094Q1P3_9ACTN	Iron-sulfur cluster insertion protein ErpA	Bacteria	actinobacterium acAcidi		1	1	112		6.7e-29	0	0	1	0	0
A0A094RSN8_9ACTN	Iron-sulfur cluster insertion protein ErpA	Bacteria	actinobacterium acAcidi		1	1	110.5		1.9e-28	0	0	1	0	0
A0A094S2U2_9ACTN	Putative Fe/S biogenesis protein NfuA	Bacteria	actinobacterium acAcidi		1	1	45.6		1.7e-08	0	0	0	0	1
A0A094QDP6_9ACTN	Putative Fe/S biogenesis protein NfuA	Bacteria	actinobacterium acAcidi		1	1	29.1		0.002	0	0	0	0	1
A0A094PKG3_9ACTN	Uncharacterized protein	Bacteria	actinobacterium acAMD-2		1	1	94.2		1.9e-23	0	0	0	0	1
A0A094PF42_9ACTN	Iron-sulfur cluster insertion protein erpA	Bacteria	actinobacterium acAMD-5		1	1	103.8		2.1e-26	0	0	1	0	0
A0A094P857_9ACTN	Uncharacterized protein	Bacteria	actinobacterium acIB-AMD-7		1	1	104.2		1.6e-26	0	0	0	0	1
A0A094P8Y8_9ACTN	Uncharacterized protein	Bacteria	actinobacterium acMicro-4		1	1	103.7		2.4e-26	0	0	0	0	1
J9HHZ4_9ACTN	Uncharacterized protein	Bacteria	actinobacterium SCGC AAA027-L06		1	1	103.4		2.9e-26	0	0	0	0	1
U1Q224_9ACTO	Iron-sulfur cluster assembly accessory protein	Bacteria	Actinobaculum sp. oral taxon 183 str. F0552		1	1	99.8		3.7e-25	0	0	0	0	1
A0A1Q9LTA5_9PSEU	Iron-sulfur cluster insertion protein ErpA	Bacteria	Actinokineospora bangkokensis		1	1	90.2		3.3e-22	0	0	1	0	0
W7J5P5_9PSEU	Putative iron binding protein from the HesB_IscA_SufA family	Bacteria	Actinokineospora spheciospongiae		1	1	92.6		6.1e-23	1	0	0	0	0
A0A1H9NR07_9PSEU	Iron-sulfur cluster assembly accessory protein	Bacteria	Actinokineospora terrae		1	1	91.2		1.6e-22	0	0	0	0	1
A0A1I4WYW2_9ACTN	Iron-sulfur cluster assembly accessory protein	Bacteria	Actinomadura madurae		1	1	95.3		9.2e-24	0	0	0	0	1
A0A238YA04_9ACTN	Iron-sulfur cluster assembly accessory protein	Bacteria	Actinomadura mexicana		1	1	98.2		1.1e-24	0	0	0	0	1
A0A239C8E0_9ACTN	Iron-sulfur cluster assembly accessory protein	Bacteria	Actinomadura meyerae		1	1	95		1.1e-23	0	0	0	0	1
N6W596_9ACTO	HesB/YadR/YfhF family protein	Bacteria	Actinomyces cardiffensis F0333		1	1	101.7		9.6e-26	1	0	0	0	0
C0W1V2_9ACTO	Iron-sulfur cluster assembly accessory protein	Bacteria	Actinomyces coleocanis DSM 15436		1	1	103.7		2.4e-26	0	0	0	0	1
A0A1M6CCN4_9ACTO	Iron-sulfur cluster assembly accessory protein	Bacteria	Actinomyces denticolens		1	1	92.3		7.6e-23	0	0	0	0	1
A0A1M4S174_9ACTO	Fes cluster biogenesis	Bacteria	Actinomyces glycerinitolerans		1	1	88.4		1.2e-21	0	0	0	0	1
G9PDW0_9ACTO	Uncharacterized protein	Bacteria	Actinomyces graevenitzii C83		1	1	93.8		2.6e-23	0	0	0	0	1
A0A1Q5PTP2_9ACTO	Iron-sulfur cluster insertion protein ErpA	Bacteria	Actinomyces hordeovulneris		1	1	107		2.3e-27	0	0	1	0	0
U1RQC5_9ACTO	Iron-sulfur cluster assembly accessory protein	Bacteria	Actinomyces johnsonii F0510		1	1	90.1		3.6e-22	0	0	0	0	1
A0A1Q5PJA0_9ACTO	Iron-sulfur cluster insertion protein ErpA	Bacteria	Actinomyces liubingyangii		1	1	106.3		3.8e-27	0	0	1	0	0
A0A1Q5PRA3_9ACTO	Iron-sulfur cluster insertion protein ErpA	Bacteria	Actinomyces marimammalium		1	1	97.2		2.3e-24	0	0	1	0	0
J0MRB2_9ACTO	Iron-sulfur cluster assembly accessory protein	Bacteria	Actinomyces massiliensis F0489		1	1	92.2		7.8e-23	0	0	0	0	1
A0A1Q5Q377_9ACTO	Iron-sulfur cluster insertion protein ErpA	Bacteria	Actinomyces nasicola		1	1	103.2		3.4e-26	0	0	1	0	0
K0YWS8_9ACTO	Iron-sulfur cluster assembly accessory protein	Bacteria	Actinomyces neuii BVS029A5		1	1	106.7		2.9e-27	0	0	0	0	1
A0A120KLF3_9ACTO	Iron-sulfur cluster insertion protein ErpA	Bacteria	Actinomyces radicidentis		1	1	90.6		2.6e-22	0	0	1	0	0
A0A1G9VRI7_9ACTO	Iron-sulfur cluster assembly accessory protein	Bacteria	Actinomyces ruminicola		1	1	88.2		1.3e-21	0	0	0	0	1
A0A1F0QUX0_9ACTO	Iron-sulfur cluster insertion protein ErpA	Bacteria	Actinomyces sp. HMSC065F12		1	1	106.2		4e-27	0	0	1	0	0
F9PJU1_9ACTO	Iron-sulfur cluster assembly accessory protein	Bacteria	Actinomyces sp. oral taxon 175 str. F0384		1	1	91.5		1.3e-22	0	0	0	0	1
E8JLS7_9ACTO	HesB/YadR/YfhF family protein	Bacteria	Actinomyces sp. oral taxon 178 str. F0338		1	1	104.9		1e-26	1	0	0	0	0
E6KQE6_9ACTO	HesB/YadR/YfhF family protein	Bacteria	Actinomyces sp. oral taxon 180 str. F0310		1	1	112		6.5e-29	1	0	0	0	0
A0A0M5JM16_9ACTO	Iron-sulfur cluster insertion protein ErpA	Bacteria	Actinomyces sp. oral taxon 414		1	1	91.9		9.7e-23	0	0	1	0	0
F9EHD6_9ACTO	HesB/YadR/YfhF family protein	Bacteria	Actinomyces sp. oral taxon 448 str. F0400		1	1	89.6		5.1e-22	1	0	0	0	0
D0WQL8_9ACTO	Iron-sulfur cluster assembly accessory protein	Bacteria	Actinomyces sp. oral taxon 848 str. F0332		1	1	94		2.2e-23	0	0	0	0	1
A0A095WWL1_9ACTO	Uncharacterized protein	Bacteria	Actinomyces sp. S4-C9		1	1	109.4		4.2e-28	0	0	0	0	1
A0A095WNT4_9ACTO	Uncharacterized protein	Bacteria	Actinomyces sp. S6-Spd3		1	1	109		5.7e-28	0	0	0	0	1
A0A1D9MK62_9ACTO	Iron-sulfur cluster insertion protein ErpA	Bacteria	Actinomyces sp. VUL4_3		1	1	108		1.1e-27	0	0	1	0	0
K0ZFR3_9ACTO	Iron-sulfur cluster assembly accessory protein	Bacteria	Actinomyces turicensis ACS-279-V-Col4		1	1	109.2		4.7e-28	0	0	0	0	1
C0W347_9ACTO	Iron-sulfur cluster assembly accessory protein	Bacteria	Actinomyces urogenitalis DSM 15434		1	1	94.6		1.5e-23	0	0	0	0	1
A0A1R4FSV6_9ACTO	Probable iron binding protein from the HesB_IscA_SufA family	Bacteria	Actinomycetales bacterium JB111		1	1	100.6		2.2e-25	1	0	0	0	0
A0A1Q8CRL1_9PSEU	Iron-sulfur cluster insertion protein ErpA	Bacteria	Actinophytocola xanthii		1	1	96.7		3.4e-24	0	0	1	0	0
A0A1Q8C2U8_9PSEU	Iron-sulfur cluster insertion protein ErpA	Bacteria	Actinophytocola xinjiangensis		1	1	94.6		1.5e-23	0	0	1	0	0
A0A101JDY9_9ACTN	Iron-sulfur cluster insertion protein ErpA	Bacteria	Actinoplanes awajinensis subsp. mycoplanecinus		1	1	102.6		5.1e-26	0	0	1	0	0
A0A1H2C3B0_9ACTN	Iron-sulfur cluster assembly accessory protein	Bacteria	Actinoplanes derwentensis		1	1	103.8		2.1e-26	0	0	0	0	1
U5VTN6_9ACTN	Putative iron-sulfur cluster insertion protein erpA	Bacteria	Actinoplanes friuliensis DSM 7358		1	1	98.7		7.9e-25	0	0	1	0	0
I0H0U3_ACTM4	Putative iron-sulfur cluster assembly accessory protein	Bacteria	Actinoplanes missouriensis (strain ATCC 14538 / DSM 43046 / CBS 188.64 / JCM 3121 / NCIMB 12654 / NBRC 102363 / 431)		1	1	101		1.6e-25	0	0	0	0	1
A0A1I2BSE7_9ACTN	Iron-sulfur cluster assembly accessory protein	Bacteria	Actinoplanes philippinensis		1	1	100.6		2.1e-25	0	0	0	0	1
A0A238WKZ5_9ACTN	Iron-sulfur cluster assembly accessory protein	Bacteria	Actinoplanes regularis		1	1	101		1.5e-25	0	0	0	0	1
G8S858_ACTS5	Putative iron-sulfur cluster insertion protein erpA	Bacteria	Actinoplanes sp. (strain ATCC 31044 / CBS 674.73 / SE50/110)		1	1	98.5		9e-25	0	0	1	0	0
R4LEC2_9ACTN	Iron-sulfur cluster assembly accessory protein	Bacteria	Actinoplanes sp. N902-109		1	1	98.6		8.8e-25	0	0	0	0	1
A0A0A6X917_ACTUT	Iron-sulfur cluster insertion protein ErpA	Bacteria	Actinoplanes utahensis		1	1	101.2		1.4e-25	0	0	1	0	0
A0A1H1XCL0_9ACTN	Iron-sulfur cluster assembly accessory protein	Bacteria	Actinopolymorpha singaporensis		1	1	102.7		4.7e-26	0	0	0	0	1
A0A1I1XGF3_9ACTN	Iron-sulfur cluster assembly accessory protein	Bacteria	Actinopolyspora alba		1	1	94.4		1.7e-23	0	0	0	0	1
A0A099D4W9_9ACTN	Iron-sulfur cluster assembly accessory protein	Bacteria	Actinopolyspora erythraea		1	1	96.6		3.5e-24	0	0	0	0	1
A0A1H0XUQ1_9ACTN	Iron-sulfur cluster assembly accessory protein	Bacteria	Actinopolyspora saharensis		1	1	102		7.7e-26	0	0	0	0	1
C6W9F3_ACTMD	Iron-sulfur cluster assembly accessory protein	Bacteria	Actinosynnema mirum (strain ATCC 29888 / DSM 43827 / NBRC 14064 / IMRU 3971)		1	1	93.3		3.7e-23	0	0	0	0	1
A0A0A0C289_9CELL	Uncharacterized protein	Bacteria	Actinotalea fermentans ATCC 43279 = JCM 9966 = DSM 3133		1	1	98		1.3e-24	0	0	0	0	1
A0A021VXH4_9CELL	Uncharacterized protein	Bacteria	Actinotalea ferrariae CF5-4		1	1	96.8		3e-24	0	0	0	0	1
C4WTZ3_ACYPI	ACYPI006095 protein	Eukaryota	Acyrthosiphon pisum		1	1	152		3.3e-41	0	0	0	0	1
J9KAR5_ACYPI	Uncharacterized protein	Eukaryota	Acyrthosiphon pisum		1	1	134.3		9.4e-36	0	0	0	0	1
I3UBP6_ADVKW	[Fe-S] cluster formation/repair protein	Bacteria	Advenella kashmirensis (strain DSM 17095 / LMG 22695 / WT001)		1	1	138.2		5.9e-37	0	0	0	0	1
I3U9N9_ADVKW	Putative iron-sulfur cluster insertion protein ErpA	Bacteria	Advenella kashmirensis (strain DSM 17095 / LMG 22695 / WT001)		1	1	129.6		2.5e-34	0	0	1	0	0
W0PF65_9BURK	Iron-binding protein IscA	Bacteria	Advenella mimigardefordensis DPN7		1	1	137.3		1.1e-36	0	1	0	0	0
W0PHR9_9BURK	Putative iron-sulfur cluster insertion protein ErpA	Bacteria	Advenella mimigardefordensis DPN7		1	1	129.6		2.5e-34	0	0	1	0	0
Q17P85_AEDAE	AAEL000418-PA	Eukaryota	Aedes aegypti		1	1	161.9		2.9e-44	0	0	0	0	1
Q175J2_AEDAE	AAEL006652-PA	Eukaryota	Aedes aegypti		1	1	139.7		1.9e-37	0	0	0	0	1
A0A182G0U2_AEDAL	Uncharacterized protein	Eukaryota	Aedes albopictus		1	1	134.8		6.3e-36	0	0	0	0	1
I3YVI9_AEQSU	Iron-sulfur cluster assembly accessory protein	Bacteria	Aequorivita sublithincola (strain DSM 14238 / LMG 21431 / ACAM 643 / 9-3)		1	1	116.6		2.6e-30	0	0	0	0	1
A0A1M6BN14_9FLAO	Iron-sulfur cluster assembly protein	Bacteria	Aequorivita viscosa		1	1	123.3		2.2e-32	0	0	0	0	1
A0A165YN83_9BACI	Uncharacterized protein	Bacteria	Aeribacillus pallidus		1	1	118.3		7.6e-31	0	0	0	0	1
A0A1T4Z6A4_9ACTN	Iron-sulfur cluster assembly accessory protein	Bacteria	Aeromicrobium choanae		1	1	110.3		2.2e-28	0	0	0	0	1
E2SAN8_9ACTN	Iron-sulfur cluster assembly accessory protein	Bacteria	Aeromicrobium marinum DSM 15272		1	1	108.7		6.9e-28	0	0	0	0	1
A0A0S9R144_9ACTN	Iron-sulfur cluster insertion protein ErpA	Bacteria	Aeromicrobium sp. Leaf289		1	1	106.4		3.5e-27	0	0	1	0	0
A0A200HAQ7_9ACTN	Iron-sulfur cluster insertion protein ErpA	Bacteria	Aeromicrobium sp. PE09-221		1	1	109.2		4.7e-28	0	0	1	0	0
A0A0Q6VEI4_9ACTN	Iron-sulfur cluster insertion protein ErpA	Bacteria	Aeromicrobium sp. Root344		1	1	110.3		2.2e-28	0	0	1	0	0
A0A0Q7KQJ0_9ACTN	Iron-sulfur cluster insertion protein ErpA	Bacteria	Aeromicrobium sp. Root472D3		1	1	105.4		6.9e-27	0	0	1	0	0
A0A0Q7QJK2_9ACTN	Iron-sulfur cluster insertion protein ErpA	Bacteria	Aeromicrobium sp. Root495		1	1	112.8		3.7e-29	0	0	1	0	0
N9U518_9GAMM	Iron-binding protein IscA	Bacteria	Aeromonas diversa CDC 2478-85		1	1	139.1		3e-37	0	1	0	0	0
N9U1A4_9GAMM	Iron-sulfur cluster insertion protein ErpA	Bacteria	Aeromonas diversa CDC 2478-85		1	1	135.5		3.9e-36	0	0	1	0	0
N9VJ98_9GAMM	Fe/S biogenesis protein NfuA	Bacteria	Aeromonas diversa CDC 2478-85		1	1	39.2		1.6e-06	0	0	0	0	1
A0KJ34_AERHH	Iron-binding protein IscA	Bacteria	Aeromonas hydrophila subsp. hydrophila (strain ATCC 7966 / DSM 30187 / JCM 1027 / KCTC 2358 / NCIMB 9240)		1	1	139		3.2e-37	0	1	0	0	0
ERPA_AERHH	Iron-sulfur cluster insertion protein ErpA	Bacteria	Aeromonas hydrophila subsp. hydrophila (strain ATCC 7966 / DSM 30187 / JCM 1027 / KCTC 2358 / NCIMB 9240)		1	1	135.6		3.8e-36	0	0	1	0	0
NFUA_AERHH	Fe/S biogenesis protein NfuA	Bacteria	Aeromonas hydrophila subsp. hydrophila (strain ATCC 7966 / DSM 30187 / JCM 1027 / KCTC 2358 / NCIMB 9240)		1	1	38.2		3.2e-06	0	0	0	0	1
R1F2G4_9GAMM	Iron-binding protein IscA	Bacteria	Aeromonas molluscorum 848		1	1	136.7		1.7e-36	0	1	0	0	0
R1F7E2_9GAMM	Iron-sulfur cluster insertion protein ErpA	Bacteria	Aeromonas molluscorum 848		1	1	136.1		2.6e-36	0	0	1	0	0
R1FBM7_9GAMM	Fe/S biogenesis protein NfuA	Bacteria	Aeromonas molluscorum 848		1	1	36		1.5e-05	0	0	0	0	1
A0A1N6W4S7_9GAMM	Iron-binding protein IscA	Bacteria	Aeromonas sp. RU39B		1	1	140.4		1.3e-37	0	1	0	0	0
A0A1N6RZU1_9GAMM	Iron-sulfur cluster insertion protein ErpA	Bacteria	Aeromonas sp. RU39B		1	1	136.2		2.5e-36	0	0	1	0	0
A0A1N6X207_9GAMM	Fe/S biogenesis protein NfuA	Bacteria	Aeromonas sp. RU39B		1	1	33.4		9.6e-05	0	0	0	0	1
A0A1M5M092_9ALTE	Iron-sulfur cluster insertion protein ErpA	Bacteria	Aestuariibacter aggregatus		1	1	130.5		1.3e-34	0	0	1	0	0
A0A1M5LBN4_9ALTE	Fe-S cluster assembly protein SufA/iron-sulfur cluster assembly protein	Bacteria	Aestuariibacter aggregatus		1	1	95.4		8.4e-24	0	0	0	1	0
A0A1M5FDD0_9ALTE	Fe/S biogenesis protein NfuA	Bacteria	Aestuariibacter aggregatus		1	1	36.1		1.4e-05	0	0	0	0	1
A0A0L1JL35_9RHOB	Fe-S cluster assembly protein HesB	Bacteria	Aestuariivita atlantica		1	1	130.8		1.1e-34	1	0	0	0	0
A0A0L1JVG0_9RHOB	Heme biosynthesis protein HemY	Bacteria	Aestuariivita atlantica		1	1	114.5		1.1e-29	0	0	0	0	1
A0A1G5P7B6_AFIMA	Iron-sulfur cluster assembly accessory protein	Bacteria	Afifella marina DSM 2698		1	1	129.5		2.7e-34	0	0	0	0	1
A0A1G5NM60_AFIMA	Iron-sulfur cluster assembly protein	Bacteria	Afifella marina DSM 2698		1	1	113		3.3e-29	0	0	0	0	1
A0A1G5N6A4_AFIMA	Iron-sulfur cluster assembly protein	Bacteria	Afifella marina DSM 2698		1	1	104.1		1.7e-26	0	0	0	0	1
K8PJQ0_9BRAD	Iron-sulfur cluster assembly accessory protein	Bacteria	Afipia broomeae ATCC 49717		1	1	140.4		1.2e-37	0	0	0	0	1
K8PBK6_9BRAD	Iron-sulfur cluster assembly accessory protein	Bacteria	Afipia broomeae ATCC 49717		1	1	132.9		2.4e-35	0	0	0	0	1
A0A1M2ZUZ6_9BRAD	Fe-S cluster assembly scaffold SufA	Bacteria	Afipia sp. 62-7		1	1	134.9		5.9e-36	0	0	0	1	0
A0A1M2ZUE5_9BRAD	Heme biosynthesis protein HemY	Bacteria	Afipia sp. 62-7		1	1	129.8		2.3e-34	0	0	0	0	1
A0A1Q3VZ94_9BRAD	Heme biosynthesis protein HemY	Bacteria	Afipia sp. 64-13		1	1	130		2e-34	0	0	0	0	1
A0A1Q3W1Q9_9BRAD	Fe-S cluster assembly scaffold SufA	Bacteria	Afipia sp. 64-13		1	1	129.4		3e-34	0	0	0	1	0
A0A1H0SUM3_9BRAD	Iron-sulfur cluster assembly protein	Bacteria	Afipia sp. GAS231		1	1	142.9		2e-38	0	0	0	0	1
A0A1G9X580_9BRAD	Iron-sulfur cluster assembly accessory protein	Bacteria	Afipia sp. GAS231		1	1	134.6		7.3e-36	0	0	0	0	1
W3RD22_9BRAD	Uncharacterized protein	Bacteria	Afipia sp. P52-10		1	1	139.3		2.7e-37	0	0	0	0	1
W3RGD3_9BRAD	Heme biosynthesis protein HemY	Bacteria	Afipia sp. P52-10		1	1	134.7		7.1e-36	0	0	0	0	1
A0A0Q6ZEE9_9BRAD	Fe-S cluster assembly scaffold SufA	Bacteria	Afipia sp. Root123D2		1	1	134.4		8.3e-36	0	0	0	1	0
A0A0Q6ZFJ5_9BRAD	Heme biosynthesis protein HemY	Bacteria	Afipia sp. Root123D2		1	1	126.7		2e-33	0	0	0	0	1
K5XBT7_AGABU	Uncharacterized protein	Eukaryota	Agaricus bisporus var. burnettii (strain JB137-S8 / ATCC MYA-4627 / FGSC 10392)		1	1	92.7		5.6e-23	0	0	0	0	1
R9PR73_AGAAL	Iron-sulfur cluster insertion protein ErpA	Bacteria	Agarivorans albus MKT 106		1	1	138		6.9e-37	0	0	1	0	0
R9PJD4_AGAAL	Iron-binding protein IscA	Bacteria	Agarivorans albus MKT 106		1	1	131.6		6e-35	0	1	0	0	0
R9PU79_AGAAL	Fe/S biogenesis protein NfuA	Bacteria	Agarivorans albus MKT 106		1	1	42.5		1.6e-07	0	0	0	0	1
C9R386_AGGAD	Iron-binding protein IscA	Bacteria	Aggregatibacter actinomycetemcomitans serotype C (strain D11S-1)		1	1	137.2		1.2e-36	0	1	0	0	0
C9R533_AGGAD	Iron-sulfur cluster insertion protein ErpA	Bacteria	Aggregatibacter actinomycetemcomitans serotype C (strain D11S-1)		1	1	134.5		7.9e-36	0	0	1	0	0
C9R2D0_AGGAD	Fe/S biogenesis protein NfuA	Bacteria	Aggregatibacter actinomycetemcomitans serotype C (strain D11S-1)		1	1	45.1		2.5e-08	0	0	0	0	1
A0A0D7QPI3_9MICO	Iron-sulfur cluster insertion protein ErpA	Bacteria	Agreia bicolorata		1	1	104.9		1e-26	0	0	1	0	0
A0A1W4X5N7_AGRPL	iron-sulfur cluster assembly 1 homolog, mitochondrial	Eukaryota	Agrilus planipennis		1	1	163.6		9e-45	0	0	0	0	1
A0A1W4WY96_AGRPL	iron-sulfur cluster assembly 2 homolog, mitochondrial	Eukaryota	Agrilus planipennis		1	1	155.9		2.1e-42	0	0	0	0	1
K2Q0R1_9RHIZ	Uncharacterized protein	Bacteria	Agrobacterium albertimagni AOL15		1	1	130.8		1.1e-34	0	0	0	0	1
K2P8F5_9RHIZ	FeS assembly scaffold SufA	Bacteria	Agrobacterium albertimagni AOL15		1	1	113.7		2e-29	0	0	0	1	0
A9CIQ9_AGRFC	Uncharacterized protein	Bacteria	Agrobacterium fabrum (strain C58 / ATCC 33970)		1	1	129.1		3.6e-34	0	0	0	0	1
A9CIL0_AGRFC	Uncharacterized protein	Bacteria	Agrobacterium fabrum (strain C58 / ATCC 33970)		1	1	111.8		7.5e-29	0	0	0	0	1
B9JFL2_AGRRK	FeS assembly scaffold SufA	Bacteria	Agrobacterium radiobacter (strain K84 / ATCC BAA-868)		1	1	112.5		4.6e-29	0	0	0	1	0
A0A1R3TCS9_9RHIZ	Iron-sulfur cluster insertion protein ErpA	Bacteria	Agrobacterium sp. DSM 25559		1	1	132.3		3.9e-35	0	0	1	0	0
A0A1R3T7K3_9RHIZ	Iron-sulfur cluster assembly protein	Bacteria	Agrobacterium sp. DSM 25559		1	1	113.2		2.8e-29	0	0	0	0	1
B9JXE8_AGRVS	Uncharacterized protein	Bacteria	Agrobacterium vitis (strain S4 / ATCC BAA-846)		1	1	134.8		6.6e-36	0	0	0	0	1
B9JWW6_AGRVS	FeS assembly scaffold SufA	Bacteria	Agrobacterium vitis (strain S4 / ATCC BAA-846)		1	1	114.2		1.4e-29	0	0	0	1	0
A0A1I6MPY6_9MICO	Iron-sulfur cluster assembly accessory protein	Bacteria	Agrococcus baldri		1	1	101.1		1.5e-25	0	0	0	0	1
A0A1H1T186_9MICO	Iron-sulfur cluster assembly accessory protein	Bacteria	Agrococcus carbonis		1	1	104.5		1.3e-26	0	0	0	0	1
A0A1R4G5F6_9MICO	Probable iron binding protein from the HesB_IscA_SufA family	Bacteria	Agrococcus casei LMG 22410		1	1	89		7.5e-22	1	0	0	0	0
A0A1G8H0V5_9MICO	Iron-sulfur cluster assembly accessory protein	Bacteria	Agrococcus jejuensis		1	1	101		1.6e-25	0	0	0	0	1
U1MMT0_9MICO	Uncharacterized protein	Bacteria	Agrococcus pavilionensis RW1		1	1	102.6		5.1e-26	0	0	0	0	1
A0A1I6JG56_9MICO	Iron-sulfur cluster assembly accessory protein	Bacteria	Agromyces sp. CF514		1	1	105.8		5.1e-27	0	0	0	0	1
A0A0Q4HES9_9MICO	Iron-sulfur cluster insertion protein ErpA	Bacteria	Agromyces sp. Leaf222		1	1	104.3		1.5e-26	0	0	1	0	0
A0A161UBW2_9MICO	Iron-sulfur cluster insertion protein ErpA	Bacteria	Agromyces sp. NDB4Y10		1	1	106.1		4.2e-27	0	0	1	0	0
A0A0Q7U6T3_9MICO	Iron-sulfur cluster insertion protein ErpA	Bacteria	Agromyces sp. Root1464		1	1	105.2		8.1e-27	0	0	1	0	0
A0A0Q9JGF7_9MICO	Iron-sulfur cluster insertion protein ErpA	Bacteria	Agromyces sp. Soil535		1	1	104.2		1.7e-26	0	0	1	0	0
A0A0M9GMV9_9RHOB	Heme biosynthesis protein HemY	Bacteria	Ahrensia marina		1	1	131.1		8.8e-35	0	0	0	0	1
A0A0M9GN97_9RHOB	FeS assembly scaffold SufA	Bacteria	Ahrensia marina		1	1	115.5		5.5e-30	0	0	0	1	0
E0MKS4_9RHOB	Iron-sulfur cluster insertion protein ErpA 2	Bacteria	Ahrensia sp. R2A130		1	1	129.2		3.3e-34	0	0	1	0	0
E0MJX9_9RHOB	FeS assembly scaffold SufA	Bacteria	Ahrensia sp. R2A130		1	1	113.5		2.3e-29	0	0	0	1	0
A0A1H2XLV3_9GAMM	Iron-sulfur cluster insertion protein ErpA	Bacteria	Aidingimonas halophila		1	1	128		8.1e-34	0	0	1	0	0
A0A1H2ZPR0_9GAMM	Iron-binding apoprotein IscA	Bacteria	Aidingimonas halophila		1	1	121.2		1e-31	0	1	0	0	0
A0A1H3BN53_9GAMM	Fe/S biogenesis protein NfuA	Bacteria	Aidingimonas halophila		1	1	31.6		0.00033	0	0	0	0	1
G1LBU4_AILME	Iron-sulfur cluster assembly 1	Eukaryota	Ailuropoda melanoleuca		1	1	171.5		3.3e-47	0	0	0	0	1
G1MIX2_AILME	Iron-sulfur cluster assembly 2	Eukaryota	Ailuropoda melanoleuca		1	1	159.6		1.5e-43	0	0	0	0	1
C0NK46_AJECG	Iron-sulfur assembly protein 1	Eukaryota	Ajellomyces capsulatus (strain G186AR / H82 / ATCC MYA-2454 / RMSCC 2432)		1	1	147.5		8e-40	0	0	0	0	1
C0NJZ5_AJECG	Iron-sulfur assembly protein	Eukaryota	Ajellomyces capsulatus (strain G186AR / H82 / ATCC MYA-2454 / RMSCC 2432)		1	1	108.6		7.1e-28	0	0	0	0	1
C0NVD7_AJECG	Iron-sulfur cluster assembly 2	Eukaryota	Ajellomyces capsulatus (strain G186AR / H82 / ATCC MYA-2454 / RMSCC 2432)		1	1	95.6		7.2e-24	0	0	0	0	1
C6HHG0_AJECH	Iron-sulfur cluster assembly 2	Eukaryota	Ajellomyces capsulatus (strain H143)		1	1	93.3		3.6e-23	0	0	0	0	1
C6HIP6_AJECH	Iron-sulfur assembly protein	Eukaryota	Ajellomyces capsulatus (strain H143)		1	1	33.5		8.7e-05	0	0	0	0	1
F0UCH4_AJEC8	Iron-sulfur cluster assembly protein	Eukaryota	Ajellomyces capsulatus (strain H88)		1	1	86.1		6e-21	0	0	0	0	1
F0URL6_AJEC8	Iron-sulfur cluster assembly protein	Eukaryota	Ajellomyces capsulatus (strain H88)		1	1	59.1		1.2e-12	0	0	0	0	1
A6QWC0_AJECN	Iron-binding protein iscA	Eukaryota	Ajellomyces capsulatus (strain NAm1 / WU24)		1	1	180.8		4.6e-50	0	1	0	0	0
A6REL6_AJECN	Uncharacterized protein	Eukaryota	Ajellomyces capsulatus (strain NAm1 / WU24)		1	1	85.5		9.3e-21	0	0	0	0	1
C5GV29_AJEDR	Iron-binding protein iscA	Eukaryota	Ajellomyces dermatitidis (strain ER-3 / ATCC MYA-2586)		1	1	173.7		6.9e-48	0	1	0	0	0
C5GSL8_AJEDR	Iron-sulfur protein Isa2	Eukaryota	Ajellomyces dermatitidis (strain ER-3 / ATCC MYA-2586)		1	1	94		2.2e-23	0	0	0	0	1
A0A1H0RA68_9BURK	Putative iron-sulfur cluster insertion protein ErpA	Bacteria	Albidiferax sp. OV413		1	1	129.8		2.2e-34	0	0	1	0	0
A0A1H0VTQ1_9BURK	Iron-binding apoprotein IscA	Bacteria	Albidiferax sp. OV413		1	1	126.4		2.4e-33	0	1	0	0	0
A0A1G9FEH0_9RHOB	Iron-sulfur cluster assembly protein	Bacteria	Albidovulum xiamenense		1	1	128.9		4.2e-34	0	0	0	0	1
A0A1G9BM55_9RHOB	Iron-sulfur cluster assembly accessory protein	Bacteria	Albidovulum xiamenense		1	1	108.9		6e-28	0	0	0	0	1
A0A1H3AB78_9RHOB	Iron-sulfur cluster assembly protein	Bacteria	Albimonas donghaensis		1	1	132.7		2.9e-35	0	0	0	0	1
A0A1H3EYL4_9RHOB	Iron-sulfur cluster assembly accessory protein	Bacteria	Albimonas donghaensis		1	1	129.4		2.9e-34	0	0	0	0	1
A0A1I3PKD6_9RHOB	Iron-sulfur cluster assembly protein	Bacteria	Albimonas pacifica		1	1	137.2		1.2e-36	0	0	0	0	1
A0A1I3GCJ3_9RHOB	Iron-sulfur cluster assembly accessory protein	Bacteria	Albimonas pacifica		1	1	123.8		1.5e-32	0	0	0	0	1
A0A024GHE4_9STRA	Uncharacterized protein	Eukaryota	Albugo candida		1	1	136.1		2.5e-36	0	0	0	0	1
A0A024GE79_9STRA	Uncharacterized protein	Eukaryota	Albugo candida		1	1	127		1.7e-33	0	0	0	0	1
A0A024GCQ5_9STRA	Uncharacterized protein	Eukaryota	Albugo candida		1	1	126.7		1.9e-33	0	0	0	0	1
U7U902_9BURK	Putative iron-sulfur cluster insertion protein ErpA	Bacteria	Alcaligenes sp. EGD-AK7		1	1	130.5		1.4e-34	0	0	1	0	0
U1ZQ41_9BURK	Heme biosynthesis protein HemY	Bacteria	Alcaligenes sp. EGD-AK7		1	1	122		5.5e-32	0	0	0	0	1
ERPA_ALCBS	Iron-sulfur cluster insertion protein ErpA	Bacteria	Alcanivorax borkumensis (strain ATCC 700651 / DSM 11573 / NCIMB 13689 / SK2)		1	1	130.4		1.5e-34	0	0	1	0	0
Q0VND1_ALCBS	Iron-binding protein IscA	Bacteria	Alcanivorax borkumensis (strain ATCC 700651 / DSM 11573 / NCIMB 13689 / SK2)		1	1	96.2		4.8e-24	0	1	0	0	0
K0CHI1_ALCDB	Iron-sulfur cluster insertion protein ErpA	Bacteria	Alcanivorax dieselolei (strain DSM 16502 / CGMCC 1.3690 / B-5)		1	1	131.5		6.7e-35	0	0	1	0	0
K0CA25_ALCDB	Iron-binding protein IscA	Bacteria	Alcanivorax dieselolei (strain DSM 16502 / CGMCC 1.3690 / B-5)		1	1	96.9		2.9e-24	0	1	0	0	0
K0CDL3_ALCDB	Fe/S biogenesis protein NfuA	Bacteria	Alcanivorax dieselolei (strain DSM 16502 / CGMCC 1.3690 / B-5)		1	1	27.1		0.0084	0	0	0	0	1
A0A0B4XKT3_9GAMM	Iron-sulfur cluster insertion protein ErpA	Bacteria	Alcanivorax pacificus W11-5		1	1	126.4		2.4e-33	0	0	1	0	0
A0A0B4XKD1_9GAMM	Iron-binding protein IscA	Bacteria	Alcanivorax pacificus W11-5		1	1	108.3		9.3e-28	0	1	0	0	0
A0A220SP09_9GAMM	Iron-sulfur cluster insertion protein ErpA	Bacteria	Alcanivorax sp. N3-7A		1	1	125		6.7e-33	0	0	1	0	0
A0A220SI76_9GAMM	Iron-sulfur cluster assembly accessory protein	Bacteria	Alcanivorax sp. N3-7A		1	1	93.7		2.7e-23	0	0	0	0	1
A0A220SL34_9GAMM	Fe/S biogenesis protein NfuA	Bacteria	Alcanivorax sp. N3-7A		1	1	31.4		0.00039	0	0	0	0	1
A0A136GST3_9GAMM	[Fe-S]-binding protein	Bacteria	Alcanivorax sp. Nap_24		1	1	91.9		1e-22	0	0	0	0	1
A0A136GKD4_9GAMM	Fe/S biogenesis protein NfuA	Bacteria	Alcanivorax sp. Nap_24		1	1	26.9		0.0095	0	0	0	0	1
A0A0P0CYS0_9FLAO	[Fe-S]-binding protein	Bacteria	Algibacter alginicilyticus		1	1	124		1.3e-32	0	0	0	0	1
A0A1E5TD95_9FLAO	[Fe-S]-binding protein	Bacteria	Algibacter aquaticus		1	1	127		1.6e-33	0	0	0	0	1
A0A090X5L8_9FLAO	Probable iron binding protein from the HesB_IscA_SufA family	Bacteria	Algibacter lectus		1	1	42.4		1.6e-07	1	0	0	0	0
A0A1I1N750_9FLAO	Iron-sulfur cluster assembly protein	Bacteria	Algibacter pectinivorans		1	1	122.4		4.3e-32	0	0	0	0	1
A0A1I5A3B2_9FLAO	Iron-sulfur cluster assembly protein	Bacteria	Algoriella xinjiangensis		1	1	123.3		2.2e-32	0	0	0	0	1
A0A1G5ZIJ3_9BACT	Iron-sulfur cluster assembly protein	Bacteria	Algoriphagus alkaliphilus		1	1	119.5		3.2e-31	0	0	0	0	1
A0A1G5ZJE1_9BACT	Iron-sulfur cluster assembly protein	Bacteria	Algoriphagus alkaliphilus		1	1	76.2		6.5e-18	0	0	0	0	1
A0A1I0YXS5_9BACT	Iron-sulfur cluster assembly protein	Bacteria	Algoriphagus aquimarinus		1	1	119.9		2.5e-31	0	0	0	0	1
A0A1I0YVU7_9BACT	Iron-sulfur cluster assembly protein	Bacteria	Algoriphagus aquimarinus		1	1	74.7		1.9e-17	0	0	0	0	1
A0A1G6RXA4_9BACT	Iron-sulfur cluster assembly protein	Bacteria	Algoriphagus faecimaris		1	1	120		2.3e-31	0	0	0	0	1
A0A1G6RWR7_9BACT	Iron-sulfur cluster assembly protein	Bacteria	Algoriphagus faecimaris		1	1	76.7		4.7e-18	0	0	0	0	1
A0A1I2PAS4_9BACT	Iron-sulfur cluster assembly protein	Bacteria	Algoriphagus hitonicola		1	1	121		1.1e-31	0	0	0	0	1
A0A1I2P7Y3_9BACT	Iron-sulfur cluster assembly protein	Bacteria	Algoriphagus hitonicola		1	1	71.1		2.4e-16	0	0	0	0	1
A0A1I7DVU7_9BACT	Iron-sulfur cluster assembly protein	Bacteria	Algoriphagus locisalis		1	1	120.4		1.7e-31	0	0	0	0	1
A0A1I7DW64_9BACT	Iron-sulfur cluster assembly protein	Bacteria	Algoriphagus locisalis		1	1	74		3.1e-17	0	0	0	0	1
A3I0Q9_9BACT	Iron-sulfur cluster assembly accessory protein	Bacteria	Algoriphagus machipongonensis		1	1	123		2.7e-32	0	0	0	0	1
A3I0T1_9BACT	HesB/YadR/YfhF family protein	Bacteria	Algoriphagus machipongonensis		1	1	71.1		2.4e-16	1	0	0	0	0
A0A0N8KH93_9BACT	Iron-sulfur cluster assembly protein	Bacteria	Algoriphagus marincola HL-49		1	1	118.9		5e-31	0	0	0	0	1
A0A0P7XC54_9BACT	Iron-sulfur cluster assembly protein	Bacteria	Algoriphagus marincola HL-49		1	1	72.5		9.1e-17	0	0	0	0	1
A0A1I5HEV4_9BACT	Iron-sulfur cluster assembly protein	Bacteria	Algoriphagus ornithinivorans		1	1	122.3		4.4e-32	0	0	0	0	1
A0A1I5HGF3_9BACT	Iron-sulfur cluster assembly protein	Bacteria	Algoriphagus ornithinivorans		1	1	72.9		6.9e-17	0	0	0	0	1
A0A1V3RNS4_9BACT	Iron-sulfur cluster assembly accessory protein	Bacteria	Algoriphagus sp. A40		1	1	121.1		1.1e-31	0	0	0	0	1
A0A1V3RMR1_9BACT	Iron-sulfur cluster assembly accessory protein	Bacteria	Algoriphagus sp. A40		1	1	84.4		2e-20	0	0	0	0	1
A0A142EMF3_9BACT	Heme biosynthesis protein HemY	Bacteria	Algoriphagus sp. M8-2		1	1	124.3		1.1e-32	0	0	0	0	1
A0A142EME4_9BACT	Uncharacterized protein	Bacteria	Algoriphagus sp. M8-2		1	1	68.7		1.3e-15	0	0	0	0	1
A0A1M7Z7F4_9BACT	Iron-sulfur cluster assembly protein	Bacteria	Algoriphagus zhangzhouensis		1	1	123		2.7e-32	0	0	0	0	1
A0A1M7Z7Y5_9BACT	Iron-sulfur cluster assembly protein	Bacteria	Algoriphagus zhangzhouensis		1	1	73.7		3.8e-17	0	0	0	0	1
F4G650_ALIDK	Putative iron-sulfur cluster insertion protein ErpA	Bacteria	Alicycliphilus denitrificans (strain DSM 14773 / CIP 107495 / K601)		1	1	133.2		2e-35	0	0	1	0	0
F4GCA4_ALIDK	Iron-sulfur cluster assembly protein IscA	Bacteria	Alicycliphilus denitrificans (strain DSM 14773 / CIP 107495 / K601)		1	1	127.8		9e-34	0	1	0	0	0
C8WVF7_ALIAD	Iron-sulfur cluster assembly accessory protein	Bacteria	Alicyclobacillus acidocaldarius subsp. acidocaldarius (strain ATCC 27009 / DSM 446 / JCM 5260 / NBRC 15652 / NCIMB 11725 / NRRL B-14509 / 104-1A)		1	1	119.9		2.5e-31	0	0	0	0	1
T0BVV6_ALIAG	Heme biosynthesis protein HemY	Bacteria	Alicyclobacillus acidoterrestris (strain ATCC 49025 / DSM 3922 / CIP 106132 / NCIMB 13137 / GD3B)		1	1	121		1.1e-31	0	0	0	0	1
A0A0P9F1A1_9BACL	Heme biosynthesis protein HemY	Bacteria	Alicyclobacillus ferrooxydans		1	1	103.2		3.3e-26	0	0	0	0	1
A0A0P9CH36_9BACL	Uncharacterized protein	Bacteria	Alicyclobacillus ferrooxydans		1	1	30.4		0.00081	0	0	0	0	1
J9E2N2_9BACL	Iron-sulfur cluster assembly accessory protein	Bacteria	Alicyclobacillus hesperidum URH17-3-68		1	1	124.8		7.4e-33	0	0	0	0	1
A0A1I7FRP0_9BACL	Iron-sulfur cluster assembly protein	Bacteria	Alicyclobacillus macrosporangiidus		1	1	115.4		5.8e-30	0	0	0	0	1
A0A1F2YAK3_9BACL	Heme biosynthesis protein HemY	Bacteria	Alicyclobacillus sp. RIFOXYA1_FULL_53_8		1	1	124.3		1.1e-32	0	0	0	0	1
A0A1M6NPA8_9BACL	Iron-sulfur cluster assembly protein	Bacteria	Alicyclobacillus sp. USBA-503		1	1	113.5		2.3e-29	0	0	0	0	1
A0A1M6LRP4_9BACL	Fe-S cluster assembly iron-binding protein IscA	Bacteria	Alicyclobacillus sp. USBA-503		1	1	27.8		0.005	0	1	0	0	0
A0A1M6TT54_9BACL	Fe-S cluster assembly iron-binding protein IscA	Bacteria	Alicyclobacillus sp. USBA-503		1	1	27.4		0.0065	0	1	0	0	0
A0A1M5CC70_9BACT	Iron-sulfur cluster assembly protein	Bacteria	Aliifodinibius roseus		1	1	116.4		3e-30	0	0	0	0	1
A0A1M5EC20_9BACT	Iron-sulfur cluster assembly protein	Bacteria	Aliifodinibius roseus		1	1	114.3		1.3e-29	0	0	0	0	1
K6X3B7_9ALTE	Iron-binding protein IscA	Bacteria	Aliiglaciecola lipolytica E3		1	1	133		2.2e-35	0	1	0	0	0
K6XTN7_9ALTE	Iron-sulfur cluster insertion protein ErpA	Bacteria	Aliiglaciecola lipolytica E3		1	1	128		7.7e-34	0	0	1	0	0
K6YIA1_9ALTE	Fe/S biogenesis protein NfuA	Bacteria	Aliiglaciecola lipolytica E3		1	1	41.5		3.2e-07	0	0	0	0	1
A0A0P7KHY6_9RHOB	Fe-S cluster assembly protein HesB	Bacteria	Aliiroseovarius crassostreae		1	1	132.1		4.3e-35	1	0	0	0	0
A0A0P7KJ95_9RHOB	Heme biosynthesis protein HemY	Bacteria	Aliiroseovarius crassostreae		1	1	119.5		3.3e-31	0	0	0	0	1
A0A1I0Q4E0_9RHOB	Iron-binding apoprotein IscA	Bacteria	Aliiroseovarius sediminilitoris		1	1	117.5		1.4e-30	0	1	0	0	0
A0A1I0Q5B4_9RHOB	Iron-sulfur cluster insertion protein	Bacteria	Aliiroseovarius sediminilitoris		1	1	112.8		3.6e-29	0	0	0	0	1
I9DP00_9ALTE	Iron-binding protein IscA	Bacteria	Alishewanella agri BL06		1	1	132.1		4.3e-35	0	1	0	0	0
I9DSL6_9ALTE	Iron-sulfur cluster insertion protein ErpA	Bacteria	Alishewanella agri BL06		1	1	129.7		2.4e-34	0	0	1	0	0
I9DQL6_9ALTE	Fe/S biogenesis protein NfuA	Bacteria	Alishewanella agri BL06		1	1	34.4		4.7e-05	0	0	0	0	1
A0A0D8ZV34_9CYAN	Uncharacterized protein	Bacteria	Aliterella atlantica CENA595		1	1	94.2		1.9e-23	0	0	0	0	1
Q0A991_ALKEH	Iron-sulfur cluster assembly accessory protein	Bacteria	Alkalilimnicola ehrlichii (strain ATCC BAA-1101 / DSM 17681 / MLHE-1)		1	1	139.5		2.3e-37	0	0	0	0	1
ERPA_ALKEH	Iron-sulfur cluster insertion protein ErpA	Bacteria	Alkalilimnicola ehrlichii (strain ATCC BAA-1101 / DSM 17681 / MLHE-1)		1	1	129.8		2.2e-34	0	0	1	0	0
A0A1H3X5F2_ALKAM	Iron-binding protein IscA	Bacteria	Alkalimonas amylolytica		1	1	136.9		1.4e-36	0	1	0	0	0
A0A1H3XFR4_ALKAM	Iron-sulfur cluster insertion protein ErpA	Bacteria	Alkalimonas amylolytica		1	1	130.8		1.1e-34	0	0	1	0	0
A0A1H4BBU6_ALKAM	Iron-sulfur cluster assembly protein	Bacteria	Alkalimonas amylolytica		1	1	81.7		1.3e-19	0	0	0	0	1
A0A1H4EMT4_ALKAM	Fe/S biogenesis protein NfuA	Bacteria	Alkalimonas amylolytica		1	1	39.3		1.5e-06	0	0	0	0	1
A0A251WMM0_9CYAN	Iron-sulfur cluster assembly accessory protein	Bacteria	Alkalinema sp. CACIAM 70d		1	1	136.5		1.9e-36	0	0	0	0	1
A0A251WFE0_9CYAN	Fe-S cluster assembly protein HesB	Bacteria	Alkalinema sp. CACIAM 70d		1	1	93.6		3e-23	1	0	0	0	0
A0A251WBP5_9CYAN	Uncharacterized protein	Bacteria	Alkalinema sp. CACIAM 70d		1	1	79.9		4.7e-19	0	0	0	0	1
A0A1S8CV76_9GAMM	Iron-sulfur cluster insertion protein ErpA	Bacteria	Alkanindiges sp. H1		1	1	130.8		1.1e-34	0	0	1	0	0
A0A1S8CTU2_9GAMM	Iron-binding protein IscA	Bacteria	Alkanindiges sp. H1		1	1	126.5		2.2e-33	0	1	0	0	0
A0A1S8CYN2_9GAMM	Fe/S biogenesis protein NfuA	Bacteria	Alkanindiges sp. H1		1	1	30.1		0.00097	0	0	0	0	1
A0A151M879_ALLMI	Iron-sulfur cluster assembly 1-like protein, mitochondrial	Eukaryota	Alligator mississippiensis		1	1	164.8		4e-45	0	0	0	0	1
A0A151NK91_ALLMI	Iron-sulfur cluster assembly 2-like protein, mitochondrial	Eukaryota	Alligator mississippiensis		1	1	145.4		3.6e-39	0	0	0	0	1
A0A1U7RI87_ALLSI	iron-sulfur cluster assembly 1 homolog, mitochondrial	Eukaryota	Alligator sinensis		1	1	164.8		4e-45	0	0	0	0	1
A0A1U7RCB9_ALLSI	iron-sulfur cluster assembly 2 homolog, mitochondrial	Eukaryota	Alligator sinensis		1	1	147.5		8.2e-40	0	0	0	0	1
A0A1H0JQP7_9PSEU	Iron-sulfur cluster assembly accessory protein	Bacteria	Alloactinosynnema album		1	1	97		2.6e-24	0	0	0	0	1
A0A1G6M2S7_9PSEU	Iron-sulfur cluster assembly accessory protein	Bacteria	Alloactinosynnema iranicum		1	1	91.9		9.6e-23	0	0	0	0	1
A0A0H5CE00_9PSEU	Probable iron binding protein from the HesB_IscA_SufA family	Bacteria	Alloactinosynnema sp. L-07		1	1	97.5		1.8e-24	1	0	0	0	0
D3RVF2_ALLVD	Iron-sulfur cluster insertion protein ErpA	Bacteria	Allochromatium vinosum (strain ATCC 17899 / DSM 180 / NBRC 103801 / NCIMB 10441 / D)		1	1	126		3.2e-33	0	0	1	0	0
D3RPW5_ALLVD	Iron-sulfur cluster assembly accessory protein	Bacteria	Allochromatium vinosum (strain ATCC 17899 / DSM 180 / NBRC 103801 / NCIMB 10441 / D)		1	1	116		4e-30	0	0	0	0	1
D3RVF0_ALLVD	Iron-sulfur cluster assembly accessory protein	Bacteria	Allochromatium vinosum (strain ATCC 17899 / DSM 180 / NBRC 103801 / NCIMB 10441 / D)		1	1	77.1		3.5e-18	0	0	0	0	1
A0A1H3IJ17_ALLWA	Iron-sulfur cluster insertion protein ErpA	Bacteria	Allochromatium warmingii		1	1	123.8		1.5e-32	0	0	1	0	0
A0A1H3JQP7_ALLWA	Iron-sulfur cluster assembly protein	Bacteria	Allochromatium warmingii		1	1	118.5		6.6e-31	0	0	0	0	1
A0A1H3IJX6_ALLWA	Iron-sulfur cluster insertion protein	Bacteria	Allochromatium warmingii		1	1	78.1		1.8e-18	0	0	0	0	1
A0A0A8E579_9GAMM	Iron-sulfur cluster insertion protein ErpA	Bacteria	Allofrancisella guangzhouensis		1	1	129		4e-34	0	0	1	0	0
A0A0A8E5L2_9GAMM	Heme biosynthesis protein HemY	Bacteria	Allofrancisella guangzhouensis		1	1	74		3.1e-17	0	0	0	0	1
A0A1H0CNZ4_9PSEU	Iron-sulfur cluster assembly accessory protein	Bacteria	Allokutzneria albata		1	1	96.4		4e-24	0	0	0	0	1
A0A0L0S801_ALLMA	Iron-sulfur cluster assembly accessory protein	Eukaryota	Allomyces macrogynus ATCC 38327		1	1	149.3		2.2e-40	0	0	0	0	1
A0A0L0S002_ALLMA	Iron-sulfur cluster assembly accessory protein	Eukaryota	Allomyces macrogynus ATCC 38327		1	1	148.6		3.6e-40	0	0	0	0	1
A0A0L0T012_ALLMA	Iron-sulfur cluster assembly accessory protein	Eukaryota	Allomyces macrogynus ATCC 38327		1	1	111.6		8.8e-29	0	0	0	0	1
A0A0L0TCF3_ALLMA	Iron-sulfur cluster assembly accessory protein	Eukaryota	Allomyces macrogynus ATCC 38327		1	1	110.9		1.4e-28	0	0	0	0	1
A0A0N1BXB5_9PROT	Uncharacterized protein	Bacteria	alpha proteobacterium AAP38		1	1	147.9		6e-40	0	0	0	0	1
A0A0N1BX30_9PROT	Heme biosynthesis protein HemY	Bacteria	alpha proteobacterium AAP38		1	1	141.6		5.2e-38	0	0	0	0	1
A0A0N1BJC1_9PROT	HesB/YadR/YfhF	Bacteria	alpha proteobacterium AAP81b		1	1	121.4		8.3e-32	1	0	0	0	0
A0A0N0K4X8_9PROT	Heme biosynthesis protein HemY	Bacteria	alpha proteobacterium AAP81b		1	1	113.9		1.8e-29	0	0	0	0	1
A8TWP2_9PROT	Uncharacterized protein	Bacteria	alpha proteobacterium BAL199		1	1	145.6		3.1e-39	0	0	0	0	1
A8TKS6_9PROT	HesB protein family	Bacteria	alpha proteobacterium BAL199		1	1	144.4		7.3e-39	1	0	0	0	0
D0RPD5_9PROT	Iron-sulfur cluster assembly accessory protein	Bacteria	alpha proteobacterium HIMB114		1	1	129.1		3.6e-34	0	0	0	0	1
D0RP14_9PROT	Iron-sulfur cluster assembly accessory protein	Bacteria	alpha proteobacterium HIMB114		1	1	105.6		5.9e-27	0	0	0	0	1
J9Z025_9PROT	Iron-sulfur cluster assembly accessory protein	Bacteria	alpha proteobacterium HIMB59		1	1	118.4		6.9e-31	0	0	0	0	1
J9Z244_9PROT	Iron-sulfur cluster assembly accessory protein	Bacteria	alpha proteobacterium HIMB59		1	1	107.5		1.6e-27	0	0	0	0	1
J9A5Z1_9PROT	Uncharacterized protein	Bacteria	alpha proteobacterium IMCC14465		1	1	137.2		1.2e-36	0	0	0	0	1
J9DXK3_9PROT	Uncharacterized protein	Bacteria	alpha proteobacterium IMCC14465		1	1	128.8		4.4e-34	0	0	0	0	1
A0A061Q9T4_9PROT	Putative iron-sulfur cluster insertion protein ErpA	Bacteria	alpha proteobacterium Q-1		1	1	139.3		2.7e-37	0	0	1	0	0
A0A061QE42_9PROT	Uncharacterized protein	Bacteria	alpha proteobacterium Q-1		1	1	129.6		2.5e-34	0	0	0	0	1
A0A093YSS5_9PROT	Uncharacterized protein	Bacteria	alpha proteobacterium QL1		1	1	132.3		3.7e-35	0	0	0	0	1
A0A093W705_9PROT	Heme biosynthesis protein HemY	Bacteria	alpha proteobacterium QL1		1	1	111.7		8.1e-29	0	0	0	0	1
A0A1Q7WLJ8_9PROT	Fe-S cluster assembly scaffold SufA	Bacteria	Alphaproteobacteria bacterium 13_1_20CM_3_64_12		1	1	162.1		2.5e-44	0	0	0	1	0
A0A1Q7WUS3_9PROT	Heme biosynthesis protein HemY	Bacteria	Alphaproteobacteria bacterium 13_1_20CM_3_64_12		1	1	142.1		3.8e-38	0	0	0	0	1
A0A1Q7TW08_9PROT	Fe-S cluster assembly scaffold SufA	Bacteria	Alphaproteobacteria bacterium 13_1_20CM_4_65_11		1	1	162.1		2.5e-44	0	0	0	1	0
A0A1Q7BNT7_9PROT	Fe-S cluster assembly scaffold SufA	Bacteria	Alphaproteobacteria bacterium 13_2_20CM_2_64_7		1	1	143.6		1.3e-38	0	0	0	1	0
A0A1Q7BIE0_9PROT	Heme biosynthesis protein HemY	Bacteria	Alphaproteobacteria bacterium 13_2_20CM_2_64_7		1	1	135.4		4.1e-36	0	0	0	0	1
A0A1Q7BTY0_9PROT	Heme biosynthesis protein HemY	Bacteria	Alphaproteobacteria bacterium 13_2_20CM_2_64_7		1	1	133.3		1.9e-35	0	0	0	0	1
A0A1Q3PE88_9PROT	Fe-S cluster assembly scaffold SufA	Bacteria	Alphaproteobacteria bacterium 33-17		1	1	149		2.7e-40	0	0	0	1	0
A0A1Q3P8Z8_9PROT	Heme biosynthesis protein HemY	Bacteria	Alphaproteobacteria bacterium 33-17		1	1	127.4		1.2e-33	0	0	0	0	1
A0A1Q3MTH0_9PROT	Uncharacterized protein	Bacteria	Alphaproteobacteria bacterium 40-19		1	1	115.8		4.5e-30	0	0	0	0	1
A0A1Q3MVB7_9PROT	Uncharacterized protein	Bacteria	Alphaproteobacteria bacterium 40-19		1	1	105.4		6.8e-27	0	0	0	0	1
A0A1M3GVC8_9PROT	Fe-S cluster assembly scaffold SufA	Bacteria	Alphaproteobacteria bacterium 41-28		1	1	147.2		9.8e-40	0	0	0	1	0
A0A1M3GXF8_9PROT	Heme biosynthesis protein HemY	Bacteria	Alphaproteobacteria bacterium 41-28		1	1	131.7		5.8e-35	0	0	0	0	1
A0A1M3DSH1_9PROT	Fe-S cluster assembly scaffold SufA	Bacteria	Alphaproteobacteria bacterium 43-37		1	1	146.7		1.4e-39	0	0	0	1	0
A0A1M3DTM8_9PROT	Uncharacterized protein	Bacteria	Alphaproteobacteria bacterium 43-37		1	1	131.2		8.3e-35	0	0	0	0	1
A0A1Y5E6E7_9PROT	Uncharacterized protein	Bacteria	Alphaproteobacteria bacterium 46_93_T64		1	1	139.2		2.8e-37	0	0	0	0	1
A0A1Y5EAK2_9PROT	Uncharacterized protein	Bacteria	Alphaproteobacteria bacterium 46_93_T64		1	1	132.7		2.9e-35	0	0	0	0	1
A0A1M3A8T7_9PROT	Fe-S cluster assembly scaffold SufA	Bacteria	Alphaproteobacteria bacterium 62-8		1	1	143.3		1.6e-38	0	0	0	1	0
A0A1M3ABM4_9PROT	Heme biosynthesis protein HemY	Bacteria	Alphaproteobacteria bacterium 62-8		1	1	125.6		4.4e-33	0	0	0	0	1
A0A1Q3JN31_9PROT	Heme biosynthesis protein HemY	Bacteria	Alphaproteobacteria bacterium 64-11		1	1	142.4		3e-38	0	0	0	0	1
A0A1Q3JIH5_9PROT	Fe-S cluster assembly scaffold SufA	Bacteria	Alphaproteobacteria bacterium 64-11		1	1	137.1		1.2e-36	0	0	0	1	0
A0A1Q3JVN2_9PROT	Fe-S cluster assembly scaffold SufA	Bacteria	Alphaproteobacteria bacterium 64-6		1	1	135.3		4.7e-36	0	0	0	1	0
A0A1Q3K2F1_9PROT	Heme biosynthesis protein HemY	Bacteria	Alphaproteobacteria bacterium 64-6		1	1	129.3		3.2e-34	0	0	0	0	1
A0A1Q3KJ99_9PROT	Fe-S cluster assembly scaffold SufA	Bacteria	Alphaproteobacteria bacterium 65-37		1	1	143.9		1e-38	0	0	0	1	0
A0A1Q3LLK0_9PROT	Heme biosynthesis protein HemY	Bacteria	Alphaproteobacteria bacterium 65-37		1	1	136.4		2.1e-36	0	0	0	0	1
A0A1Q3J485_9PROT	Heme biosynthesis protein HemY	Bacteria	Alphaproteobacteria bacterium 65-7		1	1	136.1		2.5e-36	0	0	0	0	1
A0A101W889_9PROT	Fe-S cluster assembly scaffold SufA	Bacteria	Alphaproteobacteria bacterium BRH_c36		1	1	140.4		1.2e-37	0	0	0	1	0
A0A124ILQ4_9PROT	Heme biosynthesis protein HemY	Bacteria	Alphaproteobacteria bacterium BRH_c36		1	1	139.5		2.3e-37	0	0	0	0	1
A0A1J4RN68_9PROT	Uncharacterized protein	Bacteria	Alphaproteobacteria bacterium CG1_02_46_17		1	1	100.2		2.7e-25	0	0	0	0	1
A0A1J4RJ33_9PROT	Uncharacterized protein	Bacteria	Alphaproteobacteria bacterium CG1_02_46_17		1	1	54.6		3e-11	0	0	0	0	1
A0A1F2XGG6_9PROT	Fe-S cluster assembly scaffold SufA	Bacteria	Alphaproteobacteria bacterium GWC2_42_16		1	1	143.9		1.1e-38	0	0	0	1	0
A0A1F2XHY5_9PROT	Heme biosynthesis protein HemY	Bacteria	Alphaproteobacteria bacterium GWC2_42_16		1	1	135.3		4.5e-36	0	0	0	0	1
A0A1J5LIC1_9PROT	Fe-S cluster assembly protein HesB	Bacteria	Alphaproteobacteria bacterium MedPE-SWcel		1	1	131.2		8.4e-35	1	0	0	0	0
A0A1J5KUS6_9PROT	Heme biosynthesis protein HemY	Bacteria	Alphaproteobacteria bacterium MedPE-SWcel		1	1	113.6		2.2e-29	0	0	0	0	1
A0A1F2XU15_9PROT	Heme biosynthesis protein HemY	Bacteria	Alphaproteobacteria bacterium RBG_16_64_48		1	1	143.1		1.8e-38	0	0	0	0	1
A0A1F2XQQ6_9PROT	Fe-S cluster assembly scaffold SufA	Bacteria	Alphaproteobacteria bacterium RBG_16_64_48		1	1	141.3		6.4e-38	0	0	0	1	0
A0A1F2Z5Q9_9PROT	Fe-S cluster assembly scaffold SufA	Bacteria	Alphaproteobacteria bacterium RIFCSPHIGHO2_01_FULL_41_14		1	1	136.6		1.8e-36	0	0	0	1	0
A0A1F2ZCM0_9PROT	Uncharacterized protein	Bacteria	Alphaproteobacteria bacterium RIFCSPHIGHO2_01_FULL_41_14		1	1	108.7		6.7e-28	0	0	0	0	1
A0A1F2YZG4_9PROT	Uncharacterized protein	Bacteria	Alphaproteobacteria bacterium RIFCSPHIGHO2_02_FULL_46_13		1	1	110.5		1.9e-28	0	0	0	0	1
A0A1F2Z3W6_9PROT	Uncharacterized protein	Bacteria	Alphaproteobacteria bacterium RIFCSPHIGHO2_02_FULL_46_13		1	1	57		5.4e-12	0	0	0	0	1
A0A1F3AHX8_9PROT	Heme biosynthesis protein HemY	Bacteria	Alphaproteobacteria bacterium RIFCSPHIGHO2_12_FULL_63_12		1	1	145		4.7e-39	0	0	0	0	1
A0A1F3A610_9PROT	Fe-S cluster assembly scaffold SufA	Bacteria	Alphaproteobacteria bacterium RIFCSPHIGHO2_12_FULL_63_12		1	1	140.5		1.2e-37	0	0	0	1	0
A0A1F3AID9_9PROT	Fe-S cluster assembly scaffold SufA	Bacteria	Alphaproteobacteria bacterium RIFCSPHIGHO2_12_FULL_66_14		1	1	146.2		2.1e-39	0	0	0	1	0
A0A1F2ZJZ8_9PROT	Uncharacterized protein	Bacteria	Alphaproteobacteria bacterium RIFCSPLOWO2_01_FULL_40_26		1	1	116.3		3e-30	0	0	0	0	1
A0A1F2ZLI1_9PROT	Heme biosynthesis protein HemY	Bacteria	Alphaproteobacteria bacterium RIFCSPLOWO2_01_FULL_40_26		1	1	113.8		1.8e-29	0	0	0	0	1
A0A1F3AUS2_9PROT	Heme biosynthesis protein HemY	Bacteria	Alphaproteobacteria bacterium RIFOXYD12_FULL_60_8		1	1	131.7		5.6e-35	0	0	0	0	1
A0A1F3BDP1_9PROT	Uncharacterized protein (Fragment)	Bacteria	Alphaproteobacteria bacterium RIFOXYD12_FULL_60_8		1	1	122.9		3e-32	0	0	0	0	1
A0A1F3B2L5_9PROT	Uncharacterized protein	Bacteria	Alphaproteobacteria bacterium RIFOXYD12_FULL_60_8		1	1	106.1		4.2e-27	0	0	0	0	1
A0A1Z9AZ12_9PROT	Fe-S cluster assembly scaffold SufA	Bacteria	Alphaproteobacteria bacterium TMED109		1	1	129.6		2.5e-34	0	0	0	1	0
A0A1Z9AZP9_9PROT	Fe-S cluster assembly scaffold SufA	Bacteria	Alphaproteobacteria bacterium TMED109		1	1	127.9		8.8e-34	0	0	0	1	0
A0A1Z9B663_9PROT	Uncharacterized protein	Bacteria	Alphaproteobacteria bacterium TMED109		1	1	104.1		1.7e-26	0	0	0	0	1
A0A1Z9CT63_9PROT	Iron-sulfur cluster assembly accessory protein	Bacteria	Alphaproteobacteria bacterium TMED110		1	1	128.1		7.5e-34	0	0	0	0	1
A0A1Z9GAL0_9PROT	Uncharacterized protein	Bacteria	Alphaproteobacteria bacterium TMED150		1	1	108.9		6e-28	0	0	0	0	1
A0A1Z9LWT1_9PROT	Uncharacterized protein	Bacteria	Alphaproteobacteria bacterium TMED194		1	1	112.8		3.8e-29	0	0	0	0	1
A0A1Z9LVS7_9PROT	Uncharacterized protein	Bacteria	Alphaproteobacteria bacterium TMED194		1	1	99.3		5.2e-25	0	0	0	0	1
A0A1Z9LSJ6_9PROT	Fe-S cluster assembly scaffold SufA	Bacteria	Alphaproteobacteria bacterium TMED199		1	1	111.9		7.1e-29	0	0	0	1	0
A0A1Z8V235_9PROT	Fe-S cluster assembly scaffold SufA	Bacteria	Alphaproteobacteria bacterium TMED54		1	1	114.7		1e-29	0	0	0	1	0
A0A1Z8UTZ0_9PROT	Iron-sulfur cluster assembly accessory protein	Bacteria	Alphaproteobacteria bacterium TMED54		1	1	108.4		8.4e-28	0	0	0	0	1
A0A1Z8VVQ2_9PROT	Fe-S cluster assembly scaffold SufA	Bacteria	Alphaproteobacteria bacterium TMED62		1	1	122		5.5e-32	0	0	0	1	0
A0A1Z8VRP9_9PROT	Uncharacterized protein	Bacteria	Alphaproteobacteria bacterium TMED62		1	1	105		9.1e-27	0	0	0	0	1
A0A1Z8VSL4_9PROT	Uncharacterized protein	Bacteria	Alphaproteobacteria bacterium TMED62		1	1	97.1		2.4e-24	0	0	0	0	1
A0A1Z8ZLX4_9PROT	Uncharacterized protein	Bacteria	Alphaproteobacteria bacterium TMED87		1	1	136.3		2.3e-36	0	0	0	0	1
A0A1Z8ZNF2_9PROT	Fe-S cluster assembly scaffold SufA	Bacteria	Alphaproteobacteria bacterium TMED87		1	1	116.8		2.2e-30	0	0	0	1	0
A0A1Z9WPY1_9PROT	Fe-S cluster assembly scaffold SufA	Bacteria	Alphaproteobacteria bacterium TMED89		1	1	126.6		2.2e-33	0	0	0	1	0
A0A1Z8ZCZ3_9PROT	Fe-S cluster assembly scaffold SufA	Bacteria	Alphaproteobacteria bacterium TMED93		1	1	125.3		5.4e-33	0	0	0	1	0
A0A1Z8ZFK3_9PROT	Uncharacterized protein	Bacteria	Alphaproteobacteria bacterium TMED93		1	1	97.3		2.2e-24	0	0	0	0	1
A0A0F7KWZ2_9SPHN	Iron-sulfur cluster insertion protein ErpA	Bacteria	Altererythrobacter atlanticus		1	1	132.2		4.1e-35	0	0	1	0	0
A0A0F7KWV8_9SPHN	Iron-binding protein IscA	Bacteria	Altererythrobacter atlanticus		1	1	116.4		2.9e-30	0	1	0	0	0
A0A1B2AA47_9SPHN	Iron-sulfur cluster insertion protein ErpA	Bacteria	Altererythrobacter dongtanensis		1	1	135.6		3.5e-36	0	0	1	0	0
A0A1B2AA78_9SPHN	Iron-binding protein IscA	Bacteria	Altererythrobacter dongtanensis		1	1	114.9		8.2e-30	0	1	0	0	0
A0A0M4M6F1_9SPHN	Putative iron binding protein from the HesB_IscA_SufA family	Bacteria	Altererythrobacter epoxidivorans		1	1	136		2.8e-36	1	0	0	0	0
A0A0M3TAW0_9SPHN	Iron binding protein SufA for iron-sulfur cluster assembly	Bacteria	Altererythrobacter epoxidivorans		1	1	117.3		1.5e-30	0	0	0	1	0
A0A0G3X9T9_9SPHN	Heme biosynthesis protein HemY	Bacteria	Altererythrobacter marensis		1	1	124.5		9.4e-33	0	0	0	0	1
A0A0G3X9V3_9SPHN	Iron-sulfur cluster assembly accessory protein	Bacteria	Altererythrobacter marensis		1	1	114.2		1.3e-29	0	0	0	0	1
A0A1C7D5N2_9SPHN	Iron-sulfur cluster insertion protein ErpA	Bacteria	Altererythrobacter namhicola		1	1	128.9		4.1e-34	0	0	1	0	0
A0A1C7D645_9SPHN	Iron-binding protein IscA	Bacteria	Altererythrobacter namhicola		1	1	113.9		1.8e-29	0	1	0	0	0
A0A0T2QBB9_9SPHN	Heme biosynthesis protein HemY	Bacteria	Altererythrobacter sp. Root672		1	1	130.4		1.4e-34	0	0	0	0	1
A0A0T2QBD1_9SPHN	HesB/YadR/YfhF	Bacteria	Altererythrobacter sp. Root672		1	1	118		9.1e-31	1	0	0	0	0
A0A1Y6F2B8_9SPHN	Iron-sulfur cluster assembly accessory protein	Bacteria	Altererythrobacter xiamenensis		1	1	131		9.4e-35	0	0	0	0	1
A0A1Y6F6G9_9SPHN	Iron-sulfur cluster assembly protein	Bacteria	Altererythrobacter xiamenensis		1	1	117.4		1.4e-30	0	0	0	0	1
A0A1G8EJK7_9BACI	Iron-sulfur cluster assembly protein	Bacteria	Alteribacillus bidgolensis		1	1	119.8		2.6e-31	0	0	0	0	1
A0A1I2EPU0_9BACI	Iron-sulfur cluster assembly protein	Bacteria	Alteribacillus iranensis		1	1	123		2.7e-32	0	0	0	0	1
A0A1G8DZ79_9BACI	Iron-sulfur cluster assembly protein	Bacteria	Alteribacillus persepolensis		1	1	125.8		3.7e-33	0	0	0	0	1
A0A1G8GWZ6_9BACI	Fe-S cluster assembly iron-binding protein IscA	Bacteria	Alteribacillus persepolensis		1	1	31.1		0.0005	0	1	0	0	0
A0A177E0I6_ALTAL	Uncharacterized protein	Eukaryota	Alternaria alternata		1	1	161.8		3.2e-44	0	0	0	0	1
A0A177DXC6_ALTAL	Uncharacterized protein	Eukaryota	Alternaria alternata		1	1	108.4		8.5e-28	0	0	0	0	1
A0A1Y6BBC1_9ALTE	Iron-sulfur cluster insertion protein ErpA	Bacteria	Alteromonadaceae bacterium Bs31		1	1	125.7		4e-33	0	0	1	0	0
A0A1Y6BWE5_9ALTE	Iron-sulfur cluster assembly protein	Bacteria	Alteromonadaceae bacterium Bs31		1	1	112.5		4.5e-29	0	0	0	0	1
A0A1Y6CK78_9ALTE	Fe-S cluster assembly protein SufA	Bacteria	Alteromonadaceae bacterium Bs31		1	1	86.6		4.3e-21	0	0	0	1	0
A0A1Z9YH24_9ALTE	Iron-sulfur cluster insertion protein ErpA	Bacteria	Alteromonadaceae bacterium TMED7		1	1	132.3		3.9e-35	0	0	1	0	0
A0A1Z9YNM3_9ALTE	Iron-sulfur cluster assembly accessory protein	Bacteria	Alteromonadaceae bacterium TMED7		1	1	82.5		7.7e-20	0	0	0	0	1
A0A1Z9YIH3_9ALTE	Fe/S biogenesis protein NfuA	Bacteria	Alteromonadaceae bacterium TMED7		1	1	36.1		1.5e-05	0	0	0	0	1
A0A075P2G2_9ALTE	Iron-sulfur cluster insertion protein ErpA	Bacteria	Alteromonas australica		1	1	129		3.8e-34	0	0	1	0	0
A0A075NXW9_9ALTE	ATPase	Bacteria	Alteromonas australica		1	1	88.2		1.4e-21	0	0	0	0	1
A0A075P0Z7_9ALTE	Fe/S biogenesis protein NfuA	Bacteria	Alteromonas australica		1	1	42.7		1.3e-07	0	0	0	0	1
A0A1E7ZCI5_9ALTE	Iron-sulfur cluster insertion protein ErpA	Bacteria	Alteromonas confluentis		1	1	137.2		1.2e-36	0	0	1	0	0
A0A1E7ZAS1_9ALTE	ATPase	Bacteria	Alteromonas confluentis		1	1	94		2.2e-23	0	0	0	0	1
A0A1E7ZDR1_9ALTE	Fe/S biogenesis protein NfuA	Bacteria	Alteromonas confluentis		1	1	37		7.5e-06	0	0	0	0	1
A0A1E8FB68_9ALTE	Iron-sulfur cluster insertion protein ErpA	Bacteria	Alteromonas lipolytica		1	1	134.5		7.8e-36	0	0	1	0	0
A0A1E8FAP5_9ALTE	ATPase	Bacteria	Alteromonas lipolytica		1	1	80.5		3.2e-19	0	0	0	0	1
A0A1E8FBR8_9ALTE	Fe/S biogenesis protein NfuA	Bacteria	Alteromonas lipolytica		1	1	38.8		2.1e-06	0	0	0	0	1
K0D3U8_ALTMS	Iron-sulfur cluster insertion protein ErpA	Bacteria	Alteromonas macleodii (strain Black Sea 11)		1	1	129.5		2.8e-34	0	0	1	0	0
K0D373_ALTMS	Fe-S cluster assembly scaffold protein	Bacteria	Alteromonas macleodii (strain Black Sea 11)		1	1	86.7		3.9e-21	0	0	0	0	1
K0D8N7_ALTMS	Fe/S biogenesis protein NfuA	Bacteria	Alteromonas macleodii (strain Black Sea 11)		1	1	38.1		3.5e-06	0	0	0	0	1
A0A136HX54_9ALTE	Iron-sulfur cluster insertion protein ErpA	Bacteria	Alteromonas sp. Nap_26		1	1	129.3		3.1e-34	0	0	1	0	0
A0A1J0THI6_9ALTE	Iron-sulfur cluster insertion protein ErpA	Bacteria	Alteromonas sp. RW2A1		1	1	130.4		1.4e-34	0	0	1	0	0
A0A1J0TG91_9ALTE	ATPase	Bacteria	Alteromonas sp. RW2A1		1	1	92.5		6.6e-23	0	0	0	0	1
A0A1J0TIQ6_9ALTE	Fe/S biogenesis protein NfuA	Bacteria	Alteromonas sp. RW2A1		1	1	38.6		2.5e-06	0	0	0	0	1
A0A1Z9XKF7_9ALTE	Iron-sulfur cluster insertion protein ErpA	Bacteria	Alteromonas sp. TMED35		1	1	130.5		1.3e-34	0	0	1	0	0
A0A1Z9XLL4_9ALTE	Iron-sulfur cluster assembly accessory protein	Bacteria	Alteromonas sp. TMED35		1	1	88.4		1.2e-21	0	0	0	0	1
A0A1Z9XP60_9ALTE	Fe/S biogenesis protein NfuA	Bacteria	Alteromonas sp. TMED35		1	1	42.9		1.1e-07	0	0	0	0	1
A0A0C2XM45_AMAMU	Uncharacterized protein	Eukaryota	Amanita muscaria Koide BX008		1	1	164.2		6e-45	0	0	0	0	1
A0A0C2XAF6_AMAMU	Uncharacterized protein	Eukaryota	Amanita muscaria Koide BX008		1	1	99.4		5e-25	0	0	0	0	1
A0A0N0XJK9_9NEIS	Putative iron-sulfur cluster insertion protein ErpA	Bacteria	Amantichitinum ursilacus		1	1	127.9		8.2e-34	0	0	1	0	0
A0A0N0XJ31_9NEIS	Iron-binding protein IscA	Bacteria	Amantichitinum ursilacus		1	1	122.9		2.8e-32	0	1	0	0	0
A0A0Q3LWK2_AMAAE	Iron-sulfur cluster assembly 1 like protein	Eukaryota	Amazona aestiva		1	1	168		3.9e-46	0	0	0	0	1
A0A0Q3UTF9_AMAAE	Iron-sulfur cluster assembly 2 like protein, mitochondrial	Eukaryota	Amazona aestiva		1	1	99.4		4.8e-25	0	0	0	0	1
U5D223_AMBTC	Uncharacterized protein	Eukaryota	Amborella trichopoda		1	1	180.7		5.1e-50	0	0	0	0	1
W1P1X6_AMBTC	Uncharacterized protein	Eukaryota	Amborella trichopoda		1	1	154.1		7.6e-42	0	0	0	0	1
W1PMQ3_AMBTC	Uncharacterized protein	Eukaryota	Amborella trichopoda		1	1	135.8		3.2e-36	0	0	0	0	1
U5D509_AMBTC	Uncharacterized protein	Eukaryota	Amborella trichopoda		1	1	61.3		2.5e-13	0	0	0	0	1
A0A0Q6MMW5_9RHIZ	Heme biosynthesis protein HemY	Bacteria	Aminobacter sp. Root100		1	1	127.3		1.3e-33	0	0	0	0	1
A0A0Q6MLE7_9RHIZ	FeS assembly scaffold SufA	Bacteria	Aminobacter sp. Root100		1	1	117.5		1.3e-30	0	0	0	1	0
C9R956_AMMDK	HesB/YadR/YfhF-family protein	Bacteria	Ammonifex degensii (strain DSM 10501 / KC4)		1	1	43.4		8e-08	1	0	0	0	0
A0A1Z9GKM4_9BACT	Uncharacterized protein	Bacteria	Amoebophilaceae bacterium TMED152		1	1	100.4		2.5e-25	0	0	0	0	1
A0A1H8RZT2_9BACI	Iron-sulfur cluster assembly protein	Bacteria	Amphibacillus marinus		1	1	88.9		8.5e-22	0	0	0	0	1
K0J304_AMPXN	Uncharacterized protein	Bacteria	Amphibacillus xylanus (strain ATCC 51415 / DSM 6626 / JCM 7361 / LMG 17667 / NBRC 15112 / Ep01)		1	1	74.8		1.9e-17	0	0	0	0	1
A0A1X7UCB7_AMPQE	Uncharacterized protein	Eukaryota	Amphimedon queenslandica		1	1	164.4		5e-45	0	0	0	0	1
A0A1X7VN15_AMPQE	Uncharacterized protein	Eukaryota	Amphimedon queenslandica		1	1	144.9		5e-39	0	0	0	0	1
A0A239PUT4_9PROT	Iron-sulfur cluster assembly accessory protein	Bacteria	Amphiplicatus metriothermophilus		1	1	142.1		3.8e-38	0	0	0	0	1
A0A239PU85_9PROT	Iron-sulfur cluster assembly protein	Bacteria	Amphiplicatus metriothermophilus		1	1	137.1		1.3e-36	0	0	0	0	1
A0A1H9L326_9GAMM	Iron-binding protein IscA	Bacteria	Amphritea atlantica		1	1	131.3		7.7e-35	0	1	0	0	0
A0A1H9LIC4_9GAMM	Iron-sulfur cluster insertion protein ErpA	Bacteria	Amphritea atlantica		1	1	126.7		1.9e-33	0	0	1	0	0
A0A1H9GCC3_9GAMM	Iron-sulfur cluster assembly protein	Bacteria	Amphritea atlantica		1	1	111.6		9e-29	0	0	0	0	1
A0A1H9I0U5_9GAMM	Fe/S biogenesis protein NfuA	Bacteria	Amphritea atlantica		1	1	33		0.00013	0	0	0	0	1
A0A1K1T3N5_9PSEU	Iron-sulfur cluster assembly accessory protein	Bacteria	Amycolatopsis australiensis		1	1	91.1		1.7e-22	0	0	0	0	1
G0G3E8_AMYMS	Iron-sulfur cluster biosynthesis protein	Bacteria	Amycolatopsis mediterranei (strain S699)		1	1	92.4		6.9e-23	0	0	0	0	1
A0A076N262_AMYME	Iron-sulfur cluster biosynthesis protein	Bacteria	Amycolatopsis methanolica 239		1	1	97.5		1.9e-24	0	0	0	0	1
A0A076MX47_AMYME	HesB/YadR/YfhF-family protein	Bacteria	Amycolatopsis methanolica 239		1	1	31.1		0.00048	1	0	0	0	0
R4T0G5_AMYOR	Iron-sulfur cluster biosynthesis protein	Bacteria	Amycolatopsis orientalis HCCB10007		1	1	93.4		3.5e-23	0	0	0	0	1
A0A1H5RJB6_9PSEU	Iron-sulfur cluster assembly accessory protein	Bacteria	Amycolatopsis pretoriensis		1	1	92		9.2e-23	0	0	0	0	1
A0A1H8YQ24_9PSEU	Iron-sulfur cluster assembly accessory protein	Bacteria	Amycolatopsis saalfeldensis		1	1	87.7		2e-21	0	0	0	0	1
A0A1I3LQ55_9PSEU	Iron-sulfur cluster assembly accessory protein	Bacteria	Amycolatopsis sacchari		1	1	85.2		1.1e-20	0	0	0	0	1
A0A1I3M887_9PSEU	Fe-S cluster assembly iron-binding protein IscA	Bacteria	Amycolatopsis sacchari		1	1	29.9		0.0011	0	1	0	0	0
A0A229SNM8_9PSEU	Iron-sulfur cluster assembly accessory protein	Bacteria	Amycolatopsis sp. H5		1	1	92.3		7.3e-23	0	0	0	0	1
A0A1H4QIM5_9PSEU	Iron-sulfur cluster assembly accessory protein	Bacteria	Amycolatopsis tolypomycina		1	1	92.3		7.3e-23	0	0	0	0	1
A0A1H3QFY0_9PSEU	Iron-sulfur cluster assembly accessory protein	Bacteria	Amycolatopsis xylanica		1	1	85.2		1.2e-20	0	0	0	0	1
K9ZHG9_ANACC	Iron-sulfur cluster assembly accessory protein	Bacteria	Anabaena cylindrica (strain ATCC 27899 / PCC 7122)		1	1	129		4e-34	0	0	0	0	1
K9ZGQ1_ANACC	Iron-sulfur cluster assembly accessory protein	Bacteria	Anabaena cylindrica (strain ATCC 27899 / PCC 7122)		1	1	110		2.8e-28	0	0	0	0	1
K9ZH68_ANACC	Iron-sulfur cluster assembly accessory protein	Bacteria	Anabaena cylindrica (strain ATCC 27899 / PCC 7122)		1	1	98.7		8.1e-25	0	0	0	0	1
K7WVT9_9NOST	Iron-sulfur cluster assembly scaffold protein	Bacteria	Anabaena sp. 90		1	1	131.9		5.1e-35	0	0	0	0	1
K7WKX1_9NOST	Iron-sulfur cluster assembly accessory protein HesB	Bacteria	Anabaena sp. 90		1	1	108.1		1e-27	1	0	0	0	0
K7WR61_9NOST	Iron-sulfur cluster assembly accessory protein	Bacteria	Anabaena sp. 90		1	1	103.9		2.1e-26	0	0	0	0	1
A0A1B7W9W5_9NOST	Uncharacterized protein	Bacteria	Anabaena sp. CRKS33		1	1	130.4		1.5e-34	0	0	0	0	1
A0A1B7WRM8_9NOST	Uncharacterized protein	Bacteria	Anabaena sp. CRKS33		1	1	102.6		5.2e-26	0	0	0	0	1
A0A1B7WTQ0_9NOST	Fe-S cluster assembly protein HesB	Bacteria	Anabaena sp. CRKS33		1	1	102		7.8e-26	1	0	0	0	0
A0A1S2LXR9_9BACI	Uncharacterized protein	Bacteria	Anaerobacillus alkalilacustris		1	1	44.2		4.7e-08	0	0	0	0	1
A0A0J6CVI8_9BACI	Uncharacterized protein	Bacteria	Anaerobacillus macyae		1	1	113.9		1.7e-29	0	0	0	0	1
A0A0J6CY31_9BACI	Adhesin	Bacteria	Anaerobacillus macyae		1	1	27.6		0.0057	0	0	0	0	1
A0A1S2LN07_9BACI	Uncharacterized protein	Bacteria	Anaerobacillus sp. NB2006		1	1	107.6		1.5e-27	0	0	0	0	1
A0A1W9Q2B7_9CHLR	Uncharacterized protein	Bacteria	Anaerolinea sp. 4484_236		1	1	90.4		2.8e-22	0	0	0	0	1
A0A1W9V2C5_9CHLR	Uncharacterized protein	Bacteria	Anaerolineaceae bacterium 4572_5.1		1	1	87.7		2e-21	0	0	0	0	1
A0A1W9V0Z8_9CHLR	Uncharacterized protein	Bacteria	Anaerolineaceae bacterium 4572_5.2		1	1	105.5		6.5e-27	0	0	0	0	1
A0A1J4RNM8_9CHLR	Uncharacterized protein	Bacteria	Anaerolineae bacterium CG1_02_58_13		1	1	94.1		2.1e-23	0	0	0	0	1
A0A1J4ZJV9_9CHLR	Uncharacterized protein	Bacteria	Anaerolineae bacterium CG2_30_57_67		1	1	89.7		4.6e-22	0	0	0	0	1
A0A1J5ARE3_9CHLR	Heme biosynthesis protein HemY	Bacteria	Anaerolineae bacterium CG2_30_64_16		1	1	104.3		1.5e-26	0	0	0	0	1
A0A0S8BK73_9CHLR	Uncharacterized protein	Bacteria	Anaerolineae bacterium SG8_19		1	1	129.2		3.3e-34	0	0	0	0	1
A0A0S8I8N6_9CHLR	Uncharacterized protein	Bacteria	Anaerolineae bacterium SM23_ 63		1	1	60.3		5.1e-13	0	0	0	0	1
A0A0S8I0L5_9CHLR	Uncharacterized protein	Bacteria	Anaerolineae bacterium SM23_ 63		1	1	58.4		2e-12	0	0	0	0	1
A0A1Y1X044_9FUNG	Uncharacterized protein	Eukaryota	Anaeromyces robustus		1	1	151.1		6.4e-41	0	0	0	0	1
A0A1Y1WW70_9FUNG	Uncharacterized protein	Eukaryota	Anaeromyces robustus		1	1	141.1		7.2e-38	0	0	0	0	1
Q2INI5_ANADE	HesB/YadR/YfhF	Bacteria	Anaeromyxobacter dehalogenans (strain 2CP-C)		1	1	129.8		2.2e-34	1	0	0	0	0
Q2IF86_ANADE	HesB/YadR/YfhF	Bacteria	Anaeromyxobacter dehalogenans (strain 2CP-C)		1	1	111.9		6.8e-29	1	0	0	0	0
A0A1F3C1J9_9DELT	Fe-S cluster assembly scaffold SufA	Bacteria	Anaeromyxobacter sp. RBG_16_69_14		1	1	129.3		3.1e-34	0	0	0	1	0
A0A199W2H9_ANACO	Iron-sulfur assembly protein IscA-like 1, mitochondrial	Eukaryota	Ananas comosus		1	1	177.3		5.6e-49	0	1	0	0	0
A0A199UPA7_ANACO	Iron-sulfur assembly protein IscA-like 1, mitochondrial	Eukaryota	Ananas comosus		1	1	158.8		2.8e-43	0	1	0	0	0
A0A199UXE3_ANACO	Iron-sulfur assembly protein IscA-like 2, mitochondrial	Eukaryota	Ananas comosus		1	1	138.3		5.3e-37	0	1	0	0	0
A0A199V3Z1_ANACO	Uncharacterized protein (Fragment)	Eukaryota	Ananas comosus		1	1	28		0.0043	0	0	0	0	1
B9KIN1_ANAMF	Uncharacterized protein	Bacteria	Anaplasma marginale (strain Florida)		1	1	109.7		3.4e-28	0	0	0	0	1
B9KIR9_ANAMF	Uncharacterized protein	Bacteria	Anaplasma marginale (strain Florida)		2	2	84.3		2.2e-20	0	0	0	0	1
Q2GK43_ANAPZ	Iron-sulfur cluster assembly accessory protein	Bacteria	Anaplasma phagocytophilum (strain HZ)		1	1	102.4		5.8e-26	0	0	0	0	1
Q2GJS1_ANAPZ	Iron-sulfur cluster assembly accessory protein	Bacteria	Anaplasma phagocytophilum (strain HZ)		1	1	83.2		4.8e-20	0	0	0	0	1
U3J7W9_ANAPL	Iron-sulfur cluster assembly 1	Eukaryota	Anas platyrhynchos		1	1	153.2		1.5e-41	0	0	0	0	1
U3J620_ANAPL	Iron-sulfur cluster assembly 2	Eukaryota	Anas platyrhynchos		1	1	151.1		6.1e-41	0	0	0	0	1
A0A1G4UFZ8_9RHIZ	Iron-sulfur cluster assembly protein	Bacteria	Ancylobacter rudongensis		1	1	147.9		6.1e-40	0	0	0	0	1
A0A1G4Q7U5_9RHIZ	Iron-sulfur cluster assembly accessory protein	Bacteria	Ancylobacter rudongensis		1	1	130		1.9e-34	0	0	0	0	1
A0A016SER5_9BILA	Iron-sulfur cluster assembly accessory protein	Eukaryota	Ancylostoma ceylanicum		1	1	164.2		5.8e-45	0	0	0	0	1
A0A016T8U6_9BILA	Uncharacterized protein	Eukaryota	Ancylostoma ceylanicum		1	1	132		4.5e-35	0	0	0	0	1
A0A0C2G036_9BILA	Iron-sulfur cluster assembly accessory protein	Eukaryota	Ancylostoma duodenale		1	1	165.2		2.8e-45	0	0	0	0	1
A0A0C2GCP3_9BILA	Iron-sulfur cluster assembly accessory protein	Eukaryota	Ancylostoma duodenale		1	1	76.2		6.6e-18	0	0	0	0	1
A0A074LLR6_9BACT	Heme biosynthesis protein HemY	Bacteria	Anditalea andensis		1	1	124.1		1.3e-32	0	0	0	0	1
A0A074LLS5_9BACT	Fe-S cluster protein	Bacteria	Anditalea andensis		1	1	67.6		3e-15	0	0	0	0	1
A0A1S1V4I7_9FIRM	Iron-sulfur cluster insertion protein ErpA	Bacteria	Andreesenia angusta		1	1	27.5		0.0061	0	0	1	0	0
A0A1W1XJA3_9NEIS	Putative iron-sulfur cluster insertion protein ErpA	Bacteria	Andreprevotia lacus DSM 23236		1	1	134.2		9.7e-36	0	0	1	0	0
A0A1W1X7G5_9NEIS	Iron-sulfur cluster assembly protein	Bacteria	Andreprevotia lacus DSM 23236		1	1	124.9		7.3e-33	0	0	0	0	1
A0A0D1WMT1_ANEMI	Iron-sulfur cluster assembly accessory protein	Bacteria	Aneurinibacillus migulanus		1	1	116		3.7e-30	0	0	0	0	1
A0A0D1XE18_ANEMI	Heme biosynthesis protein HemY	Bacteria	Aneurinibacillus migulanus		1	1	30.5		0.00076	0	0	0	0	1
A0A120HS26_9BACL	Uncharacterized protein	Bacteria	Aneurinibacillus sp. XH2		1	1	119.1		4.4e-31	0	0	0	0	1
A0A0K0CTH8_ANGCA	Uncharacterized protein	Eukaryota	Angiostrongylus cantonensis		1	1	116.5		2.7e-30	0	0	0	0	1
A0A158PKJ2_ANGCS	Uncharacterized protein	Eukaryota	Angiostrongylus costaricensis		1	1	121.5		7.7e-32	0	0	0	0	1
A0A0R3PR79_ANGCS	Uncharacterized protein	Eukaryota	Angiostrongylus costaricensis		1	1	105.8		5.1e-27	0	0	0	0	1
S9W6H0_9TRYP	Iron-sulfur cluster assembly protein	Eukaryota	Angomonas deanei		1	1	101.7		9.8e-26	0	0	0	0	1
S9V5N2_9TRYP	Iron-sulfur cluster assembly protein	Eukaryota	Angomonas deanei		1	1	100.7		1.9e-25	0	0	0	0	1
S9UDG3_9TRYP	Uncharacterized protein	Eukaryota	Angomonas deanei		1	1	59.6		8.6e-13	0	0	0	0	1
A0A0Q7JZJ7_9ACTN	Iron-sulfur cluster insertion protein ErpA	Bacteria	Angustibacter sp. Root456		1	1	100.3		2.7e-25	0	0	1	0	0
A0A0M3KCL6_ANISI	Iron-sulfur cluster assembly 1 homolog, mitochondrial (inferred by orthology to a human protein)	Eukaryota	Anisakis simplex		1	1	156.7		1.2e-42	0	0	0	0	1
A0A0M3JGL9_ANISI	Iron-sulfur cluster assembly 1 homolog, mitochondrial (inferred by orthology to a human protein)	Eukaryota	Anisakis simplex		1	1	70.1		5.1e-16	0	0	0	0	1
G1K8G0_ANOCA	Iron-sulfur cluster assembly 1	Eukaryota	Anolis carolinensis		1	1	169.6		1.3e-46	0	0	0	0	1
G1KSM7_ANOCA	Iron-sulfur cluster assembly 2	Eukaryota	Anolis carolinensis		1	1	156.1		1.8e-42	0	0	0	0	1
A0A182FQY0_ANOAL	Uncharacterized protein	Eukaryota	Anopheles albimanus		1	1	158.6		3.1e-43	0	0	0	0	1
A0A1I8JTK1_ANOAR	Uncharacterized protein	Eukaryota	Anopheles arabiensis		1	1	159.8		1.3e-43	0	0	0	0	1
A0A182HR10_ANOAR	Uncharacterized protein	Eukaryota	Anopheles arabiensis		1	1	141.8		4.6e-38	0	0	0	0	1
A0A182J001_9DIPT	Uncharacterized protein	Eukaryota	Anopheles atroparvus		1	1	158.6		3.2e-43	0	0	0	0	1
A0A182KBU6_9DIPT	Uncharacterized protein	Eukaryota	Anopheles christyi		1	1	160.3		9.5e-44	0	0	0	0	1
A0A182LE27_9DIPT	Uncharacterized protein	Eukaryota	Anopheles coluzzii		1	1	159.8		1.3e-43	0	0	0	0	1
A0A182MLC7_9DIPT	Uncharacterized protein	Eukaryota	Anopheles culicifacies		1	1	137.1		1.2e-36	0	0	0	0	1
A0A182MRQ8_9DIPT	Uncharacterized protein	Eukaryota	Anopheles culicifacies		1	1	136.5		1.9e-36	0	0	0	0	1
W5JGU9_ANODA	Uncharacterized protein	Eukaryota	Anopheles darlingi		1	1	157.6		6.3e-43	0	0	0	0	1
W5JGC6_ANODA	Iron sulfur assembly protein 2	Eukaryota	Anopheles darlingi		1	1	138.6		4.4e-37	0	0	0	0	1
A0A182NR44_9DIPT	Uncharacterized protein	Eukaryota	Anopheles dirus		1	1	161.8		3.2e-44	0	0	0	0	1
A0A182NNS1_9DIPT	Uncharacterized protein	Eukaryota	Anopheles dirus		1	1	140.1		1.5e-37	0	0	0	0	1
A0A182PVP5_9DIPT	Uncharacterized protein	Eukaryota	Anopheles epiroticus		1	1	138.6		4.3e-37	0	0	0	0	1
A0A182PCK4_9DIPT	Uncharacterized protein	Eukaryota	Anopheles epiroticus		1	1	76.9		4.2e-18	0	0	0	0	1
A0A182QK61_9DIPT	Uncharacterized protein	Eukaryota	Anopheles farauti		1	1	160.7		7.2e-44	0	0	0	0	1
A0A182PZS8_9DIPT	Uncharacterized protein	Eukaryota	Anopheles farauti		1	1	138		6.8e-37	0	0	0	0	1
A0A182RT12_ANOFN	Uncharacterized protein	Eukaryota	Anopheles funestus		1	1	161.8		3.3e-44	0	0	0	0	1
A0A182R1Q2_ANOFN	Uncharacterized protein	Eukaryota	Anopheles funestus		1	1	139.7		2e-37	0	0	0	0	1
Q7QCN6_ANOGA	AGAP002730-PA	Eukaryota	Anopheles gambiae		1	1	159.8		1.3e-43	0	0	0	0	1
Q7Q0Y4_ANOGA	AGAP010072-PA	Eukaryota	Anopheles gambiae		1	1	141.2		6.9e-38	0	0	0	0	1
A0A182SIZ8_9DIPT	Uncharacterized protein	Eukaryota	Anopheles maculatus		1	1	87.8		1.8e-21	0	0	0	0	1
A0A182TKP2_9DIPT	Uncharacterized protein	Eukaryota	Anopheles melas		1	1	159.4		1.8e-43	0	0	0	0	1
A0A182U397_9DIPT	Uncharacterized protein	Eukaryota	Anopheles melas		1	1	141.3		6.4e-38	0	0	0	0	1
A0A182UMC1_ANOME	Uncharacterized protein	Eukaryota	Anopheles merus		1	1	135.2		5e-36	0	0	0	0	1
A0A182W8H7_9DIPT	Uncharacterized protein	Eukaryota	Anopheles minimus		1	1	137.9		7.2e-37	0	0	0	0	1
A0A182VZT0_9DIPT	Uncharacterized protein	Eukaryota	Anopheles minimus		1	1	137.1		1.2e-36	0	0	0	0	1
A0A182XAC2_ANOQN	Uncharacterized protein	Eukaryota	Anopheles quadriannulatus		1	1	159.8		1.3e-43	0	0	0	0	1
A0A182XH88_ANOQN	Uncharacterized protein	Eukaryota	Anopheles quadriannulatus		1	1	141.2		6.9e-38	0	0	0	0	1
A0A084VRI1_ANOSI	AGAP002730-PA-like protein	Eukaryota	Anopheles sinensis		1	1	59.4		9.9e-13	0	0	0	0	1
A0A182Y3Z1_ANOST	Uncharacterized protein	Eukaryota	Anopheles stephensi		1	1	162.4		2e-44	0	0	0	0	1
A0A182YQN7_ANOST	Uncharacterized protein	Eukaryota	Anopheles stephensi		1	1	139		3.4e-37	0	0	0	0	1
A0A160F3T0_9BACI	Iron-sulfur cluster assembly accessory family protein	Bacteria	Anoxybacillus amylolyticus		1	1	122.8		3.2e-32	0	0	0	0	1
A0A094J2V3_9BACI	Uncharacterized protein	Bacteria	Anoxybacillus flavithermus		1	1	123.4		2e-32	0	0	0	0	1
B7GKM0_ANOFW	Fe-S cluster assembly scaffold protein	Bacteria	Anoxybacillus flavithermus (strain DSM 21510 / WK1)		1	1	125.3		5.5e-33	0	0	0	0	1
A0A167UKY5_9BACI	Iron-sulfur cluster assembly accessory family protein	Bacteria	Anoxybacillus sp. B7M1		1	1	123.1		2.5e-32	0	0	0	0	1
A0A0B0HH48_9BACI	Iron-sulfur cluster insertion protein ErpA	Bacteria	Anoxybacillus sp. BCO1		1	1	125		6.6e-33	0	0	1	0	0
A0A222E7C8_9RHOB	Iron-binding protein IscA	Bacteria	Antarctobacter heliothermus		1	1	126.9		1.7e-33	0	1	0	0	0
A0A239EKS4_9RHOB	Iron-sulfur cluster assembly accessory protein	Bacteria	Antarctobacter heliothermus		1	1	113.7		2e-29	0	0	0	0	1
A0A061H9M9_9BASI	Uncharacterized protein	Eukaryota	Anthracocystis flocculosa PF-1		1	1	154.4		6.3e-42	0	0	0	0	1
A0A061H3W2_9BASI	Uncharacterized protein	Eukaryota	Anthracocystis flocculosa PF-1		1	1	118.6		6e-31	0	0	0	0	1
A0A094KFM1_ANTCR	Uncharacterized protein (Fragment)	Eukaryota	Antrostomus carolinensis		1	1	128.3		6.6e-34	0	0	0	0	1
A0A091N1L4_APAVI	Uncharacterized protein (Fragment)	Eukaryota	Apaloderma vittatum		1	1	152.5		2.3e-41	0	0	0	0	1
A0A091MYJ8_APAVI	Uncharacterized protein (Fragment)	Eukaryota	Apaloderma vittatum		1	1	129.9		2.1e-34	0	0	0	0	1
A0A0B0QKR6_APHFL	Uncharacterized protein	Bacteria	Aphanizomenon flos-aquae 2012/KM1/D3		1	1	107.2		2e-27	0	0	0	0	1
A0A0B0QTH4_APHFL	Fe-S cluster assembly protein HesB	Bacteria	Aphanizomenon flos-aquae 2012/KM1/D3		1	1	105.5		6.7e-27	1	0	0	0	0
A0A1B7W033_APHFL	Uncharacterized protein	Bacteria	Aphanizomenon flos-aquae LD13		1	1	129.2		3.4e-34	0	0	0	0	1
A0A1B7VZI4_APHFL	Fe-S cluster assembly protein HesB	Bacteria	Aphanizomenon flos-aquae LD13		1	1	103.7		2.3e-26	1	0	0	0	0
A0A1B7W0H1_APHFL	Uncharacterized protein	Bacteria	Aphanizomenon flos-aquae LD13		1	1	98.3		1.1e-24	0	0	0	0	1
W4GE64_9STRA	Uncharacterized protein	Eukaryota	Aphanomyces astaci		1	1	154.6		5.4e-42	0	0	0	0	1
W4G9P9_9STRA	Uncharacterized protein	Eukaryota	Aphanomyces astaci		1	1	131.5		6.5e-35	0	0	0	0	1
A0A024TXH6_9STRA	Uncharacterized protein	Eukaryota	Aphanomyces invadans ¬¥√¶√î√ö√à√ü√ì√†¬£¬¨¬≤¬ª√ç¬¨√ê√≤√Å√ê¬µ√Ñ¬ª√π√í√≤¬∫√Ö√è√†√ç¬¨		1	1	153.2		1.4e-41	0	0	0	0	1
A0A024TH77_9STRA	Uncharacterized protein	Eukaryota	Aphanomyces invadans		1	1	134.1		1e-35	0	0	0	0	1
A0A024TXD7_9STRA	Uncharacterized protein	Eukaryota	Aphanomyces invadans		1	1	110.2		2.3e-28	0	0	0	0	1
A0A024THY3_9STRA	Uncharacterized protein	Eukaryota	Aphanomyces invadans		1	1	74.3		2.6e-17	0	0	0	0	1
A0A0X3APL2_9FLAO	Iron-sulfur cluster assembly protein	Bacteria	Apibacter mensalis		1	1	124.1		1.2e-32	0	0	0	0	1
A0A088AEQ5_APIME	Uncharacterized protein	Eukaryota	Apis mellifera		1	1	164.7		4e-45	0	0	0	0	1
A0A088AFN0_APIME	Uncharacterized protein	Eukaryota	Apis mellifera		1	1	146.6		1.5e-39	0	0	0	0	1
A0A088AFM9_APIME	Uncharacterized protein	Eukaryota	Apis mellifera		1	1	83.3		4.4e-20	0	0	0	0	1
A0A087QHD8_APTFO	Uncharacterized protein (Fragment)	Eukaryota	Aptenodytes forsteri		1	1	152.5		2.3e-41	0	0	0	0	1
A0A087R4U8_APTFO	Uncharacterized protein (Fragment)	Eukaryota	Aptenodytes forsteri		1	1	141.4		6.1e-38	0	0	0	0	1
A0A0A0DPE9_9BURK	Putative iron-sulfur cluster insertion protein ErpA	Bacteria	Aquabacterium sp. NJ1		1	1	133.2		2e-35	0	0	1	0	0
A0A0A0DWK5_9BURK	Putative iron-sulfur cluster insertion protein ErpA	Bacteria	Aquabacterium sp. NJ1		1	1	129.4		2.9e-34	0	0	1	0	0
A0A0A0DS12_9BURK	Iron-sulfur cluster assembly protein	Bacteria	Aquabacterium sp. NJ1		1	1	124.6		8.7e-33	0	0	0	0	1
A0A0A0DUR3_9BURK	Iron-sulfur cluster assembly protein	Bacteria	Aquabacterium sp. NJ1		1	1	121		1.1e-31	0	0	0	0	1
A0A0A0DTX7_9BURK	IscN protein	Bacteria	Aquabacterium sp. NJ1		1	1	55.4		1.6e-11	0	0	0	0	1
A0A011TXR8_9RHIZ	Heme biosynthesis protein HemY	Bacteria	Aquamicrobium defluvii		1	1	126.9		1.7e-33	0	0	0	0	1
A0A011US52_9RHIZ	FeS assembly scaffold SufA	Bacteria	Aquamicrobium defluvii		1	1	115.4		5.8e-30	0	0	0	1	0
A0A1U9JJ51_9NEIS	Putative iron-sulfur cluster insertion protein ErpA	Bacteria	Aquaspirillum sp. LM1		1	1	134.2		1e-35	0	0	1	0	0
A0A1U9JNV2_9NEIS	Iron-sulfur cluster assembly protein IscA	Bacteria	Aquaspirillum sp. LM1		1	1	124.5		9.7e-33	0	1	0	0	0
A0A1U9JPB4_9NEIS	Iron-sulfur cluster assembly accessory protein	Bacteria	Aquaspirillum sp. LM1		1	1	99.8		3.6e-25	0	0	0	0	1
Y1857_AQUAE	Protein aq_1857	Bacteria	Aquifex aeolicus (strain VF5)		1	1	129.8		2.2e-34	0	0	0	0	1
A0A1W2HAN3_9BACT	Iron-sulfur cluster assembly protein	Bacteria	Aquiflexum balticum DSM 16537		1	1	119		4.7e-31	0	0	0	0	1
A0A1W2HAM8_9BACT	Iron-sulfur cluster assembly protein	Bacteria	Aquiflexum balticum DSM 16537		1	1	63		7.6e-14	0	0	0	0	1
A0A162CN07_9FLAO	[Fe-S]-binding protein	Bacteria	Aquimarina aggregata		1	1	123.1		2.5e-32	0	0	0	0	1
A0A1H7K108_9FLAO	Iron-sulfur cluster assembly protein	Bacteria	Aquimarina amphilecti		1	1	127.4		1.2e-33	0	0	0	0	1
A0A023BZQ8_9FLAO	[Fe-S]-binding protein	Bacteria	Aquimarina atlantica		1	1	123.1		2.5e-32	0	0	0	0	1
A0A1M6FF38_9FLAO	Iron-sulfur cluster assembly protein	Bacteria	Aquimarina spongiae		1	1	123.1		2.6e-32	0	0	0	0	1
A0A1Y5SMU5_9RHOB	Iron-binding protein IscA	Bacteria	Aquimixticola soesokkakensis		1	1	133.7		1.4e-35	0	1	0	0	0
A0A1Y5SUJ4_9RHOB	Iron-sulfur cluster insertion protein ErpA	Bacteria	Aquimixticola soesokkakensis		1	1	111.9		6.9e-29	0	0	1	0	0
A0A1G6WQE5_9GAMM	Iron-sulfur cluster insertion protein ErpA	Bacteria	Aquimonas voraii		1	1	129.9		2.1e-34	0	0	1	0	0
A0A1G6SZ25_9GAMM	Iron-sulfur cluster assembly protein	Bacteria	Aquimonas voraii		1	1	125.2		5.6e-33	0	0	0	0	1
A0A1H8TYM8_9GAMM	Iron-sulfur cluster insertion protein ErpA	Bacteria	Aquisalimonas asiatica		1	1	130.9		9.8e-35	0	0	1	0	0
A0A1H8PLX1_9GAMM	Iron-sulfur cluster assembly protein	Bacteria	Aquisalimonas asiatica		1	1	126.5		2.3e-33	0	0	0	0	1
A0A0F3KE28_9NEIS	Putative iron-sulfur cluster insertion protein ErpA	Bacteria	Aquitalea magnusonii		1	1	130.1		1.8e-34	0	0	1	0	0
A0A0F3K4I6_9NEIS	Iron-sulfur cluster assembly protein	Bacteria	Aquitalea magnusonii		1	1	127.2		1.4e-33	0	0	0	0	1
D7L7N0_ARALL	Uncharacterized protein	Eukaryota	Arabidopsis lyrata subsp. lyrata		1	1	186		1.2e-51	0	0	0	0	1
D7LWV1_ARALL	Uncharacterized protein	Eukaryota	Arabidopsis lyrata subsp. lyrata		1	1	183.6		6.5e-51	0	0	0	0	1
D7KKS0_ARALL	Uncharacterized protein	Eukaryota	Arabidopsis lyrata subsp. lyrata		1	1	156.3		1.6e-42	0	0	0	0	1
ISAM2_ARATH	Iron-sulfur assembly protein IscA-like 2, mitochondrial	Eukaryota	Arabidopsis thaliana		1	1	186.8		6.7e-52	0	1	0	0	0
ISAM1_ARATH	Iron-sulfur assembly protein IscA-like 1, mitochondrial	Eukaryota	Arabidopsis thaliana		1	1	186.2		1e-51	0	1	0	0	0
ISAM3_ARATH	Iron-sulfur assembly protein IscA-like 3, mitochondrial	Eukaryota	Arabidopsis thaliana		1	1	166.2		1.4e-45	0	1	0	0	0
ISCAP_ARATH	Iron-sulfur assembly protein IscA, chloroplastic	Eukaryota	Arabidopsis thaliana		1	1	164.4		5.1e-45	0	1	0	0	0
A0A087HD74_ARAAL	Uncharacterized protein	Eukaryota	Arabis alpina		1	1	184.6		3.2e-51	0	0	0	0	1
A0A087G4P9_ARAAL	Uncharacterized protein	Eukaryota	Arabis alpina		1	1	178.3		2.7e-49	0	0	0	0	1
A0A087HMI7_ARAAL	Uncharacterized protein	Eukaryota	Arabis alpina		1	1	156.9		1e-42	0	0	0	0	1
A0A1H3YM21_9BACT	Iron-sulfur cluster assembly protein	Bacteria	Arachidicoccus rhizosphaerae		1	1	124.1		1.2e-32	0	0	0	0	1
A0A1H4B5P5_9BACT	Iron-sulfur cluster assembly accessory protein	Bacteria	Arachidicoccus rhizosphaerae		1	1	55.1		2e-11	0	0	0	0	1
A0A191TJM3_9BACT	Heme biosynthesis protein HemY	Bacteria	Arachidicoccus sp. BS20		1	1	123.3		2.2e-32	0	0	0	0	1
D7BNH9_ARCHD	Iron-sulfur cluster assembly accessory protein	Bacteria	Arcanobacterium haemolyticum (strain ATCC 9345 / DSM 20595 / NBRC 15585 / NCTC 8452 / 11018)		1	1	110.7		1.6e-28	0	0	0	0	1
A0A095X9A9_9ACTO	Uncharacterized protein	Bacteria	Arcanobacterium sp. S3PF19		1	1	108.3		9.3e-28	0	0	0	0	1
A0A1Q7ZP18_9ARCH	Uncharacterized protein	Archaea	archaeon 13_1_20CM_2_51_12		1	1	92.5		6.4e-23	0	0	0	0	1
A0A1Q7QVJ4_9ARCH	Uncharacterized protein	Archaea	archaeon 13_1_40CM_2_52_13		1	1	92.5		6.4e-23	0	0	0	0	1
A0A1Q7PZC5_9ARCH	Uncharacterized protein	Archaea	archaeon 13_1_40CM_2_52_4		1	1	92.5		6.4e-23	0	0	0	0	1
A0A1Q7BEC6_9ARCH	Uncharacterized protein	Archaea	archaeon 13_2_20CM_2_52_21		1	1	92.5		6.4e-23	0	0	0	0	1
A0A1Q6Z8A1_9ARCH	Uncharacterized protein	Archaea	archaeon 13_2_20CM_2_53_6		1	1	89.8		4.3e-22	0	0	0	0	1
A0A0B3AUB4_9ARCH	Uncharacterized protein	Archaea	archaeon GW2011_AR11		1	1	109.5		4e-28	0	0	0	0	1
A0A0B3AVY5_9ARCH	Fe-S cluster assembly protein sufA	Archaea	archaeon GW2011_AR11		1	1	98.6		8.8e-25	0	0	0	1	0
A0A0B5HSW1_9ARCH	Uncharacterized protein	Archaea	archaeon GW2011_AR15		1	1	121.3		9e-32	0	0	0	0	1
A0A0B3B2H2_9ARCH	Uncharacterized protein	Archaea	archaeon GW2011_AR18		1	1	116		3.9e-30	0	0	0	0	1
A0A0B5I3L7_9ARCH	Iron-sulfur cluster assembly accessory protein	Archaea	archaeon GW2011_AR20		1	1	120.9		1.2e-31	0	0	0	0	1
A0A0B3AAJ2_9ARCH	Iron-sulfur cluster insertion protein erpA	Archaea	archaeon GW2011_AR4		1	1	122.8		3.1e-32	0	0	1	0	0
A0A0B3AF30_9ARCH	Iron-sulfur cluster insertion protein erpA	Archaea	archaeon GW2011_AR5		1	1	124.2		1.2e-32	0	0	1	0	0
A0A1F3BDA5_9ARCH	Uncharacterized protein	Archaea	archaeon RBG_16_50_20		1	1	125.1		6.1e-33	0	0	0	0	1
A0A0G2ZKN3_9DELT	Iron binding protein IscA for iron-sulfur cluster assembly	Bacteria	Archangium gephyra		1	1	142.1		3.7e-38	0	1	0	0	0
A0A0G2ZZU1_9DELT	Putative iron binding protein	Bacteria	Archangium gephyra		1	1	100.8		1.8e-25	0	0	0	0	1
R9GQ93_9SPHI	Putative iron binding protein from the HesB_IscA_SufA family	Bacteria	Arcticibacter svalbardensis MN12-7		1	1	122.8		3.2e-32	1	0	0	0	0
R9GM23_9SPHI	Putative iron binding protein from the HesB_IscA_SufA family	Bacteria	Arcticibacter svalbardensis MN12-7		1	1	101.2		1.4e-25	1	0	0	0	0
A0A0M9UDK7_9CHLR	Uncharacterized protein	Bacteria	Ardenticatena maritima		1	1	117.8		1.1e-30	0	0	0	0	1
A0A1M6A9Q1_9FLAO	Iron-sulfur cluster assembly protein	Bacteria	Arenibacter nanhaiticus		1	1	116.9		2.1e-30	0	0	0	0	1
A0A1B5ZSU8_9FLAO	Iron-sulfur cluster insertion protein ErpA	Bacteria	Arenibacter sp. C-21		1	1	122		5.5e-32	0	0	1	0	0
A0A091BBT0_9GAMM	Iron-sulfur cluster insertion protein ErpA	Bacteria	Arenimonas composti TR7-09 = DSM 18010		1	1	124.6		8.6e-33	0	0	1	0	0
A0A091BXC9_9GAMM	Uncharacterized protein	Bacteria	Arenimonas composti TR7-09 = DSM 18010		1	1	114.9		8.3e-30	0	0	0	0	1
A0A087MMF6_9GAMM	Uncharacterized protein	Bacteria	Arenimonas donghaensis DSM 18148 = HO3-R19		1	1	131.8		5.2e-35	0	0	0	0	1
A0A087MK99_9GAMM	Iron-sulfur cluster insertion protein ErpA	Bacteria	Arenimonas donghaensis DSM 18148 = HO3-R19		1	1	122.7		3.4e-32	0	0	1	0	0
A0A091B6S6_9GAMM	Iron-sulfur cluster insertion protein ErpA	Bacteria	Arenimonas malthae CC-JY-1		1	1	124.9		7e-33	0	0	1	0	0
A0A091BGQ5_9GAMM	Uncharacterized protein	Bacteria	Arenimonas malthae CC-JY-1		1	1	122.4		4.3e-32	0	0	0	0	1
A0A091B3Z0_9GAMM	Iron-sulfur cluster insertion protein ErpA	Bacteria	Arenimonas metalli CF5-1		1	1	124.5		9.4e-33	0	0	1	0	0
A0A091BRD8_9GAMM	Uncharacterized protein	Bacteria	Arenimonas metalli CF5-1		1	1	117.7		1.2e-30	0	0	0	0	1
A0A091AQH5_9GAMM	Iron-sulfur cluster insertion protein ErpA	Bacteria	Arenimonas oryziterrae DSM 21050 = YC6267		1	1	125.8		3.7e-33	0	0	1	0	0
A0A091AZ82_9GAMM	Uncharacterized protein	Bacteria	Arenimonas oryziterrae DSM 21050 = YC6267		1	1	115.5		5.4e-30	0	0	0	0	1
A0A1M6AZ84_9FLAO	Iron-sulfur cluster assembly protein	Bacteria	Arenitalea lutea		1	1	125.6		4.4e-33	0	0	0	0	1
A0A1Q7QVT5_9BACT	Heme biosynthesis protein HemY (Fragment)	Bacteria	Armatimonadetes bacterium 13_1_40CM_3_65_7		1	1	124.4		1e-32	0	0	0	0	1
A0A1Q7PAN1_9BACT	Heme biosynthesis protein HemY	Bacteria	Armatimonadetes bacterium 13_1_40CM_3_65_7		1	1	122.6		3.7e-32	0	0	0	0	1
A0A1Q7P7P5_9BACT	Heme biosynthesis protein HemY	Bacteria	Armatimonadetes bacterium 13_1_40CM_3_65_7		1	1	95.4		8.3e-24	0	0	0	0	1
A0A1Q3MG47_9BACT	Uncharacterized protein	Bacteria	Armatimonadetes bacterium 55-13		1	1	122.6		3.5e-32	0	0	0	0	1
A0A1Q3MRK2_9BACT	Heme biosynthesis protein HemY	Bacteria	Armatimonadetes bacterium 55-13		1	1	116.7		2.3e-30	0	0	0	0	1
A0A254QM67_9BACT	Iron-sulfur cluster assembly accessory protein	Bacteria	Armatimonadetes bacterium Cent15-Ar3		1	1	126.4		2.5e-33	0	0	0	0	1
A0A254QHD2_9BACT	Iron-sulfur cluster assembly accessory protein	Bacteria	Armatimonadetes bacterium Cent15-Ar3		1	1	122		5.5e-32	0	0	0	0	1
A0A1J5AI70_9BACT	Heme biosynthesis protein HemY	Bacteria	Armatimonadetes bacterium CG2_30_59_28		1	1	111.8		7.5e-29	0	0	0	0	1
A0A1J5A023_9BACT	Uncharacterized protein	Bacteria	Armatimonadetes bacterium CG2_30_59_28		1	1	32.9		0.00013	0	0	0	0	1
A0A0T6AKZ5_9BACT	Iron-binding protein IscA (Iron-sulfur cluster assembly protein)	Bacteria	Armatimonadetes bacterium CSP1-3		1	1	132.4		3.6e-35	0	1	0	0	0
A0A0T6ALK3_9BACT	Iron-sulfur cluster assembly accessory protein, iron-sulfur cluster assembly protein	Bacteria	Armatimonadetes bacterium CSP1-3		1	1	114		1.6e-29	0	0	0	0	1
A0A0T6APU1_9BACT	Iron-sulfur cluster assembly accessory protein, iron-sulfur cluster assembly protein	Bacteria	Armatimonadetes bacterium CSP1-3		1	1	110.5		1.9e-28	0	0	0	0	1
A0A0T6ALR7_9BACT	Iron-sulfur cluster assembly accessory protein, iron-sulfur cluster assembly protein	Bacteria	Armatimonadetes bacterium CSP1-3		1	1	83.1		5.1e-20	0	0	0	0	1
A0A0S4PKR1_9BACT	Iron-sulfur cluster assembly protein	Bacteria	Armatimonadetes bacterium DC		1	1	122.3		4.4e-32	0	0	0	0	1
A0A0S4PEL5_9BACT	Iron-sulfur cluster assembly protein	Bacteria	Armatimonadetes bacterium DC		1	1	118.3		7.5e-31	0	0	0	0	1
A0A136L454_9BACT	Iron-sulfur cluster assembly accessory protein	Bacteria	Armatimonadetes bacterium OLB18		1	1	119		4.6e-31	0	0	0	0	1
A0A136LDN7_9BACT	Iron-sulfur cluster assembly accessory protein	Bacteria	Armatimonadetes bacterium OLB18		1	1	104.6		1.3e-26	0	0	0	0	1
A0A1F3D152_9BACT	Heme biosynthesis protein HemY	Bacteria	Armatimonadetes bacterium RBG_16_67_12		1	1	109.2		4.7e-28	0	0	0	0	1
A0A1F3B8W7_9BACT	Heme biosynthesis protein HemY (Fragment)	Bacteria	Armatimonadetes bacterium RBG_19FT_COMBO_69_19		1	1	94.5		1.5e-23	0	0	0	0	1
A0A1Y0GVV5_9BACT	Iron-sulfur cluster assembly accessory protein	Bacteria	Armatimonadetes bacterium Uphvl-Ar1		1	1	125.5		4.5e-33	0	0	0	0	1
A0A1Y0GV57_9BACT	Uncharacterized protein	Bacteria	Armatimonadetes bacterium Uphvl-Ar1		1	1	103.6		2.4e-26	0	0	0	0	1
A0A1Y0H9V6_9BACT	Iron-sulfur cluster assembly accessory protein	Bacteria	Armatimonadetes bacterium Uphvl-Ar2		1	1	130.8		1.1e-34	0	0	0	0	1
A0A1Y0HAR4_9BACT	Uncharacterized protein	Bacteria	Armatimonadetes bacterium Uphvl-Ar2		1	1	105.1		8.7e-27	0	0	0	0	1
ERPA_AROAE	Putative iron-sulfur cluster insertion protein ErpA	Bacteria	Aromatoleum aromaticum (strain EbN1)		1	1	137.9		7e-37	0	0	1	0	0
Q5NYS9_AROAE	IscA protein involved in Fe-S cluster synthesis	Bacteria	Aromatoleum aromaticum (strain EbN1)		1	1	129.1		3.6e-34	0	1	0	0	0
A0A1S2VEI5_9BACT	Heme biosynthesis protein HemY	Bacteria	Arsenicibacter rosenii		1	1	127.7		9.5e-34	0	0	0	0	1
A0A1S2VRA6_9BACT	Adhesin	Bacteria	Arsenicibacter rosenii		1	1	48.8		1.8e-09	0	0	0	0	1
A0A0K1FCB8_9MICO	Iron-sulfur cluster insertion protein ErpA	Bacteria	Arsenicicoccus sp. oral taxon 190		1	1	101.5		1.1e-25	0	0	1	0	0
A0A109QE47_9GAMM	Iron-sulfur cluster insertion protein ErpA	Bacteria	Arsenophonus symbiont of Lipoptena fortisetosa		1	1	125		6.4e-33	0	0	1	0	0
A0A0X9VIA3_9GAMM	Iron-binding protein IscA	Bacteria	Arsenophonus symbiont of Lipoptena fortisetosa		1	1	107.2		1.9e-27	0	1	0	0	0
A0A0M2VDC8_9GAMM	Iron-sulfur cluster insertion protein ErpA	Bacteria	Arsukibacterium sp. MJ3		1	1	129.8		2.3e-34	0	0	1	0	0
A0A0M2VGM9_9GAMM	Iron-binding protein IscA	Bacteria	Arsukibacterium sp. MJ3		1	1	126.7		1.9e-33	0	1	0	0	0
A0A0M2VB06_9GAMM	ATPase	Bacteria	Arsukibacterium sp. MJ3		1	1	78.3		1.5e-18	0	0	0	0	1
A0A0M2VDB2_9GAMM	Fe/S biogenesis protein NfuA	Bacteria	Arsukibacterium sp. MJ3		1	1	32.6		0.00017	0	0	0	0	1
A0A1Y3M441_9MICC	Iron-sulfur cluster insertion protein ErpA	Bacteria	Arthrobacter agilis		1	1	99.5		4.6e-25	0	0	1	0	0
A0A0M3UG57_9MICC	Iron-sulfur cluster insertion protein ErpA	Bacteria	Arthrobacter alpinus		1	1	98.7		8.3e-25	0	0	1	0	0
A0A1H1GHX8_9MICC	Iron-sulfur cluster assembly accessory protein	Bacteria	Arthrobacter crystallopoietes		1	1	102.6		5e-26	0	0	0	0	1
N1V642_9MICC	Iron-sulfur cluster assembly accessory protein	Bacteria	Arthrobacter crystallopoietes BAB-32		1	1	101.4		1.2e-25	0	0	0	0	1
A0A0V8ISQ2_9MICC	Iron-sulfur cluster insertion protein ErpA	Bacteria	Arthrobacter enclensis		1	1	104.1		1.7e-26	0	0	1	0	0
H0QL29_ARTGO	Putative iron-sulfur cluster assembly protein IscA	Bacteria	Arthrobacter globiformis NBRC 12137		1	1	104.4		1.4e-26	0	1	0	0	0
L8TNL2_9MICC	Iron-sulfur cluster assembly accessory protein	Bacteria	Arthrobacter nitrophenolicus		1	1	102.8		4.3e-26	0	0	0	0	1
A0A1R4GVF8_9MICC	Probable iron binding protein from the HesB_IscA_SufA family	Bacteria	Arthrobacter rhombi		1	1	99.7		3.9e-25	1	0	0	0	0
A0JX28_ARTS2	Iron-sulfur cluster assembly accessory protein	Bacteria	Arthrobacter sp. (strain FB24)		1	1	107.1		2.1e-27	0	0	0	0	1
A0A1T5GR77_9MICC	Iron-sulfur cluster assembly accessory protein	Bacteria	Arthrobacter sp. 49Tsu3.1M3		1	1	105.5		6.7e-27	0	0	0	0	1
A0A221Q599_9MICC	Iron-sulfur cluster insertion protein ErpA	Bacteria	Arthrobacter sp. 7749		1	1	104.6		1.3e-26	0	0	1	0	0
A0A0U3P6Y4_9MICC	Iron-sulfur cluster insertion protein ErpA	Bacteria	Arthrobacter sp. A3		1	1	99.5		4.6e-25	0	0	1	0	0
U1YDS9_9MICC	Iron-sulfur cluster insertion protein ErpA	Bacteria	Arthrobacter sp. AK-YN10		1	1	103.4		2.9e-26	0	0	1	0	0
A0A0P7GA37_9MICC	Iron-sulfur cluster insertion protein ErpA	Bacteria	Arthrobacter sp. Edens01		1	1	98.3		1.1e-24	0	0	1	0	0
A0A0M4LNI4_9MICC	Iron-sulfur cluster insertion protein ErpA	Bacteria	Arthrobacter sp. ERGS1:01		1	1	98.7		8e-25	0	0	1	0	0
A0A0K8QHY8_9MICC	Protein Mb2227c	Bacteria	Arthrobacter sp. Hiyo1		1	1	104.9		1e-26	0	0	0	0	1
A0A0K8Q2F2_9MICC	Protein Mb2227c	Bacteria	Arthrobacter sp. Hiyo6		1	1	108.3		9e-28	0	0	0	0	1
A0A0K2RC35_9MICC	Protein Mb2227c	Bacteria	Arthrobacter sp. Hiyo8		1	1	104.9		1e-26	0	0	0	0	1
A0A0D4C2W7_9MICC	Iron-sulfur cluster insertion protein ErpA	Bacteria	Arthrobacter sp. IHBB 11108		1	1	104.2		1.7e-26	0	0	1	0	0
A0A0S9D4R2_9MICC	Iron-sulfur cluster insertion protein ErpA	Bacteria	Arthrobacter sp. Leaf234		1	1	101.1		1.5e-25	0	0	1	0	0
A0A0S9C4L0_9MICC	Iron-sulfur cluster insertion protein ErpA	Bacteria	Arthrobacter sp. Leaf69		1	1	107		2.2e-27	0	0	1	0	0
A0A1H0RRR6_9MICC	Iron-sulfur cluster assembly accessory protein	Bacteria	Arthrobacter sp. ok909		1	1	104.4		1.4e-26	0	0	0	0	1
A0A1I7AA43_9MICC	Iron-sulfur cluster assembly accessory protein	Bacteria	Arthrobacter sp. ov118		1	1	105.1		8.7e-27	0	0	0	0	1
A0A1U6HQ86_9MICC	Iron-sulfur cluster assembly accessory protein	Bacteria	Arthrobacter sp. P2b		1	1	105.6		5.9e-27	0	0	0	0	1
A0A0A1CT88_9MICC	Putative iron-sulfur cluster assembly protein	Bacteria	Arthrobacter sp. PAMC 25486		1	1	97.7		1.6e-24	0	0	0	0	1
A0A0L0BD23_9MICC	Iron-sulfur cluster insertion protein ErpA	Bacteria	Arthrobacter sp. RIT-PI-e		1	1	99		6.4e-25	0	0	1	0	0
A0A0Q9MNI8_9MICC	Iron-sulfur cluster insertion protein ErpA	Bacteria	Arthrobacter sp. Soil736		1	1	105.7		5.6e-27	0	0	1	0	0
A0A0Q9P057_9MICC	Iron-sulfur cluster insertion protein ErpA	Bacteria	Arthrobacter sp. Soil762		1	1	107.3		1.9e-27	0	0	1	0	0
A0A0Q9R4B8_9MICC	Iron-sulfur cluster insertion protein ErpA	Bacteria	Arthrobacter sp. Soil782		1	1	100.4		2.5e-25	0	0	1	0	0
A0A1S9MJG8_9MICC	Iron-sulfur cluster insertion protein ErpA	Bacteria	Arthrobacter sp. SRS-W-1-2016		1	1	104.9		1e-26	0	0	1	0	0
A0A1E8FR99_9MICC	Iron-sulfur cluster insertion protein ErpA	Bacteria	Arthrobacter sp. SW1		1	1	103.2		3.5e-26	0	0	1	0	0
A0A1S2GKV7_9MICC	Iron-sulfur cluster insertion protein ErpA	Bacteria	Arthrobacter sp. UCD-GKA		1	1	103.6		2.6e-26	0	0	1	0	0
A0A0H0ZME7_9MICC	Iron-sulfur cluster insertion protein ErpA	Bacteria	Arthrobacter sp. YC-RL1		1	1	97.3		2.2e-24	0	0	1	0	0
A0A221NL08_9MICC	Iron-sulfur cluster assembly accessory protein	Bacteria	Arthrobacter sp. YN		1	1	104.3		1.5e-26	0	0	0	0	1
A0A0L1LS74_9MICC	Iron-sulfur cluster insertion protein ErpA	Bacteria	Arthrobacter sp. ZBG10		1	1	107.9		1.2e-27	0	0	1	0	0
A0A1G8ES36_9MICC	Iron-sulfur cluster assembly accessory protein	Bacteria	Arthrobacter subterraneus		1	1	100.4		2.5e-25	0	0	0	0	1
A0A1H4Q487_9MICC	Iron-sulfur cluster assembly accessory protein	Bacteria	Arthrobacter woluwensis		1	1	101.2		1.4e-25	0	0	0	0	1
G1XFM1_ARTOA	Uncharacterized protein	Eukaryota	Arthrobotrys oligospora (strain ATCC 24927 / CBS 115.81 / DSM 1491)		1	1	177		6.7e-49	0	0	0	0	1
G1X2G5_ARTOA	Uncharacterized protein	Eukaryota	Arthrobotrys oligospora (strain ATCC 24927 / CBS 115.81 / DSM 1491)		1	1	119.5		3.3e-31	0	0	0	0	1
D4B1D6_ARTBC	Uncharacterized protein	Eukaryota	Arthroderma benhamiae (strain ATCC MYA-4681 / CBS 112371)		1	1	180.4		6e-50	0	0	0	0	1
D4ANI2_ARTBC	Uncharacterized protein	Eukaryota	Arthroderma benhamiae (strain ATCC MYA-4681 / CBS 112371)		1	1	89.9		4e-22	0	0	0	0	1
E4V1H1_ARTGP	Uncharacterized protein	Eukaryota	Arthroderma gypseum (strain ATCC MYA-4604 / CBS 118893)		1	1	152.2		2.9e-41	0	0	0	0	1
E5R1P0_ARTGP	Iron-binding protein erpA	Eukaryota	Arthroderma gypseum (strain ATCC MYA-4604 / CBS 118893)		1	1	100.7		2e-25	0	0	1	0	0
C5FUN1_ARTOC	Iron sulfur assembly protein 1	Eukaryota	Arthroderma otae (strain ATCC MYA-4605 / CBS 113480)		1	1	180		8.4e-50	0	0	0	0	1
C5FBY4_ARTOC	HesB/YadR/YfhF	Eukaryota	Arthroderma otae (strain ATCC MYA-4605 / CBS 113480)		1	1	101.3		1.2e-25	1	0	0	0	0
D4ZZP5_ARTPN	Iron-sulfur cluster assembly accessory protein	Bacteria	Arthrospira platensis (strain NIES-39 / IAM M-135)		1	1	132.9		2.5e-35	0	0	0	0	1
D4ZUY1_ARTPN	Iron-sulfur cluster assembly accessory protein	Bacteria	Arthrospira platensis (strain NIES-39 / IAM M-135)		1	1	86		6.3e-21	0	0	0	0	1
A0A060QK79_9PROT	HesB protein family	Bacteria	Asaia platycodi SF2.1		1	1	130.1		1.8e-34	1	0	0	0	0
A0A060QL32_9PROT	Probable iron binding protein from the HesB_IscA_SufA family	Bacteria	Asaia platycodi SF2.1		1	1	120.3		1.8e-31	1	0	0	0	0
A0A239ND37_9ACTN	Iron-sulfur cluster assembly accessory protein	Bacteria	Asanoa hainanensis		1	1	97.9		1.4e-24	0	0	0	0	1
A0A0M3IHL7_ASCLU	Uncharacterized protein	Eukaryota	Ascaris lumbricoides		1	1	160.4		8.6e-44	0	0	0	0	1
A0A0M3IDM6_ASCLU	Uncharacterized protein	Eukaryota	Ascaris lumbricoides		1	1	123.2		2.4e-32	0	0	0	0	1
A0A166VIK1_9HYPO	Iron sulfur assembly protein 1	Eukaryota	Aschersonia aleyrodis RCEF 2490		1	1	172.5		1.7e-47	0	0	0	0	1
A0A162IUF9_9HYPO	FeS cluster biogenesis	Eukaryota	Aschersonia aleyrodis RCEF 2490		1	1	96.2		4.8e-24	0	0	0	0	1
A0A1D2VH64_9ASCO	Uncharacterized protein	Eukaryota	Ascoidea rubescens DSM 1968		1	1	179.9		8.8e-50	0	0	0	0	1
A0A1D2VNS4_9ASCO	Uncharacterized protein (Fragment)	Eukaryota	Ascoidea rubescens DSM 1968		1	1	98.9		6.9e-25	0	0	0	0	1
Q750I4_ASHGO	AGL033Cp	Eukaryota	Ashbya gossypii (strain ATCC 10895 / CBS 109.51 / FGSC 9923 / NRRL Y-1056)		1	1	188		2.8e-52	0	0	0	0	1
Q75BA0_ASHGO	ADL334Cp	Eukaryota	Ashbya gossypii (strain ATCC 10895 / CBS 109.51 / FGSC 9923 / NRRL Y-1056)		1	1	73		6.3e-17	0	0	0	0	1
A0A1L9X743_ASPAC	Uncharacterized protein	Eukaryota	Aspergillus aculeatus ATCC 16872		1	1	180.5		5.7e-50	0	0	0	0	1
A0A1L9X5H6_ASPAC	Uncharacterized protein	Eukaryota	Aspergillus aculeatus ATCC 16872		1	1	99.1		6.1e-25	0	0	0	0	1
A0A1F7ZNV0_9EURO	Uncharacterized protein	Eukaryota	Aspergillus bombycis		1	1	148.2		5.1e-40	0	0	0	0	1
A0A1F7ZMQ9_9EURO	Iron sulfur assembly protein	Eukaryota	Aspergillus bombycis		1	1	95.5		7.6e-24	0	0	0	0	1
A0A1L9UGY9_9EURO	Uncharacterized protein	Eukaryota	Aspergillus brasiliensis CBS 101740		1	1	174.6		3.8e-48	0	0	0	0	1
A0A1L9UJM9_9EURO	Uncharacterized protein	Eukaryota	Aspergillus brasiliensis CBS 101740		1	1	98.6		8.8e-25	0	0	0	0	1
A0A0U5C901_9EURO	Putative Iron sulfur assembly protein 1	Eukaryota	Aspergillus calidoustus		1	1	177.4		5.2e-49	0	0	0	0	1
A0A0U5FRI5_9EURO	Putative Iron-sulfur cluster assembly accessory protein	Eukaryota	Aspergillus calidoustus		1	1	98.2		1.1e-24	0	0	0	0	1
A0A1R3RUL3_ASPC5	Uncharacterized protein	Eukaryota	Aspergillus carbonarius (strain ITEM 5010)		1	1	177.8		3.8e-49	0	0	0	0	1
A0A1R3R7J4_ASPC5	Uncharacterized protein	Eukaryota	Aspergillus carbonarius (strain ITEM 5010)		1	1	92.2		8.2e-23	0	0	0	0	1
A0A1R3R7L9_ASPC5	Uncharacterized protein	Eukaryota	Aspergillus carbonarius (strain ITEM 5010)		1	1	91.2		1.6e-22	0	0	0	0	1
A1CI10_ASPCL	Conserved membrane protein, putative	Eukaryota	Aspergillus clavatus (strain ATCC 1007 / CBS 513.65 / DSM 816 / NCTC 3887 / NRRL 1)		1	1	147.6		7.2e-40	0	0	0	0	1
A1C689_ASPCL	Iron-sulfur cluster assembly accessory protein Isa2, putative	Eukaryota	Aspergillus clavatus (strain ATCC 1007 / CBS 513.65 / DSM 816 / NCTC 3887 / NRRL 1)		1	1	99.6		4.1e-25	0	0	0	0	1
A0A1E3BQS7_9EURO	Uncharacterized protein	Eukaryota	Aspergillus cristatus		1	1	181		4.1e-50	0	0	0	0	1
A0A1E3B9E6_9EURO	Uncharacterized protein	Eukaryota	Aspergillus cristatus		1	1	99.1		6.2e-25	0	0	0	0	1
B8N358_ASPFN	Iron-sulfur cluster assembly accessory protein Isa1, putative	Eukaryota	Aspergillus flavus (strain ATCC 200026 / FGSC A1120 / NRRL 3357 / JCM 12722 / SRRC 167)		1	1	176.5		1e-48	0	0	0	0	1
B8NB47_ASPFN	Iron sulfur assembly protein, putative	Eukaryota	Aspergillus flavus (strain ATCC 200026 / FGSC A1120 / NRRL 3357 / JCM 12722 / SRRC 167)		1	1	97.8		1.5e-24	0	0	0	0	1
A0A0D9N1L3_ASPFA	Iron-sulfur cluster biosynthesis	Eukaryota	Aspergillus flavus (strain ATCC MYA-384 / AF70)		1	1	149.5		2e-40	0	0	0	0	1
A0A1L9VZ09_ASPGL	Uncharacterized protein	Eukaryota	Aspergillus glaucus CBS 516.65		1	1	149.1		2.7e-40	0	0	0	0	1
A0A1L9VBB8_ASPGL	Uncharacterized protein	Eukaryota	Aspergillus glaucus CBS 516.65		1	1	102.3		6.4e-26	0	0	0	0	1
G7X869_ASPKW	Iron sulfur assembly protein 1	Eukaryota	Aspergillus kawachii (strain NBRC 4308)		1	1	180		7.9e-50	0	0	0	0	1
G7XCU3_ASPKW	Iron-sulfur cluster assembly accessory protein Isa2	Eukaryota	Aspergillus kawachii (strain NBRC 4308)		1	1	99.2		5.6e-25	0	0	0	0	1
A0A0S7DTX4_9EURO	Iron-sulfur assembly protein 1	Eukaryota	Aspergillus lentulus		1	1	178.3		2.7e-49	0	0	0	0	1
A0A0S7DW31_9EURO	Iron-sulfur assembly protein 2	Eukaryota	Aspergillus lentulus		1	1	100.4		2.3e-25	0	0	0	0	1
A0A146FLG5_9EURO	Iron sulfur assembly protein 1	Eukaryota	Aspergillus luchuensis		1	1	152.1		3e-41	0	0	0	0	1
A0A146FFX9_9EURO	Iron-sulfur cluster assembly accessory protein Isa2	Eukaryota	Aspergillus luchuensis		1	1	99.2		5.6e-25	0	0	0	0	1
A0A100IB91_ASPNG	Iron sulfur assembly protein 1	Eukaryota	Aspergillus niger		1	1	179.9		9e-50	0	0	0	0	1
A0A100IL77_ASPNG	Iron-sulfur cluster assembly accessory protein Isa2	Eukaryota	Aspergillus niger		1	1	83.4		4e-20	0	0	0	0	1
G3Y9H4_ASPNA	Uncharacterized protein (Fragment)	Eukaryota	Aspergillus niger (strain ATCC 1015 / CBS 113.46 / FGSC A1144 / LSHB Ac4 / NCTC 3858a / NRRL 328 / USDA 3528.7)		1	1	178.3		2.7e-49	0	0	0	0	1
G3Y632_ASPNA	Uncharacterized protein (Fragment)	Eukaryota	Aspergillus niger (strain ATCC 1015 / CBS 113.46 / FGSC A1144 / LSHB Ac4 / NCTC 3858a / NRRL 328 / USDA 3528.7)		1	1	65.3		1.5e-14	0	0	0	0	1
A2QJ69_ASPNC	Uncharacterized protein	Eukaryota	Aspergillus niger (strain CBS 513.88 / FGSC A1513)		1	1	177.7		4.1e-49	0	0	0	0	1
A2R7S9_ASPNC	Aspergillus niger contig An16c0170, genomic contig	Eukaryota	Aspergillus niger (strain CBS 513.88 / FGSC A1513)		1	1	96.9		2.8e-24	0	0	0	0	1
A0A0L1J2S5_ASPNO	Iron-sulfur assembly protein 1 (Fragment)	Eukaryota	Aspergillus nomius NRRL 13137		1	1	176.7		8.6e-49	0	0	0	0	1
A0A0L1J2B2_ASPNO	Putative iron sulfur assembly protein (Fragment)	Eukaryota	Aspergillus nomius NRRL 13137		1	1	89.4		5.7e-22	0	0	0	0	1
A0A1S9DLQ2_ASPOZ	FeS cluster insertion	Eukaryota	Aspergillus oryzae		1	1	148.6		3.6e-40	0	0	0	0	1
A0A1S9DD71_ASPOZ	FeS cluster insertion	Eukaryota	Aspergillus oryzae		1	1	97.4		2.1e-24	0	0	0	0	1
Q2UJM8_ASPOR	Uncharacterized protein	Eukaryota	Aspergillus oryzae (strain ATCC 42149 / RIB 40)		1	1	176.5		1e-48	0	0	0	0	1
A0A0F0ICB8_ASPPU	Iron-sulfur cluster assembly accessory protein	Eukaryota	Aspergillus parasiticus (strain ATCC 56775 / NRRL 5862 / SRRC 143 / SU-1)		1	1	176.8		7.7e-49	0	0	0	0	1
A0A0F0I0H7_ASPPU	SufA	Eukaryota	Aspergillus parasiticus (strain ATCC 56775 / NRRL 5862 / SRRC 143 / SU-1)		1	1	97.7		1.6e-24	0	0	0	1	0
A0A0F8V356_9EURO	Iron sulfur assembly protein	Eukaryota	Aspergillus rambellii		1	1	181.3		3.2e-50	0	0	0	0	1
A0A0F8XA44_9EURO	Uncharacterized protein	Eukaryota	Aspergillus rambellii		1	1	101.9		8.3e-26	0	0	0	0	1
A0A017SS76_9EURO	Putative iron-sulfur cluster assembly accessory protein Isa1	Eukaryota	Aspergillus ruber CBS 135680		1	1	181.8		2.3e-50	0	0	0	0	1
A0A017S0T7_9EURO	Uncharacterized protein	Eukaryota	Aspergillus ruber CBS 135680		1	1	99.6		4.2e-25	0	0	0	0	1
A0A1L9TYD7_9EURO	Uncharacterized protein	Eukaryota	Aspergillus sydowii CBS 593.65		1	1	148.8		3.2e-40	0	0	0	0	1
A0A1L9TGP3_9EURO	Uncharacterized protein	Eukaryota	Aspergillus sydowii CBS 593.65		1	1	101.2		1.4e-25	0	0	0	0	1
Q0CQN4_ASPTN	Iron sulfur assembly protein 1	Eukaryota	Aspergillus terreus (strain NIH 2624 / FGSC A1156)		1	1	182.7		1.2e-50	0	0	0	0	1
Q0CPA9_ASPTN	Uncharacterized protein	Eukaryota	Aspergillus terreus (strain NIH 2624 / FGSC A1156)		1	1	60		6.1e-13	0	0	0	0	1
A0A231M784_9EURO	Uncharacterized protein	Eukaryota	Aspergillus thermomutatus		1	1	148.5		3.9e-40	0	0	0	0	1
A0A231MNS8_9EURO	Uncharacterized protein	Eukaryota	Aspergillus thermomutatus		1	1	90.6		2.5e-22	0	0	0	0	1
A0A1L9MVM8_ASPTU	Uncharacterized protein	Eukaryota	Aspergillus tubingensis CBS 134.48		1	1	180.7		4.9e-50	0	0	0	0	1
A0A1L9N3N2_ASPTU	Uncharacterized protein	Eukaryota	Aspergillus tubingensis CBS 134.48		1	1	98.6		8.6e-25	0	0	0	0	1
A0A229XLC7_9EURO	Uncharacterized protein	Eukaryota	Aspergillus turcosus		1	1	151.5		4.6e-41	0	0	0	0	1
A0A229XHU7_9EURO	Uncharacterized protein	Eukaryota	Aspergillus turcosus		1	1	98.7		8.3e-25	0	0	0	0	1
A0A0K8L586_9EURO	Iron-sulfur assembly protein 1	Eukaryota	Aspergillus udagawae		1	1	150.9		7e-41	0	0	0	0	1
A0A0K8LGE0_9EURO	Iron-sulfur assembly protein 2	Eukaryota	Aspergillus udagawae		1	1	100.9		1.6e-25	0	0	0	0	1
A0A1L9PAL3_ASPVE	Uncharacterized protein	Eukaryota	Aspergillus versicolor CBS 583.65		1	1	179.1		1.5e-49	0	0	0	0	1
A0A1L9PIB0_ASPVE	Uncharacterized protein	Eukaryota	Aspergillus versicolor CBS 583.65		1	1	99.6		4.2e-25	0	0	0	0	1
A0A1L9S0H5_ASPWE	Uncharacterized protein	Eukaryota	Aspergillus wentii DTO 134E9		1	1	179.5		1.2e-49	0	0	0	0	1
A0A1L9RAY9_ASPWE	Uncharacterized protein	Eukaryota	Aspergillus wentii DTO 134E9		1	1	94.7		1.3e-23	0	0	0	0	1
V4Q111_9CAUL	Uncharacterized protein	Bacteria	Asticcacaulis benevestitus DSM 16100 = ATCC BAA-896		1	1	131.2		8.3e-35	0	0	0	0	1
V4PM31_9CAUL	Heme biosynthesis protein HemY	Bacteria	Asticcacaulis benevestitus DSM 16100 = ATCC BAA-896		1	1	117.1		1.8e-30	0	0	0	0	1
F4QQC9_9CAUL	Iron-sulfur cluster assembly accessory family protein	Bacteria	Asticcacaulis biprosthecum C19		1	1	134.3		9.3e-36	0	0	0	0	1
F4QPT5_9CAUL	Iron-sulfur cluster assembly accessory family protein	Bacteria	Asticcacaulis biprosthecum C19		1	1	124.2		1.2e-32	0	0	0	0	1
E8RSD5_ASTEC	Iron-sulfur cluster assembly accessory protein	Bacteria	Asticcacaulis excentricus (strain ATCC 15261 / DSM 4724 / VKM B-1370 / CB 48)		1	1	131		9.4e-35	0	0	0	0	1
E8RUY7_ASTEC	Iron-sulfur cluster assembly accessory protein	Bacteria	Asticcacaulis excentricus (strain ATCC 15261 / DSM 4724 / VKM B-1370 / CB 48)		1	1	120.7		1.4e-31	0	0	0	0	1
V4NRA9_9CAUL	Uncharacterized protein	Bacteria	Asticcacaulis sp. AC466		1	1	130.4		1.5e-34	0	0	0	0	1
V4NS25_9CAUL	Heme biosynthesis protein HemY	Bacteria	Asticcacaulis sp. AC466		1	1	117.5		1.4e-30	0	0	0	0	1
V4NLW4_9CAUL	Uncharacterized protein	Bacteria	Asticcacaulis sp. YBE204		1	1	127.9		8.6e-34	0	0	0	0	1
V4NFG4_9CAUL	Heme biosynthesis protein HemY	Bacteria	Asticcacaulis sp. YBE204		1	1	124.1		1.3e-32	0	0	0	0	1
A0A1G4PHQ9_9CAUL	Iron-sulfur cluster assembly protein	Bacteria	Asticcacaulis taihuensis		1	1	134.2		1e-35	0	0	0	0	1
A0A1G4Q545_9CAUL	Iron-sulfur cluster assembly accessory protein	Bacteria	Asticcacaulis taihuensis		1	1	121		1.1e-31	0	0	0	0	1
W5K1W3_ASTMX	Iron-sulfur cluster assembly 2	Eukaryota	Astyanax mexicanus		1	1	161.3		4.6e-44	0	0	0	0	1
W5LMK0_ASTMX	Iron-sulfur cluster assembly 1	Eukaryota	Astyanax mexicanus		1	1	160.1		1.1e-43	0	0	0	0	1
D3ENX0_ATETH	Iron-sulfur cluster assembly accessory protein	Bacteria	Atelocyanobacterium thalassa (isolate ALOHA)		1	1	133.6		1.5e-35	0	0	0	0	1
B7TB27_ATETH	Iron-sulfur cluster assembly accessory protein	Bacteria	Atelocyanobacterium thalassa (isolate ALOHA)		1	1	116.2		3.3e-30	0	0	0	0	1
H5UYC3_ATLHE	Iron-binding protein IscA	Bacteria	Atlantibacter hermannii NBRC 105704		1	1	136.1		2.6e-36	0	1	0	0	0
H5V4D8_ATLHE	Iron-sulfur cluster insertion protein ErpA	Bacteria	Atlantibacter hermannii NBRC 105704		1	1	135.4		4.3e-36	0	0	1	0	0
H5UYN5_ATLHE	Iron-sulfur cluster assembly protein SufA	Bacteria	Atlantibacter hermannii NBRC 105704		1	1	125.2		5.8e-33	0	0	0	1	0
H5V3E8_ATLHE	Fe/S biogenesis protein NfuA	Bacteria	Atlantibacter hermannii NBRC 105704		1	1	27.9		0.0048	0	0	0	0	1
A0A158NP62_ATTCE	Uncharacterized protein	Eukaryota	Atta cephalotes		1	1	164.4		5.2e-45	0	0	0	0	1
A0A158NCS1_ATTCE	Uncharacterized protein	Eukaryota	Atta cephalotes		1	1	67.6		3e-15	0	0	0	0	1
A0A195AY76_9HYME	Uncharacterized protein	Eukaryota	Atta colombica		1	1	161.5		4.1e-44	0	0	0	0	1
A0A151HZX2_9HYME	Uncharacterized protein	Eukaryota	Atta colombica		1	1	138.4		5e-37	0	0	0	0	1
Q1YIR1_AURMS	Uncharacterized protein	Bacteria	Aurantimonas manganoxydans (strain ATCC BAA-1229 / DSM 21871 / SI85-9A1)		1	1	128.9		4.3e-34	0	0	0	0	1
Q1YNM2_AURMS	Iron-sulfur cluster assembly accessory protein	Bacteria	Aurantimonas manganoxydans (strain ATCC BAA-1229 / DSM 21871 / SI85-9A1)		1	1	122.2		4.9e-32	0	0	0	0	1
A0A1X0T6Z1_9RHIZ	Iron-sulfur cluster assembly accessory protein	Bacteria	Aurantimonas sp. 22II-16-19i		1	1	130.3		1.6e-34	0	0	0	0	1
A0A1X0T9P0_9RHIZ	FeS assembly scaffold SufA	Bacteria	Aurantimonas sp. 22II-16-19i		1	1	117.9		9.9e-31	0	0	0	1	0
A0A0Q6EK18_9RHIZ	Heme biosynthesis protein HemY	Bacteria	Aurantimonas sp. Leaf443		1	1	128.6		5.3e-34	0	0	0	0	1
A0A0Q6EM51_9RHIZ	FeS assembly scaffold SufA	Bacteria	Aurantimonas sp. Leaf443		1	1	117		1.9e-30	0	0	0	1	0
A0A1T4R523_9RHIZ	Iron-sulfur cluster assembly accessory protein	Bacteria	Aurantimonas sp. USBA 369		1	1	137.1		1.3e-36	0	0	0	0	1
A0A1T4LRQ5_9RHIZ	Iron-sulfur cluster assembly protein	Bacteria	Aurantimonas sp. USBA 369		1	1	130.4		1.4e-34	0	0	0	0	1
A0A1T4S912_9RHIZ	Iron-sulfur cluster assembly accessory protein	Bacteria	Aurantimonas sp. USBA 369		1	1	96.5		3.8e-24	0	0	0	0	1
A0A1G7DVB8_9ACTN	Iron-sulfur cluster assembly accessory protein	Bacteria	Auraticoccus monumenti		1	1	97.1		2.5e-24	0	0	0	0	1
A0A0B1QAD9_9RHIZ	Heme biosynthesis protein HemY	Bacteria	Aureimonas altamirensis		1	1	129.8		2.2e-34	0	0	0	0	1
A0A0B1Q4G6_9RHIZ	FeS assembly scaffold SufA	Bacteria	Aureimonas altamirensis		1	1	107.6		1.5e-27	0	0	0	1	0
A0A1H0MTN4_9RHIZ	Iron-sulfur cluster assembly accessory protein	Bacteria	Aureimonas jatrophae		1	1	131.7		5.9e-35	0	0	0	0	1
A0A1H0MEI9_9RHIZ	Iron-sulfur cluster assembly protein	Bacteria	Aureimonas jatrophae		1	1	110.4		2.1e-28	0	0	0	0	1
A0A0S2EQ50_9RHIZ	Heme biosynthesis protein HemY	Bacteria	Aureimonas sp. AU20		1	1	138.4		5e-37	0	0	0	0	1
A0A0S2EPZ3_9RHIZ	Uncharacterized protein	Bacteria	Aureimonas sp. AU20		1	1	120.2		2e-31	0	0	0	0	1
A0A0Q5HNI7_9RHIZ	Heme biosynthesis protein HemY	Bacteria	Aureimonas sp. Leaf324		1	1	141.8		4.5e-38	0	0	0	0	1
A0A0Q5HGS0_9RHIZ	FeS assembly scaffold SufA	Bacteria	Aureimonas sp. Leaf324		1	1	115.4		6e-30	0	0	0	1	0
A0A0Q6C8U9_9RHIZ	Heme biosynthesis protein HemY	Bacteria	Aureimonas sp. Leaf454		1	1	125.7		4.2e-33	0	0	0	0	1
A0A0Q6BTW6_9RHIZ	FeS assembly scaffold SufA	Bacteria	Aureimonas sp. Leaf454		1	1	113.4		2.4e-29	0	0	0	1	0
A0A0Q6EJN9_9RHIZ	Heme biosynthesis protein HemY	Bacteria	Aureimonas sp. Leaf460		1	1	128.4		5.8e-34	0	0	0	0	1
A0A0Q6EB51_9RHIZ	FeS assembly scaffold SufA	Bacteria	Aureimonas sp. Leaf460		1	1	119.2		3.9e-31	0	0	0	1	0
A0A147DBW4_9RHIZ	Heme biosynthesis protein HemY	Bacteria	Aureimonas ureilytica		1	1	137.6		8.8e-37	0	0	0	0	1
A0A147DC41_9RHIZ	FeS assembly scaffold SufA	Bacteria	Aureimonas ureilytica		1	1	121.9		5.9e-32	0	0	0	1	0
A0A074VEI3_9PEZI	Uncharacterized protein	Eukaryota	Aureobasidium melanogenum CBS 110374		1	1	183.8		5.8e-51	0	0	0	0	1
A0A074WT95_9PEZI	Uncharacterized protein (Fragment)	Eukaryota	Aureobasidium melanogenum CBS 110374		1	1	110.6		1.8e-28	0	0	0	0	1
A0A074WJP1_9PEZI	Uncharacterized protein	Eukaryota	Aureobasidium namibiae CBS 147.97		1	1	183.1		9e-51	0	0	0	0	1
A0A074WMD9_9PEZI	Uncharacterized protein (Fragment)	Eukaryota	Aureobasidium namibiae CBS 147.97		1	1	110.4		2.1e-28	0	0	0	0	1
A0A074XDU7_AURPU	Uncharacterized protein	Eukaryota	Aureobasidium pullulans EXF-150		1	1	182.4		1.5e-50	0	0	0	0	1
A0A074XIV6_AURPU	Uncharacterized protein	Eukaryota	Aureobasidium pullulans EXF-150		1	1	112.4		4.9e-29	0	0	0	0	1
A0A074YUL1_9PEZI	Uncharacterized protein	Eukaryota	Aureobasidium subglaciale EXF-2481		1	1	181.8		2.3e-50	0	0	0	0	1
A0A074Y625_9PEZI	Uncharacterized protein	Eukaryota	Aureobasidium subglaciale EXF-2481		1	1	111.7		7.9e-29	0	0	0	0	1
F0YEA5_AURAN	Uncharacterized protein (Fragment)	Eukaryota	Aureococcus anophagefferens		1	1	96.2		4.8e-24	0	0	0	0	1
F0YDS2_AURAN	Uncharacterized protein (Fragment)	Eukaryota	Aureococcus anophagefferens		1	1	93.7		2.7e-23	0	0	0	0	1
F0Y1G9_AURAN	Uncharacterized protein (Fragment)	Eukaryota	Aureococcus anophagefferens		1	1	73.9		3.3e-17	0	0	0	0	1
K6VLP2_9MICO	Uncharacterized protein	Bacteria	Austwickia chelonae NBRC 105200		1	1	103.4		3e-26	0	0	0	0	1
A0A087SE39_AUXPR	Iron-sulfur assembly protein IscA-like 1, mitochondrial	Eukaryota	Auxenochlorella protothecoides		1	1	161.9		3e-44	0	1	0	0	0
A0A087SJ62_AUXPR	Iron-sulfur assembly protein IscA-like 2, mitochondrial	Eukaryota	Auxenochlorella protothecoides		1	1	139		3.4e-37	0	1	0	0	0
A0A087SR15_AUXPR	Iron-sulfur assembly protein IscA, chloroplastic	Eukaryota	Auxenochlorella protothecoides		1	1	73.8		3.7e-17	0	1	0	0	0
A0A0F5EQR8_AVIPA	Iron-sulfur cluster insertion protein ErpA	Bacteria	Avibacterium paragallinarum		1	1	136		2.8e-36	0	0	1	0	0
A0A0F5EXU1_AVIPA	Iron-binding protein IscA	Bacteria	Avibacterium paragallinarum		1	1	133.2		1.9e-35	0	1	0	0	0
A0A0F5EUM3_AVIPA	Fe/S biogenesis protein NfuA	Bacteria	Avibacterium paragallinarum		1	1	40.9		4.6e-07	0	0	0	0	1
S6EZH0_AVIPA	Iron-sulfur cluster insertion protein ErpA	Bacteria	Avibacterium paragallinarum JF4211		1	1	136		2.8e-36	0	0	1	0	0
S6FCQ3_AVIPA	Iron-binding protein IscA	Bacteria	Avibacterium paragallinarum JF4211		1	1	133.4		1.7e-35	0	1	0	0	0
ERPA_AZOSB	Putative iron-sulfur cluster insertion protein ErpA	Bacteria	Azoarcus sp. (strain BH72)		1	1	138.5		4.7e-37	0	0	1	0	0
A1K726_AZOSB	Putative regulatory Protein	Bacteria	Azoarcus sp. (strain BH72)		1	1	134.7		7e-36	0	0	0	0	1
A1K2W6_AZOSB	HesB/yadR/yfhF family protein	Bacteria	Azoarcus sp. (strain BH72)		1	1	117.1		1.7e-30	1	0	0	0	0
A0A0K1J2T1_9RHOO	Putative iron-sulfur cluster insertion protein ErpA	Bacteria	Azoarcus sp. CIB		1	1	139.9		1.7e-37	0	0	1	0	0
A0A0K1J7B5_9RHOO	Iron-sulfur cluster assembly protein IscA	Bacteria	Azoarcus sp. CIB		1	1	134.3		9.1e-36	0	1	0	0	0
A0A0K1J1E7_9RHOO	Iron-sulfur cluster assembly accessory protein	Bacteria	Azoarcus sp. CIB		1	1	64.3		3.1e-14	0	0	0	0	1
H0PY53_9RHOO	Putative iron-sulfur cluster insertion protein ErpA	Bacteria	Azoarcus sp. KH32C		1	1	134.5		7.7e-36	0	0	1	0	0
H0PU01_9RHOO	Iron-sulfur cluster assembly protein	Bacteria	Azoarcus sp. KH32C		1	1	131.1		9.1e-35	0	0	0	0	1
H0PVT8_9RHOO	Putative iron-sulfur cluster insertion protein ErpA	Bacteria	Azoarcus sp. KH32C		1	1	128.5		5.6e-34	0	0	1	0	0
H0PVT7_9RHOO	Iron-sulfur cluster assembly protein	Bacteria	Azoarcus sp. KH32C		1	1	124.1		1.2e-32	0	0	0	0	1
H0PVP0_9RHOO	HesB/yadR/yfhF family protein	Bacteria	Azoarcus sp. KH32C		1	1	57.8		3.1e-12	1	0	0	0	0
A0A1R1I8I5_9RHOO	Iron-sulfur cluster assembly protein IscA	Bacteria	Azonexus hydrophilus		1	1	139.3		2.7e-37	0	1	0	0	0
A0A1R1I269_9RHOO	Putative iron-sulfur cluster insertion protein ErpA	Bacteria	Azonexus hydrophilus		1	1	133.8		1.3e-35	0	0	1	0	0
A0A1R1HZY6_9RHOO	Iron-sulfur cluster assembly accessory protein	Bacteria	Azonexus hydrophilus		1	1	106.6		3.1e-27	0	0	0	0	1
A8IFF1_AZOC5	HesB protein	Bacteria	Azorhizobium caulinodans (strain ATCC 43989 / DSM 5975 / JCM 20966 / NBRC 14845 / NCIMB 13405 / ORS 571)		1	1	145.6		3e-39	1	0	0	0	0
A8I9M3_AZOC5	HesB protein	Bacteria	Azorhizobium caulinodans (strain ATCC 43989 / DSM 5975 / JCM 20966 / NBRC 14845 / NCIMB 13405 / ORS 571)		1	1	140.4		1.2e-37	1	0	0	0	0
A8III1_AZOC5	Iron-sulfur cluster assembly accessory protein	Bacteria	Azorhizobium caulinodans (strain ATCC 43989 / DSM 5975 / JCM 20966 / NBRC 14845 / NCIMB 13405 / ORS 571)		1	1	113.2		2.8e-29	0	0	0	0	1
A8IIK0_AZOC5	HesB/YadR/YfhF family protein	Bacteria	Azorhizobium caulinodans (strain ATCC 43989 / DSM 5975 / JCM 20966 / NBRC 14845 / NCIMB 13405 / ORS 571)		1	1	59.4		1e-12	1	0	0	0	0
G8AQC4_AZOBR	Putative FeS cluster assembly protein	Bacteria	Azospirillum brasilense Sp245		1	1	151.8		3.8e-41	0	0	0	0	1
G8AQU1_AZOBR	Iron-sulfur cluster insertion protein	Bacteria	Azospirillum brasilense Sp245		1	1	143.5		1.3e-38	0	0	0	0	1
G8AJR6_AZOBR	Fe-S cluster assembly protein	Bacteria	Azospirillum brasilense Sp245		1	1	102.4		5.8e-26	0	0	0	0	1
A0A160JDK6_9PROT	Uncharacterized protein	Bacteria	Azospirillum humicireducens		1	1	105.6		6.3e-27	0	0	0	0	1
A0A1X7P121_AZOLI	Iron-sulfur cluster assembly protein	Bacteria	Azospirillum lipoferum		1	1	154.7		4.9e-42	0	0	0	0	1
A0A1X7Q4V8_AZOLI	Iron-sulfur cluster insertion protein	Bacteria	Azospirillum lipoferum		1	1	139.5		2.3e-37	0	0	0	0	1
A0A1X7PQ71_AZOLI	Iron-sulfur cluster assembly protein	Bacteria	Azospirillum lipoferum		1	1	99.3		5.4e-25	0	0	0	0	1
G7ZF74_AZOL4	Putative FeS cluster assembly protein	Bacteria	Azospirillum lipoferum (strain 4B)		1	1	155.9		2.1e-42	0	0	0	0	1
G7ZBY4_AZOL4	Iron-sulfur cluster insertion protein	Bacteria	Azospirillum lipoferum (strain 4B)		1	1	137.6		8.7e-37	0	0	0	0	1
G7Z8Y9_AZOL4	Fe-S cluster assembly protein	Bacteria	Azospirillum lipoferum (strain 4B)		1	1	105.6		6.3e-27	0	0	0	0	1
D3P4Z7_AZOS1	Uncharacterized protein	Bacteria	Azospirillum sp. (strain B510)		1	1	156.2		1.7e-42	0	0	0	0	1
D3NZZ7_AZOS1	Iron-sulfur cluster assembly accessory protein	Bacteria	Azospirillum sp. (strain B510)		1	1	135.9		3e-36	0	0	0	0	1
D3NSB6_AZOS1	NifU-like iron-sulfur cluster assembly protein	Bacteria	Azospirillum sp. (strain B510)		1	1	103.1		3.5e-26	0	0	0	0	1
A0A238ZPT9_9PROT	Iron-sulfur cluster assembly protein	Bacteria	Azospirillum sp. RU38E		1	1	144.4		7.1e-39	0	0	0	0	1
A0A239I4Z2_9PROT	Iron-sulfur cluster insertion protein	Bacteria	Azospirillum sp. RU38E		1	1	138.3		5.4e-37	0	0	0	0	1
A0A0C4WGH2_9GAMM	Iron-sulfur cluster insertion protein ErpA	Bacteria	Azotobacter chroococcum NCIMB 8003		1	1	131.9		5e-35	0	0	1	0	0
A0A0C4WGZ0_9GAMM	Iron-binding protein IscA	Bacteria	Azotobacter chroococcum NCIMB 8003		1	1	126.9		1.7e-33	0	1	0	0	0
A0A0C4WIW1_9GAMM	Iron-binding protein IscA (Iron-sulfur cluster assembly protein)	Bacteria	Azotobacter chroococcum NCIMB 8003		1	1	108.5		8e-28	0	1	0	0	0
ERPA_AZOVD	Iron-sulfur cluster insertion protein ErpA	Bacteria	Azotobacter vinelandii (strain DJ / ATCC BAA-1303)		1	1	130.6		1.3e-34	0	0	1	0	0
C1DE66_AZOVD	Iron-binding protein IscA	Bacteria	Azotobacter vinelandii (strain DJ / ATCC BAA-1303)		1	1	128.4		6e-34	0	1	0	0	0
C1DH17_AZOVD	Nitrogen fixation Fe-S cluster assembly protein IscAnif	Bacteria	Azotobacter vinelandii (strain DJ / ATCC BAA-1303)		1	1	111.9		7.1e-29	0	1	0	0	0
NFUA_AZOVD	Fe/S biogenesis protein NfuA	Bacteria	Azotobacter vinelandii (strain DJ / ATCC BAA-1303)		1	1	26.9		0.0098	0	0	0	0	1
A0A061DDZ5_BABBI	HesB-like domain containing protein, putative	Eukaryota	Babesia bigemina		1	1	89.7		4.6e-22	1	0	0	0	0
A0A061D831_BABBI	Iron-sulphur cluster biosynthesis domain containing protein, putative	Eukaryota	Babesia bigemina		1	1	80.5		3.1e-19	0	0	0	0	1
A7AP06_BABBO	HesB-like domain containing protein	Eukaryota	Babesia bovis		1	1	91.8		1.1e-22	1	0	0	0	0
A7ANW7_BABBO	HesB-like domain containing protein	Eukaryota	Babesia bovis		1	1	85.4		9.6e-21	1	0	0	0	0
A7ANZ0_BABBO	HesB-like domain containing protein	Eukaryota	Babesia bovis		1	1	78.9		9.8e-19	1	0	0	0	0
I7I9Q5_BABMR	Iron-sulfur cluster assembly protein	Eukaryota	Babesia microti (strain RI)		1	1	88.8		9.2e-22	0	0	0	0	1
I7JDC4_BABMR	Iron-sulfur assembly protein IscA-like 2 mitochondrial	Eukaryota	Babesia microti (strain RI)		1	1	81.6		1.5e-19	0	1	0	0	0
A0A1E3QNZ8_9ASCO	Uncharacterized protein	Eukaryota	Babjeviella inositovora NRRL Y-12698		1	1	187		5.8e-52	0	0	0	0	1
A0A1E3QK60_9ASCO	Uncharacterized protein (Fragment)	Eukaryota	Babjeviella inositovora NRRL Y-12698		1	1	96.8		3.1e-24	0	0	0	0	1
A0A0K0GAJ2_9FIRM	Uncharacterized protein	Bacteria	Bacilli bacterium VT-13-104		1	1	105.3		7.4e-27	0	0	0	0	1
W4QNP6_BACA3	Probable iron binding protein from the HesB_IscA_SufA family	Bacteria	Bacillus akibai (strain ATCC 43226 / DSM 21942 / JCM 9157 / 1139)		1	1	115.1		7.5e-30	1	0	0	0	0
A0A094XAP1_BACAO	Uncharacterized protein	Bacteria	Bacillus alcalophilus ATCC 27647 = CGMCC 1.3604		1	1	118.6		6.3e-31	0	0	0	0	1
Q81XR3_BACAN	HesB/yadR/yfhF family protein	Bacteria	Bacillus anthracis		1	1	110.3		2.1e-28	1	0	0	0	0
A0A0H3E3F1_BACA1	Putative chaperone involved in Fe-S cluster assembly	Bacteria	Bacillus atrophaeus (strain 1942)		1	1	123.7		1.7e-32	0	0	0	0	1
K6CSE0_BACAZ	Uncharacterized protein	Bacteria	Bacillus azotoformans LMG 9581		1	1	105.3		7.6e-27	0	0	0	0	1
K6DUH8_9BACI	Iron-sulfur cluster assembly accessory protein	Bacteria	Bacillus bataviensis LMG 21833		1	1	122.7		3.3e-32	0	0	0	0	1
A0A1D7QSP8_9BACI	Iron binding protein, HesB_IscA_SufA family	Bacteria	Bacillus beveridgei		1	1	122.6		3.6e-32	1	0	0	0	0
A0A0M2T273_9BACI	Uncharacterized protein	Bacteria	Bacillus campisalis		1	1	115.6		5e-30	0	0	0	0	1
A0A0M2SVL6_9BACI	Uncharacterized protein	Bacteria	Bacillus campisalis		1	1	32		0.00026	0	0	0	0	1
A0A1H3UDM7_9BACI	Iron-sulfur cluster assembly protein	Bacteria	Bacillus caseinilyticus		1	1	123.8		1.5e-32	0	0	0	0	1
A0A1H3IB25_9BACI	Fe-S cluster assembly iron-binding protein IscA	Bacteria	Bacillus caseinilyticus		1	1	30.4		0.00083	0	1	0	0	0
E6U2D3_BACCJ	Iron-sulfur cluster assembly accessory protein	Bacteria	Bacillus cellulosilyticus (strain ATCC 21833 / DSM 2522 / FERM P-1141 / JCM 9156 / N-4)		1	1	117		1.9e-30	0	0	0	0	1
Q816D2_BACCR(erpA)	HESB protein	Bacteria	Bacillus cereus (strain ATCC 14579 / DSM 31 / JCM 2152 / NBRC 15305 / NCIMB 9373 / NRRL B-3711)		1	1	110.3		2.1e-28	1	0	0	0	0
C2X3P8_BACCE	Uncharacterized protein	Bacteria	Bacillus cereus Rock4-18		1	1	112.5		4.7e-29	0	0	0	0	1
A0A0J1IKC7_BACCI	Uncharacterized protein	Bacteria	Bacillus circulans		1	1	101.1		1.5e-25	0	0	0	0	1
A0A0J1IQ26_BACCI	Heme biosynthesis protein HemY	Bacteria	Bacillus circulans		1	1	30.8		0.00058	0	0	0	0	1
Q5WDU4_BACSK	Uncharacterized protein	Bacteria	Bacillus clausii (strain KSM-K16)		1	1	115.3		6.6e-30	0	0	0	0	1
G2TKI2_BACCO	Iron-sulfur cluster assembly accessory protein	Bacteria	Bacillus coagulans 36D1		1	1	121		1.1e-31	0	0	0	0	1
A0A147K668_9BACI	Uncharacterized protein	Bacteria	Bacillus coahuilensis p1.1.43		1	1	112.6		4.3e-29	0	0	0	0	1
A0A223KUG0_9BACI	Uncharacterized protein	Bacteria	Bacillus cohnii		1	1	106.1		4.2e-27	0	0	0	0	1
A7GUE0_BACCN	Iron-sulfur cluster assembly accessory protein	Bacteria	Bacillus cytotoxicus (strain DSM 22905 / CIP 110041 / 391-98 / NVH 391-98)		1	1	112.3		5.5e-29	0	0	0	0	1
A0A1H0JG08_9BACI	Iron-sulfur cluster assembly protein	Bacteria	Bacillus daliensis		1	1	106.8		2.6e-27	0	0	0	0	1
A0A0V8HA85_9BACI	Iron-sulfur cluster assembly protein	Bacteria	Bacillus enclensis		1	1	106.4		3.5e-27	0	0	0	0	1
A0A0H4KNT4_9BACI	Uncharacterized protein	Bacteria	Bacillus endophyticus		1	1	105.7		5.6e-27	0	0	0	0	1
A0A073KF23_9BACI	Uncharacterized protein	Bacteria	Bacillus gaemokensis		1	1	112.1		6.3e-29	0	0	0	0	1
A0A0Q9Y6C3_9BACI	Uncharacterized protein	Bacteria	Bacillus galactosidilyticus		1	1	105.9		4.8e-27	0	0	0	0	1
A0A0A6VEJ8_9BACI	Uncharacterized protein	Bacteria	Bacillus ginsengihumi		1	1	110.3		2.2e-28	0	0	0	0	1
A0A0J6E521_9BACI	Iron-sulfur cluster assembly accessory protein	Bacteria	Bacillus glycinifermentans		1	1	124.3		1.1e-32	0	0	0	0	1
A0A0M4FY84_9BACI	Uncharacterized protein	Bacteria	Bacillus gobiensis		1	1	122.2		4.6e-32	0	0	0	0	1
A0A0M5JB84_9BACI	Uncharacterized protein	Bacteria	Bacillus gobiensis		1	1	31.6		0.00035	0	0	0	0	1
Q9K7F2_BACHD	BH3410 protein	Bacteria	Bacillus halodurans (strain ATCC BAA-125 / DSM 18197 / FERM 7344 / JCM 9153 / C-125)		1	1	109.6		3.7e-28	0	0	0	0	1
W4QE32_9BACI	Probable iron binding protein from the HesB_IscA_SufA family	Bacteria	Bacillus hemicellulosilyticus JCM 9152		1	1	108.6		7.4e-28	1	0	0	0	0
A0A084GKJ3_9BACI	Uncharacterized protein	Bacteria	Bacillus indicus		1	1	122.6		3.7e-32	0	0	0	0	1
U5LDV5_9BACI	Uncharacterized protein	Bacteria	Bacillus infantis NRRL B-14911		1	1	107.2		2e-27	0	0	0	0	1
A0A0M0LBS8_9BACI	Uncharacterized protein	Bacteria	Bacillus koreensis		1	1	120.1		2.2e-31	0	0	0	0	1
A0A0M0L7S0_9BACI	Uncharacterized protein	Bacteria	Bacillus koreensis		1	1	38.2		3.2e-06	0	0	0	0	1
A0A1X9MHC5_9BACI	Iron-sulfur cluster insertion protein ErpA	Bacteria	Bacillus krulwichiae		1	1	117.6		1.3e-30	0	0	1	0	0
A0A060M4M4_9BACI	FeS cluster assembly protein	Bacteria	Bacillus lehensis G1		1	1	113.8		1.9e-29	0	0	0	0	1
Q65FD7_BACLD	Conserved protein YutM	Bacteria	Bacillus licheniformis (strain ATCC 14580 / DSM 13 / JCM 2505 / NBRC 12200 / NCIMB 9375 / NRRL NRS-1264 / Gibson 46)		1	1	126.9		1.8e-33	0	0	0	0	1
A0A179SZ72_9BACI	Uncharacterized protein	Bacteria	Bacillus litoralis		1	1	108.9		5.7e-28	0	0	0	0	1
A0A0K9GZI4_9BACI	Uncharacterized protein	Bacteria	Bacillus loiseleuriae		1	1	105.6		5.9e-27	0	0	0	0	1
A0A0K9G7X3_9BACI	Uncharacterized protein	Bacteria	Bacillus loiseleuriae		1	1	31.6		0.00035	0	0	0	0	1
A0A073JUD8_9BACI	Uncharacterized protein	Bacteria	Bacillus manliponensis		1	1	109.2		4.7e-28	0	0	0	0	1
A0A0M0G2B4_9BACI	Uncharacterized protein	Bacteria	Bacillus marisflavi		1	1	109.3		4.6e-28	0	0	0	0	1
D5DV75_BACMQ	Iron-sulfur cluster assembly accessory protein	Bacteria	Bacillus megaterium (strain ATCC 12872 / QMB1551)		1	1	115.6		5.1e-30	0	0	0	0	1
I3DUK6_BACMT	Iron-sulfur cluster assembly accessory protein	Bacteria	Bacillus methanolicus MGA3		1	1	122.6		3.7e-32	0	0	0	0	1
A0A0A0E571_9BACI	Uncharacterized protein	Bacteria	Bacillus niacini		1	1	116.5		2.7e-30	0	0	0	0	1
A0A1L8ZKE6_9BACI	Uncharacterized protein	Bacteria	Bacillus obstructivus		1	1	109.2		4.8e-28	0	0	0	0	1
A0A1L8ZT08_9BACI	Heme biosynthesis protein HemY	Bacteria	Bacillus obstructivus		1	1	29.2		0.0019	0	0	0	0	1
A0A0B0IJM8_9BACI	Uncharacterized protein	Bacteria	Bacillus okhensis		1	1	117.4		1.4e-30	0	0	0	0	1
A0A1H7ZTR9_9BACI	Iron-sulfur cluster assembly protein	Bacteria	Bacillus persicus		1	1	115.5		5.6e-30	0	0	0	0	1
A0A0J5TW20_9BACI	Uncharacterized protein	Bacteria	Bacillus pseudalcaliphilus		1	1	116.8		2.3e-30	0	0	0	0	1
D3FYZ5_BACPE	Uncharacterized protein	Bacteria	Bacillus pseudofirmus (strain OF4)		1	1	118.2		8.1e-31	0	0	0	0	1
A8FH14_BACP2	Uncharacterized protein	Bacteria	Bacillus pumilus (strain SAFR-032)		1	1	123		2.7e-32	0	0	0	0	1
A0A1H0WQE9_9BACI	Iron-sulfur cluster assembly protein	Bacteria	Bacillus salsus		1	1	103.1		3.5e-26	0	0	0	0	1
A0A0A8X8G1_9BACI	Probable iron binding protein from the HesB_IscA_SufA family	Bacteria	Bacillus selenatarsenatis SF-1		1	1	115.1		7.4e-30	1	0	0	0	0
A0A0Q3WWX5_9BACI	Uncharacterized protein	Bacteria	Bacillus shackletonii		1	1	117.4		1.5e-30	0	0	0	0	1
A0A0H4P5X9_9BACI	Putative iron binding protein from the HesB_IscA_SufA family	Bacteria	Bacillus smithii		1	1	123.7		1.6e-32	1	0	0	0	0
A0A1E5LIT2_9BACI	Uncharacterized protein	Bacteria	Bacillus solimangrovi		1	1	110.7		1.7e-28	0	0	0	0	1
A0A0A8JDR6_BACSX	Iron-sulfur cluster assembly accessory protein	Bacteria	Bacillus sp. (strain OxB-1)		1	1	110.2		2.4e-28	0	0	0	0	1
A0A1I6VSH7_9BACI	Iron-sulfur cluster assembly protein	Bacteria	Bacillus sp. 103mf		1	1	115.7		4.7e-30	0	0	0	0	1
A0A1I6T7Y1_9BACI	Fe-S cluster assembly iron-binding protein IscA	Bacteria	Bacillus sp. 103mf		1	1	30.4		0.00081	0	1	0	0	0
N0B5Q8_9BACI	Iron-sulfur cluster assembly accessory protein	Bacteria	Bacillus sp. 1NLA3E		1	1	119		4.6e-31	0	0	0	0	1
E5WFC4_9BACI	Uncharacterized protein	Bacteria	Bacillus sp. 2_A_57_CT2		1	1	106.2		4e-27	0	0	0	0	1
A0A098F186_9BACI	Chaperone involved in Fe-S cluster assembly	Bacteria	Bacillus sp. B-jedd		1	1	124.1		1.3e-32	0	0	0	0	1
A0A0M9GSW3_9BACI	Uncharacterized protein	Bacteria	Bacillus sp. CHD6a		1	1	108.3		9.2e-28	0	0	0	0	1
A0A1I6CAJ2_9BACI	Iron-sulfur cluster assembly protein	Bacteria	Bacillus sp. cl95		1	1	120.1		2.2e-31	0	0	0	0	1
A0A0M4GMP6_9BACI	Uncharacterized protein	Bacteria	Bacillus sp. FJAT-18017		1	1	111.7		7.9e-29	0	0	0	0	1
A0A0M0X1J0_9BACI	Uncharacterized protein	Bacteria	Bacillus sp. FJAT-21945		1	1	114.6		1e-29	0	0	0	0	1
A0A0M1NTI1_9BACI	Uncharacterized protein	Bacteria	Bacillus sp. FJAT-22058		1	1	106.4		3.5e-27	0	0	0	0	1
A0A0Q3SDR6_9BACI	Uncharacterized protein	Bacteria	Bacillus sp. FJAT-25509		1	1	114.9		8.5e-30	0	0	0	0	1
A0A1B8VYC5_9BACI	Uncharacterized protein	Bacteria	Bacillus sp. FJAT-26390		1	1	113.4		2.4e-29	0	0	0	0	1
A0A0K9HBE5_9BACI	Uncharacterized protein	Bacteria	Bacillus sp. FJAT-27231		1	1	98.4		9.8e-25	0	0	0	0	1
A0A0K9HA78_9BACI	Uncharacterized protein	Bacteria	Bacillus sp. FJAT-27231		1	1	31.5		0.00038	0	0	0	0	1
A0A1B8VZ20_9BACI	Uncharacterized protein	Bacteria	Bacillus sp. FJAT-27264		1	1	109.9		2.9e-28	0	0	0	0	1
A0A1B8WRW7_9BACI	Uncharacterized protein	Bacteria	Bacillus sp. FJAT-27264		1	1	104.7		1.1e-26	0	0	0	0	1
A0A0K9G973_9BACI	Uncharacterized protein	Bacteria	Bacillus sp. FJAT-27916		1	1	101.8		8.9e-26	0	0	0	0	1
A0A1B9AM62_9BACI	Uncharacterized protein	Bacteria	Bacillus sp. FJAT-27986		1	1	100.2		2.7e-25	0	0	0	0	1
A0A1S1FVP8_9BACI	Uncharacterized protein	Bacteria	Bacillus sp. HMSC76G11		1	1	122		5.6e-32	0	0	0	0	1
A0A1S1FLL7_9BACI	Adhesin	Bacteria	Bacillus sp. HMSC76G11		1	1	29.5		0.0015	0	0	0	0	1
A0A1S1FRC4_9BACI	Uncharacterized protein	Bacteria	Bacillus sp. HMSC76G11		1	1	29.1		0.002	0	0	0	0	1
W7ZJG8_9BACI	Iron binding protein	Bacteria	Bacillus sp. JCM 19045		1	1	113.8		1.8e-29	0	0	0	0	1
A0A0U1NU74_9BACI	Iron sulfur assembly protein	Bacteria	Bacillus sp. LF1		1	1	120.4		1.7e-31	0	0	0	0	1
A0A0J5GLD7_9BACI	Uncharacterized protein	Bacteria	Bacillus sp. LL01		1	1	115		7.6e-30	0	0	0	0	1
A0A0J5GXR2_9BACI	Uncharacterized protein	Bacteria	Bacillus sp. LL01		1	1	108.1		1e-27	0	0	0	0	1
A0A1Q9PJW3_9BACI	Uncharacterized protein	Bacteria	Bacillus sp. MRMR6		1	1	111.4		1e-28	0	0	0	0	1
A0A1S2QVW5_9BACI	Uncharacterized protein	Bacteria	Bacillus sp. MUM 116		1	1	123.3		2.3e-32	0	0	0	0	1
A0A1S2R2S2_9BACI	Uncharacterized protein	Bacteria	Bacillus sp. MUM 116		1	1	30.2		0.0009	0	0	0	0	1
A0A1S2QZX2_9BACI	Uncharacterized protein	Bacteria	Bacillus sp. MUM 13		1	1	104.7		1.2e-26	0	0	0	0	1
A0A1S2QX23_9BACI	Uncharacterized protein	Bacteria	Bacillus sp. MUM 13		1	1	38.1		3.5e-06	0	0	0	0	1
A0A1G9VU95_9BACI	Iron-sulfur cluster assembly protein	Bacteria	Bacillus sp. OK048		1	1	107.9		1.2e-27	0	0	0	0	1
A0A1Y6G6T6_9BACI	Iron-sulfur cluster assembly protein	Bacteria	Bacillus sp. OV166		1	1	117.6		1.2e-30	0	0	0	0	1
A0A1Y6G5N3_9BACI	Fe-S cluster assembly iron-binding protein IscA	Bacteria	Bacillus sp. OV166		1	1	34.1		6e-05	0	1	0	0	0
A0A1I1SWF3_9BACI	Iron-sulfur cluster assembly protein	Bacteria	Bacillus sp. OV194		1	1	121.4		8.6e-32	0	0	0	0	1
A0A0M2PKK6_9BACI	Uncharacterized protein	Bacteria	Bacillus sp. SA1-12		1	1	111.2		1.2e-28	0	0	0	0	1
A6CRU2_9BACI	Uncharacterized protein	Bacteria	Bacillus sp. SG-1		1	1	113.2		2.8e-29	0	0	0	0	1
A0A0V8JAB8_9BACI	Uncharacterized protein	Bacteria	Bacillus sp. SGD-V-76		1	1	117.8		1.1e-30	0	0	0	0	1
A0A176J3B3_9BACI	Uncharacterized protein	Bacteria	Bacillus sp. SJS		1	1	107.2		1.9e-27	0	0	0	0	1
X0RP35_9BACI	Uncharacterized protein	Bacteria	Bacillus sp. TS-2		1	1	125.7		4.1e-33	0	0	0	0	1
A0A1V2SHG7_9BACI	Iron-sulfur cluster assembly accessory protein	Bacteria	Bacillus sp. VT-16-64		1	1	120.9		1.2e-31	0	0	0	0	1
A0A077J8M3_9BACI	Uncharacterized protein	Bacteria	Bacillus sp. X1(2014)		1	1	121.3		9.3e-32	0	0	0	0	1
A0A150L5C4_9BACI	Uncharacterized protein	Bacteria	Bacillus sporothermodurans		1	1	111.8		7.5e-29	0	0	0	0	1
A0A0D6ZDG2_9BACI	Uncharacterized protein	Bacteria	Bacillus subterraneus		1	1	112.5		4.5e-29	0	0	0	0	1
SUFA_BACSU	Uncharacterized protein SufA	Bacteria	Bacillus subtilis (strain 168)		1	1	125.3		5.3e-33	0	0	0	1	0
A0A090J3S9_9BACI	Iron-sulfur cluster assembly accessory protein	Bacteria	Bacillus thermoamylovorans		1	1	115.1		7.1e-30	0	0	0	0	1
A0A1Y3PQ66_9BACI	Uncharacterized protein	Bacteria	Bacillus thermozeamaize		1	1	130.5		1.4e-34	0	0	0	0	1
Q3EZE9_BACTI	HesB protein family	Bacteria	Bacillus thuringiensis serovar israelensis ATCC 35646		1	1	109.5		3.9e-28	1	0	0	0	0
A7Z8D2_BACVZ	YutM	Bacteria	Bacillus velezensis (strain DSM 23117 / BGSC 10A6 / FZB42)		1	1	124.6		9.1e-33	0	0	0	0	1
A0A0P6VVQ6_9BACI	Uncharacterized protein	Bacteria	Bacillus vietnamensis		1	1	107.6		1.5e-27	0	0	0	0	1
W1SL22_9BACI	Iron-sulfur cluster assembly accessory protein	Bacteria	Bacillus vireti LMG 21834		1	1	117.8		1.1e-30	0	0	0	0	1
W4Q8E0_9BACI	Probable iron binding protein from the HesB_IscA_SufA family	Bacteria	Bacillus wakoensis JCM 9140		1	1	118.8		5.3e-31	1	0	0	0	0
A0A1L3MNA4_9BACI	Uncharacterized protein	Bacteria	Bacillus weihaiensis		1	1	105.5		6.4e-27	0	0	0	0	1
A0A226YRL6_9BACI	Iron-sulfur cluster assembly accessory protein	Bacteria	Bacillus xerothermodurans		1	1	120.2		2e-31	0	0	0	0	1
A0A226YPB8_9BACI	Uncharacterized protein	Bacteria	Bacillus xerothermodurans		1	1	54.4		3.3e-11	0	0	0	0	1
A0A0J8YQJ3_9BACT	Iron-sulfur cluster insertion protein ErpA	Bacteria	bacteria symbiont BFo1 of Frankliniella occidentalis		1	1	132.6		3e-35	0	0	1	0	0
A0A0J8YKM9_9BACT	Iron-sulfur cluster assembly scaffold protein	Bacteria	bacteria symbiont BFo1 of Frankliniella occidentalis		1	1	116.9		2.1e-30	0	0	0	0	1
A0A0J8YGB1_9BACT	Fe/S biogenesis protein NfuA	Bacteria	bacteria symbiont BFo1 of Frankliniella occidentalis		1	1	30.9		0.00056	0	0	0	0	1
A0A0J9BLM3_9BACT	Iron-sulfur cluster insertion protein ErpA	Bacteria	bacteria symbiont BFo2 of Frankliniella occidentalis		1	1	133.5		1.6e-35	0	0	1	0	0
A0A0J8YSR2_9BACT	Iron-sulfur cluster assembly protein (Fragment)	Bacteria	bacteria symbiont BFo2 of Frankliniella occidentalis		1	1	91.3		1.6e-22	0	0	0	0	1
A0A0J9BCR4_9BACT	Fe/S biogenesis protein NfuA	Bacteria	bacteria symbiont BFo2 of Frankliniella occidentalis		1	1	31.8		0.0003	0	0	0	0	1
A0A222FHJ4_9GAMM	Iron-sulfur cluster insertion protein ErpA	Bacteria	Bacterioplanes sanyensis		1	1	122.4		4.1e-32	0	0	1	0	0
A0A222FPM6_9GAMM	Iron-sulfur cluster assembly accessory protein	Bacteria	Bacterioplanes sanyensis		1	1	104.7		1.2e-26	0	0	0	0	1
T0CCN1_9PROT	Iron-sulfur cluster assembly accessory protein	Bacteria	Bacteriovorax sp. BAL6_X		1	1	115.7		4.8e-30	0	0	0	0	1
T0CDZ3_9PROT	HesB-like protein	Bacteria	Bacteriovorax sp. BAL6_X		1	1	32.7		0.00015	1	0	0	0	0
T0R3W4_9PROT	Iron-sulfur cluster assembly accessory protein	Bacteria	Bacteriovorax sp. BSW11_IV		1	1	110.9		1.4e-28	0	0	0	0	1
T0SR47_9PROT	HesB-like protein	Bacteria	Bacteriovorax sp. BSW11_IV		1	1	30.2		0.00091	1	0	0	0	0
T0T7W6_9PROT	Iron-sulfur cluster assembly accessory protein	Bacteria	Bacteriovorax sp. DB6_IX		1	1	42.4		1.6e-07	0	0	0	0	1
A0A1J5KAD9_9PROT	Heme biosynthesis protein HemY	Bacteria	Bacteriovorax sp. MedPE-SWde		1	1	110.1		2.6e-28	0	0	0	0	1
A0A1J5KNM7_9PROT	Uncharacterized protein	Bacteria	Bacteriovorax sp. MedPE-SWde		1	1	42.4		1.6e-07	0	0	0	0	1
T0SK06_9PROT	Iron-sulfur cluster assembly accessory protein	Bacteria	Bacteriovorax sp. Seq25_V		1	1	110.4		2e-28	0	0	0	0	1
T0RCA5_9PROT	Iron-sulfur cluster assembly accessory protein	Bacteria	Bacteriovorax sp. Seq25_V		1	1	42.4		1.7e-07	0	0	0	0	1
A0A0S4M3X5_9BACT	Iron-sulfur cluster insertion protein erpA	Bacteria	bacterium 2013Arg42i		1	1	128.6		5.2e-34	0	0	1	0	0
A0A0S4M438_9BACT	Iron-sulfur cluster assembly protein	Bacteria	bacterium 2013Arg42i		1	1	113.3		2.6e-29	0	0	0	0	1
A0A0N0CXL8_9BACT	Heme biosynthesis protein HemY	Bacteria	bacterium 336/3		1	1	127.3		1.3e-33	0	0	0	0	1
A0A0M9DRI4_9BACT	Uncharacterized protein	Bacteria	bacterium 336/3		1	1	43.7		6.7e-08	0	0	0	0	1
A0A1H8KYH1_9BACT	Iron-sulfur cluster assembly protein	Bacteria	bacterium A37T11		1	1	120.1		2.2e-31	0	0	0	0	1
A0A1H8DPE6_9BACT	Iron-sulfur cluster assembly protein	Bacteria	bacterium A37T11		1	1	103.8		2.2e-26	0	0	0	0	1
A0A1H9CTA5_9BACT	Iron-sulfur cluster assembly accessory protein	Bacteria	bacterium A52C2		1	1	124		1.4e-32	0	0	0	0	1
A0A1H9CWG1_9BACT	Iron-sulfur cluster assembly protein	Bacteria	bacterium A52C2		1	1	118.2		8.1e-31	0	0	0	0	1
A0A244BZK3_9BACT	Iron-sulfur cluster insertion protein ErpA	Bacteria	bacterium AM6		1	1	126.8		1.8e-33	0	0	1	0	0
A0A244C099_9BACT	Fe-S cluster assembly protein HesB	Bacteria	bacterium AM6		1	1	107.5		1.6e-27	1	0	0	0	0
A0A117SAE7_9BACT	Heme biosynthesis protein HemY	Bacteria	bacterium BRH_c32		1	1	131.3		7.6e-35	0	0	0	0	1
A0A1V8NDH0_9BACT	Uncharacterized protein	Bacteria	bacterium endosymbiont of Pedicinus badii		1	1	81.4		1.7e-19	0	0	0	0	1
A0A1V8NCM6_9BACT	Uncharacterized protein	Bacteria	bacterium endosymbiont of Pedicinus badii		1	1	37.4		5.5e-06	0	0	0	0	1
A0A202E1F3_9BACT	Iron-sulfur cluster assembly accessory protein	Bacteria	bacterium K02(2017)		1	1	111.3		1.1e-28	0	0	0	0	1
A0A177Q3Y2_9BACT	Uncharacterized protein	Bacteria	bacterium SCGC AG-212-C10		1	1	121.6		7.6e-32	0	0	0	0	1
A0A0S8JA21_9BACT	Uncharacterized protein (Fragment)	Bacteria	bacterium SM23_57		1	1	68.2		1.9e-15	0	0	0	0	1
A0A1Z9H1W4_9BACT	Uncharacterized protein	Bacteria	bacterium TMED144		1	1	130		1.9e-34	0	0	0	0	1
A0A1Z8MGE8_9BACT	Iron-sulfur cluster assembly accessory protein	Bacteria	bacterium TMED15		1	1	111.8		7.3e-29	0	0	0	0	1
A0A1Z8MQ78_9BACT	Fe/S biogenesis protein NfuA	Bacteria	bacterium TMED15		1	1	74.2		2.7e-17	0	0	0	0	1
A0A1Z9VP29_9BACT	Uncharacterized protein	Bacteria	bacterium TMED178		2	2	86.9		3.4e-21	0	0	0	0	1
A0A1Z9VS26_9BACT	Uncharacterized protein	Bacteria	bacterium TMED178		1	1	58.1		2.4e-12	0	0	0	0	1
A0A1Z9KSZ9_9BACT	Uncharacterized protein	Bacteria	bacterium TMED181		1	1	117.8		1.1e-30	0	0	0	0	1
A0A1Z9M598_9BACT	Uncharacterized protein	Bacteria	bacterium TMED198		1	1	139.5		2.3e-37	0	0	0	0	1
A0A1Z9P0E6_9BACT	Uncharacterized protein	Bacteria	bacterium TMED221		1	1	78.5		1.3e-18	0	0	0	0	1
A0A1Z9VDS2_9BACT	Uncharacterized protein	Bacteria	bacterium TMED274		1	1	130		1.9e-34	0	0	0	0	1
A0A1Z9TVL7_9BACT	Iron-sulfur cluster assembly accessory protein	Bacteria	bacterium TMED277		1	1	126.6		2.1e-33	0	0	0	0	1
A0A1Z9TR23_9BACT	Uncharacterized protein	Bacteria	bacterium TMED277		1	1	88		1.6e-21	0	0	0	0	1
A0A1Z8T9J5_9BACT	Uncharacterized protein	Bacteria	bacterium TMED46		1	1	132.5		3.3e-35	0	0	0	0	1
A0A1Z8KTV3_9BACT	Uncharacterized protein	Bacteria	bacterium TMED6		1	1	143.8		1.1e-38	0	0	0	0	1
A0A1Z8L1J3_9BACT	Uncharacterized protein	Bacteria	bacterium TMED6		1	1	132.5		3.2e-35	0	0	0	0	1
A0A1Z8Z4I0_9BACT	Uncharacterized protein	Bacteria	bacterium TMED80		1	1	130.7		1.2e-34	0	0	0	0	1
A0A1Z9ASX2_9BACT	Uncharacterized protein	Bacteria	bacterium TMED88		1	1	105		9.6e-27	0	0	0	0	1
A0A1Q3Q6B4_9BACT	Heme biosynthesis protein HemY	Bacteria	Bacteroidetes bacterium 37-13		1	1	114		1.6e-29	0	0	0	0	1
A0A1M3EDK8_9BACT	Heme biosynthesis protein HemY	Bacteria	Bacteroidetes bacterium 43-16		1	1	110		2.8e-28	0	0	0	0	1
A0A1M3E3Y3_9BACT	[Fe-S]-binding protein	Bacteria	Bacteroidetes bacterium 43-16		1	1	98.7		8.3e-25	0	0	0	0	1
A0A1M3IB48_9BACT	Heme biosynthesis protein HemY	Bacteria	Bacteroidetes bacterium 43-93		1	1	114.5		1.1e-29	0	0	0	0	1
A0A1M3IK72_9BACT	[Fe-S]-binding protein	Bacteria	Bacteroidetes bacterium 43-93		1	1	106		4.5e-27	0	0	0	0	1
A0A1Q3X190_9BACT	Heme biosynthesis protein HemY	Bacteria	Bacteroidetes bacterium 46-16		1	1	113.8		1.8e-29	0	0	0	0	1
A0A1Q3WPI2_9BACT	[Fe-S]-binding protein	Bacteria	Bacteroidetes bacterium 46-16		1	1	103.6		2.5e-26	0	0	0	0	1
A0A1Q3N4G9_9BACT	Heme biosynthesis protein HemY	Bacteria	Bacteroidetes bacterium 47-18		1	1	113.9		1.7e-29	0	0	0	0	1
A0A1Q3MZE2_9BACT	[Fe-S]-binding protein	Bacteria	Bacteroidetes bacterium 47-18		1	1	94.8		1.2e-23	0	0	0	0	1
A0A0P7WZI2_9BACT	Iron-sulfur cluster assembly protein IscA	Bacteria	Bacteroidetes bacterium HLUCCA01		1	1	115.5		5.4e-30	0	1	0	0	0
A0A0N8KAK5_9BACT	Iron-sulfur cluster assembly protein SufA	Bacteria	Bacteroidetes bacterium HLUCCA01		1	1	107.4		1.7e-27	0	0	0	1	0
A0A1J5M4F2_9BACT	[Fe-S]-binding protein	Bacteria	Bacteroidetes bacterium MedPE-SWsnd-G1		1	1	122.2		5e-32	0	0	0	0	1
A0A1J5L2I7_9BACT	[Fe-S]-binding protein	Bacteria	Bacteroidetes bacterium MedPE-SWsnd-G2		1	1	127.9		8.5e-34	0	0	0	0	1
A0A136NHM4_9BACT	Iron-sulfur cluster assembly accessory protein	Bacteria	Bacteroidetes bacterium OLB10		1	1	129		3.8e-34	0	0	0	0	1
A0A136N9K3_9BACT	Iron-sulfur cluster assembly accessory protein	Bacteria	Bacteroidetes bacterium OLB11		1	1	113.8		1.8e-29	0	0	0	0	1
A0A136NB75_9BACT	Iron-sulfur cluster assembly accessory protein	Bacteria	Bacteroidetes bacterium OLB11		1	1	99.7		4e-25	0	0	0	0	1
A0A136LMX1_9BACT	Heme biosynthesis protein HemY	Bacteria	Bacteroidetes bacterium OLB12		1	1	134.8		6.4e-36	0	0	0	0	1
A0A136M1T6_9BACT	Iron-sulfur cluster assembly accessory protein	Bacteria	Bacteroidetes bacterium OLB12		1	1	130.9		1e-34	0	0	0	0	1
A0A136M4S6_9BACT	Iron-sulfur cluster assembly accessory protein	Bacteria	Bacteroidetes bacterium OLB12		1	1	51.2		3.2e-10	0	0	0	0	1
A0A136L4E6_9BACT	Iron-sulfur cluster assembly accessory protein	Bacteria	Bacteroidetes bacterium OLB8		1	1	101.8		9.1e-26	0	0	0	0	1
A0A136LIG4_9BACT	Iron-sulfur cluster assembly accessory protein	Bacteria	Bacteroidetes bacterium OLB8		1	1	100.6		2.1e-25	0	0	0	0	1
A0A136N1E8_9BACT	Iron-sulfur cluster assembly accessory protein	Bacteria	Bacteroidetes bacterium OLB9		1	1	119.7		2.8e-31	0	0	0	0	1
A0A136N3N3_9BACT	Iron-sulfur cluster assembly accessory protein	Bacteria	Bacteroidetes bacterium OLB9		1	1	104.6		1.2e-26	0	0	0	0	1
A0A1F3SN64_9BACT	Heme biosynthesis protein HemY	Bacteria	Bacteroidetes bacterium RIFCSPHIGHO2_02_FULL_44_7		1	1	136.8		1.6e-36	0	0	0	0	1
A0A1F3Q7C1_9BACT	Heme biosynthesis protein HemY	Bacteria	Bacteroidetes bacterium RIFCSPLOWO2_12_FULL_35_15		1	1	128		7.9e-34	0	0	0	0	1
A0A1F3P555_9BACT	Heme biosynthesis protein HemY	Bacteria	Bacteroidetes bacterium RIFCSPLOWO2_12_FULL_37_12		1	1	129.2		3.4e-34	0	0	0	0	1
A0A1Z8QUD0_9BACT	Iron-sulfur cluster assembly accessory protein	Bacteria	Bacteroidetes bacterium TMED39		1	1	128.9		4.1e-34	0	0	0	0	1
A0A142L6J9_9BACT	Heme biosynthesis protein HemY	Bacteria	Bacteroidetes bacterium UKL13-3		1	1	127		1.6e-33	0	0	0	0	1
A0A087VDI5_BALRE	Uncharacterized protein (Fragment)	Eukaryota	Balearica regulorum gibbericeps		1	1	152.5		2.3e-41	0	0	0	0	1
A0A087VGU2_BALRE	Uncharacterized protein (Fragment)	Eukaryota	Balearica regulorum gibbericeps		1	1	141.5		5.5e-38	0	0	0	0	1
A0A1B6Y773_9BACT	Heme biosynthesis protein HemY	Bacteria	Balneola sp. EhC07		1	1	119.1		4.4e-31	0	0	0	0	1
A0A1B6Y9Y1_9BACT	Uncharacterized protein	Bacteria	Balneola sp. EhC07		1	1	105.7		5.7e-27	0	0	0	0	1
A0A1R0F747_9RHIZ	Iron-sulfur cluster assembly accessory protein	Bacteria	Bartonella apis		1	1	134.8		6.6e-36	0	0	0	0	1
A0A1R0F7K5_9RHIZ	Iron-sulfur cluster assembly protein	Bacteria	Bartonella apis		1	1	100.8		1.8e-25	0	0	0	0	1
M1NYU0_BARAA	Iron-sulfur cluster assembly accessory protein	Bacteria	Bartonella australis (strain Aust/NH1)		1	1	125.5		4.7e-33	0	0	0	0	1
M1PCY4_BARAA	Putative FeS assembly scaffold SufA	Bacteria	Bartonella australis (strain Aust/NH1)		1	1	102.5		5.6e-26	0	0	0	1	0
A1USU5_BARBK	Iron-sulfur cluster assembly accessory protein	Bacteria	Bartonella bacilliformis (strain ATCC 35685 / KC583)		1	1	128.9		4.2e-34	0	0	0	0	1
A1USG8_BARBK	Putative FeS assembly scaffold SufA	Bacteria	Bartonella bacilliformis (strain ATCC 35685 / KC583)		1	1	104.4		1.4e-26	0	0	0	1	0
E6YHL6_BARC7	Uncharacterized protein	Bacteria	Bartonella clarridgeiae (strain CIP 104772 / 73)		1	1	127.8		9.3e-34	0	0	0	0	1
E6YI37_BARC7	Uncharacterized protein	Bacteria	Bartonella clarridgeiae (strain CIP 104772 / 73)		1	1	110.3		2.3e-28	0	0	0	0	1
W3TWX4_BARQI	Uncharacterized protein	Bacteria	Bartonella quintana JK 73		1	1	126.6		2.1e-33	0	0	0	0	1
W3TZR2_BARQI	Uncharacterized protein	Bacteria	Bartonella quintana JK 73		1	1	101.9		8.2e-26	0	0	0	0	1
J1JWA7_9RHIZ	Iron-sulfur cluster assembly accessory protein	Bacteria	Bartonella tamiae Th239		1	1	125.3		5.2e-33	0	0	0	0	1
J0QSG4_9RHIZ	Iron-sulfur cluster assembly accessory protein	Bacteria	Bartonella tamiae Th239		1	1	97.6		1.8e-24	0	0	0	0	1
J1KDX3_BARTA	Iron-sulfur cluster assembly accessory protein	Bacteria	Bartonella taylorii 8TBB		1	1	127.1		1.5e-33	0	0	0	0	1
J1A324_BARTA	Iron-sulfur cluster assembly accessory protein	Bacteria	Bartonella taylorii 8TBB		1	1	106.7		2.9e-27	0	0	0	0	1
A0A1Y1Z8Q2_9FUNG	Uncharacterized protein	Eukaryota	Basidiobolus meristosporus CBS 931.73		1	1	165.7		2e-45	0	0	0	0	1
A0A1Y1X6J8_9FUNG	Uncharacterized protein	Eukaryota	Basidiobolus meristosporus CBS 931.73		1	1	161.5		4e-44	0	0	0	0	1
A0A1Y1YS62_9FUNG	Uncharacterized protein	Eukaryota	Basidiobolus meristosporus CBS 931.73		1	1	113		3.3e-29	0	0	0	0	1
A0A1Y1Y8W4_9FUNG	Uncharacterized protein (Fragment)	Eukaryota	Basidiobolus meristosporus CBS 931.73		1	1	108.2		1e-27	0	0	0	0	1
A0A077DCS8_9BURK	Iron-sulfur cluster assembly protein	Bacteria	Basilea psittacipulmonis DSM 24701		1	1	134.4		8.3e-36	0	0	0	0	1
A0A077DBZ5_9BURK	Putative iron-sulfur cluster insertion protein ErpA	Bacteria	Basilea psittacipulmonis DSM 24701		1	1	131.7		5.9e-35	0	0	1	0	0
K8EQD0_9CHLO	Uncharacterized protein	Eukaryota	Bathycoccus prasinos		1	1	159.9		1.3e-43	0	0	0	0	1
K8EN89_9CHLO	Uncharacterized protein	Eukaryota	Bathycoccus prasinos		1	1	110.8		1.5e-28	0	0	0	0	1
A0A1H6MS61_9GAMM	Iron-sulfur cluster insertion protein ErpA	Bacteria	Bathymodiolus azoricus thioautotrophic gill symbiont		1	1	139.2		2.8e-37	0	0	1	0	0
A0A1H6LR84_9GAMM	Iron-binding protein IscA	Bacteria	Bathymodiolus azoricus thioautotrophic gill symbiont		1	1	132.7		2.9e-35	0	1	0	0	0
A0A1Z5H6V9_9GAMM	Iron-sulfur cluster insertion protein ErpA	Bacteria	Bathymodiolus platifrons methanotrophic gill symbiont		1	1	127.8		9.2e-34	0	0	1	0	0
A0A1J5UJW5_9GAMM	Iron-sulfur cluster insertion protein ErpA	Bacteria	Bathymodiolus thermophilus thioautotrophic gill symbiont		1	1	136.8		1.6e-36	0	0	1	0	0
A0A1J5TY32_9GAMM	Iron-binding protein IscA	Bacteria	Bathymodiolus thermophilus thioautotrophic gill symbiont		1	1	131.3		7.9e-35	0	1	0	0	0
F4NXN3_BATDJ	Uncharacterized protein (Fragment)	Eukaryota	Batrachochytrium dendrobatidis (strain JAM81 / FGSC 10211)		1	1	144.4		7.1e-39	0	0	0	0	1
F4P7M2_BATDJ	Uncharacterized protein	Eukaryota	Batrachochytrium dendrobatidis (strain JAM81 / FGSC 10211)		1	1	140.8		9.4e-38	0	0	0	0	1
A0A177WTN1_BATDE	Uncharacterized protein	Eukaryota	Batrachochytrium dendrobatidis JEL423		1	1	140.9		8.3e-38	0	0	0	0	1
A0A177WKA8_BATDE	Uncharacterized protein	Eukaryota	Batrachochytrium dendrobatidis JEL423		1	1	127.6		1e-33	0	0	0	0	1
A0A1S8VIP3_9FUNG	Uncharacterized protein	Eukaryota	Batrachochytrium salamandrivorans		1	1	137.7		8.1e-37	0	0	0	0	1
M2MF25_BAUCO	Uncharacterized protein	Eukaryota	Baudoinia compniacensis (strain UAMH 10762)		1	1	175.3		2.3e-48	0	0	0	0	1
M2LF96_BAUCO	Uncharacterized protein	Eukaryota	Baudoinia compniacensis (strain UAMH 10762)		1	1	107.2		2e-27	0	0	0	0	1
A0A1G6ATK5_9RHIZ	Iron-sulfur cluster assembly accessory protein	Bacteria	Bauldia litoralis		1	1	130.8		1.1e-34	0	0	0	0	1
A0A1G6AT20_9RHIZ	Iron-sulfur cluster assembly protein	Bacteria	Bauldia litoralis		1	1	118		9.5e-31	0	0	0	0	1
ERPA_BAUCH	Iron-sulfur cluster insertion protein ErpA	Bacteria	Baumannia cicadellinicola subsp. Homalodisca coagulata		1	1	124.1		1.2e-32	0	0	1	0	0
Q1LT10_BAUCH	Iron-sulfur cluster assembly accessory protein	Bacteria	Baumannia cicadellinicola subsp. Homalodisca coagulata		1	1	108.6		7.2e-28	0	0	0	0	1
A0A150WFI9_BDEBC	Heme biosynthesis protein HemY	Bacteria	Bdellovibrio bacteriovorus		1	1	112.7		4e-29	0	0	0	0	1
Q6MNP9_BDEBA	Scaffold protein for iron-sulfur cluster assembly	Bacteria	Bdellovibrio bacteriovorus (strain ATCC 15356 / DSM 50701 / NCIB 9529 / HD100)		1	1	120.5		1.6e-31	0	0	0	0	1
W5WXQ0_BDEBC	Scaffold protein for iron-sulfur cluster assembly	Bacteria	Bdellovibrio bacteriovorus W		1	1	122		5.4e-32	0	0	0	0	1
M4V9M1_9PROT	Scaffold protein for iron-sulfur cluster assembly	Bacteria	Bdellovibrio exovorus JSS		1	1	122.8		3e-32	0	0	0	0	1
A0A254QLK3_9PROT	Iron-sulfur cluster assembly accessory protein	Bacteria	Bdellovibrio sp. SKB1291214		1	1	124.1		1.2e-32	0	0	0	0	1
A0A1F3RUG2_9PROT	[Fe-S]-binding protein	Bacteria	Bdellovibrionales bacterium GWA1_52_35		1	1	116.4		2.9e-30	0	0	0	0	1
A0A1F3T2W7_9PROT	Uncharacterized protein	Bacteria	Bdellovibrionales bacterium GWB1_55_8		1	1	123.5		2e-32	0	0	0	0	1
A0A1F3TVE7_9PROT	Heme biosynthesis protein HemY	Bacteria	Bdellovibrionales bacterium RIFCSPHIGHO2_01_FULL_40_29		1	1	117.9		1e-30	0	0	0	0	1
A0A1F3XIF4_9PROT	Heme biosynthesis protein HemY	Bacteria	Bdellovibrionales bacterium RIFOXYD1_FULL_44_7		1	1	119.4		3.4e-31	0	0	0	0	1
A0A1F3Y344_9PROT	Heme biosynthesis protein HemY	Bacteria	Bdellovibrionales bacterium RIFOXYD1_FULL_55_31		1	1	121.6		7.1e-32	0	0	0	0	1
J4KN42_BEAB2	Iron-sulfur cluster assembly accessory protein	Eukaryota	Beauveria bassiana (strain ARSEF 2860)		1	1	175.6		1.9e-48	0	0	0	0	1
J4UQ85_BEAB2	Iron sulfur assembly protein	Eukaryota	Beauveria bassiana (strain ARSEF 2860)		1	1	109.9		2.9e-28	0	0	0	0	1
A0A0A2VXS0_BEABA	Iron-sulfur assembly protein 1	Eukaryota	Beauveria bassiana D1-5		1	1	175.6		1.9e-48	0	0	0	0	1
A0A0A2VPR1_BEABA	Iron-sulfur cluster assembly 2	Eukaryota	Beauveria bassiana D1-5		1	1	108.9		6e-28	0	0	0	0	1
A0A0A2WJ08_BEABA	FeS cluster assembly protein sufB	Eukaryota	Beauveria bassiana D1-5		1	1	72.9		6.8e-17	0	0	0	0	1
A0A0A2W0L8_BEABA	Fe/S biogenesis protein nfuA	Eukaryota	Beauveria bassiana D1-5		1	1	28.9		0.0024	0	0	0	0	1
I3CHT4_9GAMM	Iron-sulfur cluster insertion protein ErpA	Bacteria	Beggiatoa alba B18LD		1	1	136.9		1.5e-36	0	0	1	0	0
I3CI49_9GAMM	Iron-binding protein IscA	Bacteria	Beggiatoa alba B18LD		1	1	135.1		5.1e-36	0	1	0	0	0
I3CJS5_9GAMM	Iron-sulfur cluster assembly accessory protein	Bacteria	Beggiatoa alba B18LD		1	1	109.2		4.9e-28	0	0	0	0	1
A0A1W9LAG5_9GAMM	Iron-binding protein IscA	Bacteria	Beggiatoa sp. IS2		1	1	134.9		6e-36	0	1	0	0	0
A7BQ73_9GAMM	Iron-sulfur cluster insertion protein ErpA	Bacteria	Beggiatoa sp. PS		1	1	135.8		3.2e-36	0	0	1	0	0
A7C7B3_9GAMM	Iron-binding protein IscA	Bacteria	Beggiatoa sp. PS		1	1	134.4		8.5e-36	0	1	0	0	0
B2IJH1_BEII9	Iron-sulfur cluster assembly accessory protein	Bacteria	Beijerinckia indica subsp. indica (strain ATCC 9039 / DSM 1715 / NCIB 8712)		1	1	125.6		4.3e-33	0	0	0	0	1
B2IBP0_BEII9	Iron-sulfur cluster assembly accessory protein	Bacteria	Beijerinckia indica subsp. indica (strain ATCC 9039 / DSM 1715 / NCIB 8712)		1	1	124.7		8e-33	0	0	0	0	1
B2IEU2_BEII9	Iron-sulfur cluster assembly accessory protein	Bacteria	Beijerinckia indica subsp. indica (strain ATCC 9039 / DSM 1715 / NCIB 8712)		1	1	102		7.5e-26	0	0	0	0	1
B2IE27_BEII9	Iron-sulfur cluster assembly accessory protein	Bacteria	Beijerinckia indica subsp. indica (strain ATCC 9039 / DSM 1715 / NCIB 8712)		1	1	68.5		1.5e-15	0	0	0	0	1
I3Z5N0_BELBD	Iron-sulfur cluster assembly accessory protein	Bacteria	Belliella baltica (strain DSM 15883 / CIP 108006 / LMG 21964 / BA134)		1	1	120.5		1.6e-31	0	0	0	0	1
I3Z9Q5_BELBD	Iron-sulfur cluster assembly accessory protein	Bacteria	Belliella baltica (strain DSM 15883 / CIP 108006 / LMG 21964 / BA134)		1	1	63		7.8e-14	0	0	0	0	1
A0A1N7L5H5_9BACT	Iron-sulfur cluster assembly protein	Bacteria	Belliella pelovolcani		1	1	120.5		1.6e-31	0	0	0	0	1
A0A1N7LCY7_9BACT	Iron-sulfur cluster assembly protein	Bacteria	Belliella pelovolcani		1	1	71.6		1.7e-16	0	0	0	0	1
A0A1G6L649_9PROT	Iron-sulfur cluster assembly accessory protein	Bacteria	Belnapia rosea		1	1	132.4		3.4e-35	0	0	0	0	1
A0A1G6JXH9_9PROT	Iron-binding apoprotein IscA	Bacteria	Belnapia rosea		1	1	131.9		5e-35	0	1	0	0	0
K1LQZ5_9FLAO	Iron-sulfur cluster assembly accessory protein	Bacteria	Bergeyella zoohelcum ATCC 43767		1	1	115.9		4.1e-30	0	0	0	0	1
Q1MXQ5_9GAMM	Iron-sulfur cluster insertion protein ErpA	Bacteria	Bermanella marisrubri		1	1	132.2		4.2e-35	0	0	1	0	0
Q1N0H0_9GAMM	Uncharacterized protein	Bacteria	Bermanella marisrubri		1	1	100.3		2.5e-25	0	0	0	0	1
Q1MXY2_9GAMM	Fe/S biogenesis protein NfuA	Bacteria	Bermanella marisrubri		1	1	37.9		4.1e-06	0	0	0	0	1
I4APG3_BERLS	Iron-sulfur cluster assembly accessory protein	Bacteria	Bernardetia litoralis (strain ATCC 23117 / DSM 6794 / NBRC 15988 / NCIMB 1366 / Sio-4)		1	1	127		1.7e-33	0	0	0	0	1
I4AGZ3_BERLS	Uncharacterized protein	Bacteria	Bernardetia litoralis (strain ATCC 23117 / DSM 6794 / NBRC 15988 / NCIMB 1366 / Sio-4)		1	1	52		1.8e-10	0	0	0	0	1
A0A0N0JC33_9PROT	Putative iron-sulfur cluster insertion protein ErpA	Bacteria	beta proteobacterium AAP65		1	1	129.2		3.4e-34	0	0	1	0	0
A0A0N1AEG7_9PROT	Iron-sulfur cluster assembly protein	Bacteria	beta proteobacterium AAP65		1	1	122.6		3.6e-32	0	0	0	0	1
A0A0N0JVJ3_9PROT	Iron-sulfur cluster assembly protein	Bacteria	beta proteobacterium AAP99		1	1	133.7		1.4e-35	0	0	0	0	1
A0A0N0JVU9_9PROT	Putative iron-sulfur cluster insertion protein ErpA	Bacteria	beta proteobacterium AAP99		1	1	131.9		5.2e-35	0	0	1	0	0
B6BVK6_9PROT	Putative iron-sulfur cluster insertion protein ErpA	Bacteria	beta proteobacterium KB13		1	1	132.3		3.7e-35	0	0	1	0	0
A0A1Q7IP91_9PROT	Iron-sulfur cluster assembly protein IscA	Bacteria	Betaproteobacteria bacterium 13_1_40CM_4_64_4		1	1	130.4		1.5e-34	0	1	0	0	0
A0A1J5C8D9_9PROT	Uncharacterized protein	Bacteria	Betaproteobacteria bacterium CG2_30_59_46		1	1	62.1		1.4e-13	0	0	0	0	1
A0A1J5C237_9PROT	Adhesin	Bacteria	Betaproteobacteria bacterium CG2_30_59_46		1	1	51.3		3e-10	0	0	0	0	1
A0A1J5BVW1_9PROT	Putative iron-sulfur cluster insertion protein ErpA	Bacteria	Betaproteobacteria bacterium CG2_30_68_42		1	1	133.3		1.9e-35	0	0	1	0	0
A0A1J5BTV9_9PROT	Iron-sulfur cluster assembly protein IscA	Bacteria	Betaproteobacteria bacterium CG2_30_68_42		1	1	122.2		4.8e-32	0	1	0	0	0
A0A1P8FFA5_9PROT	Putative iron-sulfur cluster insertion protein ErpA	Bacteria	Betaproteobacteria bacterium GR16-43		1	1	131.1		8.8e-35	0	0	1	0	0
A0A1P8FP60_9PROT	Iron-sulfur cluster assembly protein IscA	Bacteria	Betaproteobacteria bacterium GR16-43		1	1	127.3		1.3e-33	0	1	0	0	0
V4YP97_9PROT	Putative iron-sulfur cluster insertion protein ErpA	Bacteria	Betaproteobacteria bacterium MOLA814		1	1	129.7		2.4e-34	0	0	1	0	0
V4XZU2_9PROT	Iron-sulfur cluster assembly protein	Bacteria	Betaproteobacteria bacterium MOLA814		1	1	123.7		1.7e-32	0	0	0	0	1
V5AHI0_9PROT	Putative iron-sulfur cluster insertion protein ErpA	Bacteria	Betaproteobacteria bacterium MOLA814		1	1	122.4		4.1e-32	0	0	1	0	0
V4YPD6_9PROT	Iron-sulfur cluster assembly protein	Bacteria	Betaproteobacteria bacterium MOLA814		1	1	115.8		4.5e-30	0	0	0	0	1
A0A1F3WVA9_9PROT	Putative iron-sulfur cluster insertion protein ErpA	Bacteria	Betaproteobacteria bacterium RBG_16_56_24		1	1	131.3		7.6e-35	0	0	1	0	0
A0A1F3WSY3_9PROT	Iron-sulfur cluster assembly protein IscA	Bacteria	Betaproteobacteria bacterium RBG_16_56_24		1	1	119.9		2.4e-31	0	1	0	0	0
A0A1F3X5Z6_9PROT	Iron-sulfur cluster assembly protein IscA	Bacteria	Betaproteobacteria bacterium RBG_16_58_11		1	1	135.9		3e-36	0	1	0	0	0
A0A1F3X2H7_9PROT	Putative iron-sulfur cluster insertion protein ErpA	Bacteria	Betaproteobacteria bacterium RBG_16_58_11		1	1	130.6		1.3e-34	0	0	1	0	0
A0A1F3XE76_9PROT	Putative iron-sulfur cluster insertion protein ErpA	Bacteria	Betaproteobacteria bacterium RBG_16_64_9		1	1	133.3		1.9e-35	0	0	1	0	0
A0A1F3YI59_9PROT	Putative iron-sulfur cluster insertion protein ErpA	Bacteria	Betaproteobacteria bacterium RBG_16_66_20		1	1	137.3		1.1e-36	0	0	1	0	0
A0A1F3YES5_9PROT	Iron-sulfur cluster assembly protein IscA	Bacteria	Betaproteobacteria bacterium RBG_16_66_20		1	1	129.6		2.5e-34	0	1	0	0	0
A0A1F4A0E7_9PROT	Putative iron-sulfur cluster insertion protein ErpA	Bacteria	Betaproteobacteria bacterium RIFCSPLOWO2_02_64_14		1	1	129.4		3e-34	0	0	1	0	0
A0A1F4A8C7_9PROT	Iron-sulfur cluster assembly protein IscA	Bacteria	Betaproteobacteria bacterium RIFCSPLOWO2_02_64_14		1	1	124.7		8.4e-33	0	1	0	0	0
A0A1F3ZQI1_9PROT	Putative iron-sulfur cluster insertion protein ErpA	Bacteria	Betaproteobacteria bacterium RIFCSPLOWO2_02_67_12		1	1	134.2		9.7e-36	0	0	1	0	0
A0A1F3Z8B5_9PROT	Iron-sulfur cluster assembly protein IscA	Bacteria	Betaproteobacteria bacterium RIFCSPLOWO2_02_67_12		1	1	132.3		3.7e-35	0	1	0	0	0
A0A1F3ZB66_9PROT	Putative iron-sulfur cluster insertion protein ErpA	Bacteria	Betaproteobacteria bacterium RIFCSPLOWO2_02_FULL_62_17		1	1	135.1		5.2e-36	0	0	1	0	0
A0A1F3ZUD3_9PROT	Iron-sulfur cluster assembly protein IscA	Bacteria	Betaproteobacteria bacterium RIFCSPLOWO2_02_FULL_62_17		1	1	130.2		1.6e-34	0	1	0	0	0
A0A1F3ZWY6_9PROT	Putative iron-sulfur cluster insertion protein ErpA	Bacteria	Betaproteobacteria bacterium RIFCSPLOWO2_02_FULL_64_12		1	1	134.3		9.1e-36	0	0	1	0	0
A0A1F3ZV91_9PROT	Iron-sulfur cluster assembly protein IscA (Fragment)	Bacteria	Betaproteobacteria bacterium RIFCSPLOWO2_02_FULL_64_12		1	1	112.3		5.2e-29	0	1	0	0	0
A0A1F4B665_9PROT	Putative iron-sulfur cluster insertion protein ErpA	Bacteria	Betaproteobacteria bacterium RIFCSPLOWO2_02_FULL_65_24		1	1	133.3		1.9e-35	0	0	1	0	0
A0A1F4BYV7_9PROT	Iron-sulfur cluster assembly protein IscA	Bacteria	Betaproteobacteria bacterium RIFCSPLOWO2_02_FULL_65_24		1	1	119.6		3.1e-31	0	1	0	0	0
A0A1F4ATA1_9PROT	Iron-sulfur cluster assembly protein IscA	Bacteria	Betaproteobacteria bacterium RIFCSPLOWO2_02_FULL_66_14		1	1	135.9		2.9e-36	0	1	0	0	0
A0A1F4AYD8_9PROT	Putative iron-sulfur cluster insertion protein ErpA	Bacteria	Betaproteobacteria bacterium RIFCSPLOWO2_02_FULL_66_14		1	1	133.5		1.6e-35	0	0	1	0	0
A0A1F4BLR3_9PROT	Iron-sulfur cluster assembly protein IscA	Bacteria	Betaproteobacteria bacterium RIFCSPLOWO2_02_FULL_67_19		1	1	134.6		7.2e-36	0	1	0	0	0
A0A1F4BMA0_9PROT	Putative iron-sulfur cluster insertion protein ErpA	Bacteria	Betaproteobacteria bacterium RIFCSPLOWO2_02_FULL_67_26		1	1	124.5		9.6e-33	0	0	1	0	0
A0A1F4BMD9_9PROT	Iron-sulfur cluster assembly protein IscA	Bacteria	Betaproteobacteria bacterium RIFCSPLOWO2_02_FULL_67_26		1	1	124.1		1.2e-32	0	1	0	0	0
A0A1F4BDP9_9PROT	Adhesin	Bacteria	Betaproteobacteria bacterium RIFCSPLOWO2_02_FULL_67_26		1	1	35.4		2.3e-05	0	0	0	0	1
A0A1F4CCW0_9PROT	Iron-sulfur cluster assembly protein IscA	Bacteria	Betaproteobacteria bacterium RIFCSPLOWO2_12_61_14		1	1	135.7		3.5e-36	0	1	0	0	0
A0A1F4C6W4_9PROT	Iron-sulfur cluster assembly protein IscA (Fragment)	Bacteria	Betaproteobacteria bacterium RIFCSPLOWO2_12_61_14		1	1	92.9		4.9e-23	0	1	0	0	0
A0A1F4BUM8_9PROT	IscN protein	Bacteria	Betaproteobacteria bacterium RIFCSPLOWO2_12_61_14		1	1	53.8		5.3e-11	0	0	0	0	1
A0A1F4CT51_9PROT	Putative iron-sulfur cluster insertion protein ErpA	Bacteria	Betaproteobacteria bacterium RIFCSPLOWO2_12_FULL_62_13		1	1	126.7		2e-33	0	0	1	0	0
A0A1F4CZG8_9PROT	Iron-sulfur cluster assembly protein IscA	Bacteria	Betaproteobacteria bacterium RIFCSPLOWO2_12_FULL_62_13		1	1	125.3		5.2e-33	0	1	0	0	0
A0A1F4CEP8_9PROT	Iron-sulfur cluster insertion protein ErpA (Fragment)	Bacteria	Betaproteobacteria bacterium RIFCSPLOWO2_12_FULL_62_13b		1	1	92.6		6e-23	0	0	1	0	0
A0A1F4DGM1_9PROT	Putative iron-sulfur cluster insertion protein ErpA	Bacteria	Betaproteobacteria bacterium RIFCSPLOWO2_12_FULL_62_58		1	1	125.9		3.4e-33	0	0	1	0	0
A0A1F4DUE8_9PROT	Iron-sulfur cluster assembly protein IscA	Bacteria	Betaproteobacteria bacterium RIFCSPLOWO2_12_FULL_62_58		1	1	120.7		1.4e-31	0	1	0	0	0
A0A1F4DU21_9PROT	Uncharacterized protein	Bacteria	Betaproteobacteria bacterium RIFCSPLOWO2_12_FULL_62_58		1	1	76.3		6e-18	0	0	0	0	1
A0A1F4DKW2_9PROT	Iron-sulfur cluster assembly protein IscA	Bacteria	Betaproteobacteria bacterium RIFCSPLOWO2_12_FULL_63_13		1	1	135.9		3e-36	0	1	0	0	0
A0A1F4D3M9_9PROT	Putative iron-sulfur cluster insertion protein ErpA	Bacteria	Betaproteobacteria bacterium RIFCSPLOWO2_12_FULL_63_13		1	1	134.5		8.1e-36	0	0	1	0	0
A0A1F4C5P9_9PROT	Iron-sulfur cluster assembly protein IscA	Bacteria	Betaproteobacteria bacterium RIFCSPLOWO2_12_FULL_64_23		1	1	135.9		3e-36	0	1	0	0	0
A0A1F4CBL9_9PROT	Putative iron-sulfur cluster insertion protein ErpA	Bacteria	Betaproteobacteria bacterium RIFCSPLOWO2_12_FULL_64_23		1	1	132.9		2.5e-35	0	0	1	0	0
A0A1F4CKC9_9PROT	Iron-sulfur cluster assembly protein IscA	Bacteria	Betaproteobacteria bacterium RIFCSPLOWO2_12_FULL_65_110		1	1	135.7		3.5e-36	0	1	0	0	0
A0A1F4D025_9PROT	Putative iron-sulfur cluster insertion protein ErpA	Bacteria	Betaproteobacteria bacterium RIFCSPLOWO2_12_FULL_65_110		1	1	134.6		7.6e-36	0	0	1	0	0
A0A1F4EK26_9PROT	Iron-sulfur cluster assembly protein IscA	Bacteria	Betaproteobacteria bacterium RIFCSPLOWO2_12_FULL_65_14		1	1	138.6		4.5e-37	0	1	0	0	0
A0A1F4F5U0_9PROT	Putative iron-sulfur cluster insertion protein ErpA	Bacteria	Betaproteobacteria bacterium RIFCSPLOWO2_12_FULL_65_14		1	1	136.9		1.4e-36	0	0	1	0	0
A0A1F4FFK6_9PROT	Iron-sulfur cluster assembly protein IscA	Bacteria	Betaproteobacteria bacterium RIFCSPLOWO2_12_FULL_65_14		1	1	136.6		1.8e-36	0	1	0	0	0
A0A1F4EBC2_9PROT	Iron-sulfur cluster assembly protein IscA	Bacteria	Betaproteobacteria bacterium RIFCSPLOWO2_12_FULL_65_14		1	1	114.6		1.1e-29	0	1	0	0	0
A0A1F4FAR5_9PROT	Uncharacterized protein	Bacteria	Betaproteobacteria bacterium RIFCSPLOWO2_12_FULL_65_14		1	1	34.2		5.5e-05	0	0	0	0	1
A0A1F4D053_9PROT	Putative iron-sulfur cluster insertion protein ErpA	Bacteria	Betaproteobacteria bacterium RIFCSPLOWO2_12_FULL_68_19		1	1	137.4		1e-36	0	0	1	0	0
A0A1F4F8K6_9PROT	Iron-sulfur cluster assembly protein IscA	Bacteria	Betaproteobacteria bacterium RIFCSPLOWO2_12_FULL_68_20		1	1	139.7		1.9e-37	0	1	0	0	0
A0A1F4F6G3_9PROT	Putative iron-sulfur cluster insertion protein ErpA	Bacteria	Betaproteobacteria bacterium RIFCSPLOWO2_12_FULL_68_20		1	1	133.4		1.8e-35	0	0	1	0	0
A0A0S8BCJ0_9PROT	Iron-sulfur cluster assembly protein	Bacteria	Betaproteobacteria bacterium SG8_39		1	1	136		2.8e-36	0	0	0	0	1
A0A0S8BCB6_9PROT	Putative iron-sulfur cluster insertion protein ErpA	Bacteria	Betaproteobacteria bacterium SG8_39		1	1	132.9		2.4e-35	0	0	1	0	0
A0A0S8B4H7_9PROT	Uncharacterized protein	Bacteria	Betaproteobacteria bacterium SG8_39		1	1	35.8		1.8e-05	0	0	0	0	1
A0A0S8DHI3_9PROT	Putative iron-sulfur cluster insertion protein ErpA	Bacteria	Betaproteobacteria bacterium SG8_40		1	1	130.7		1.1e-34	0	0	1	0	0
A0A0S8C3L1_9PROT	Putative iron-sulfur cluster insertion protein ErpA	Bacteria	Betaproteobacteria bacterium SG8_41		1	1	124.5		9.6e-33	0	0	1	0	0
A0A0S8C4B9_9PROT	Uncharacterized protein	Bacteria	Betaproteobacteria bacterium SG8_41		1	1	103.1		3.7e-26	0	0	0	0	1
A0A0S8C6C2_9PROT	Uncharacterized protein	Bacteria	Betaproteobacteria bacterium SG8_41		1	1	32.8		0.00014	0	0	0	0	1
A0A1Z9BF60_9PROT	Putative iron-sulfur cluster insertion protein ErpA	Bacteria	Betaproteobacteria bacterium TMED100		1	1	134.5		8.2e-36	0	0	1	0	0
A0A1Z9BGA6_9PROT	Iron-sulfur cluster assembly protein IscA	Bacteria	Betaproteobacteria bacterium TMED100		1	1	119.5		3.2e-31	0	1	0	0	0
A0A1Z9HEF9_9PROT	Putative iron-sulfur cluster insertion protein ErpA	Bacteria	Betaproteobacteria bacterium TMED156		1	1	133.3		1.9e-35	0	0	1	0	0
A0A1Z9GXS7_9PROT	Iron-sulfur cluster assembly accessory protein	Bacteria	Betaproteobacteria bacterium TMED156		1	1	127.8		9e-34	0	0	0	0	1
A0A1Z9HHF7_9PROT	Iron-sulfur cluster assembly protein IscA	Bacteria	Betaproteobacteria bacterium TMED156		1	1	115.1		7.2e-30	0	1	0	0	0
A0A1Z8NWP6_9PROT	Putative iron-sulfur cluster insertion protein ErpA	Bacteria	Betaproteobacteria bacterium TMED22		1	1	131.4		7.1e-35	0	0	1	0	0
A0A1Z8NTQ0_9PROT	Iron-sulfur cluster assembly protein IscA	Bacteria	Betaproteobacteria bacterium TMED22		1	1	107		2.2e-27	0	1	0	0	0
A0A1Z8Z225_9PROT	Putative iron-sulfur cluster insertion protein ErpA	Bacteria	Betaproteobacteria bacterium TMED82		1	1	130.2		1.7e-34	0	0	1	0	0
A0A1Z8Z7G9_9PROT	Iron-sulfur cluster assembly protein IscA	Bacteria	Betaproteobacteria bacterium TMED82		1	1	126.8		1.8e-33	0	1	0	0	0
A0A142LM43_9PROT	Putative iron-sulfur cluster insertion protein ErpA	Bacteria	Betaproteobacteria bacterium UKL13-2		1	1	135.1		5.4e-36	0	0	1	0	0
A0A142LLN6_9PROT	Iron-sulfur cluster assembly protein	Bacteria	Betaproteobacteria bacterium UKL13-2		1	1	129.1		3.8e-34	0	0	0	0	1
C5C511_BEUC1	Iron-sulfur cluster assembly accessory protein	Bacteria	Beutenbergia cavernae (strain ATCC BAA-8 / DSM 12333 / NBRC 16432)		1	1	104		1.9e-26	0	0	0	0	1
M7ND04_9BACL	Iron-sulfur cluster insertion protein erpA	Bacteria	Bhargavaea cecembensis DSE10		1	1	111.2		1.2e-28	0	0	1	0	0
M4R6B4_BIBTR	Iron-binding protein IscA	Bacteria	Bibersteinia trehalosi USDA-ARS-USMARC-192		1	1	134		1.1e-35	0	1	0	0	0
M4R7S7_BIBTR	Iron-sulfur cluster insertion protein ErpA	Bacteria	Bibersteinia trehalosi USDA-ARS-USMARC-192		1	1	131.4		7.2e-35	0	0	1	0	0
M4R706_BIBTR	Fe/S biogenesis protein NfuA	Bacteria	Bibersteinia trehalosi USDA-ARS-USMARC-192		1	1	38.2		3.1e-06	0	0	0	0	1
E5YAC0_BILWA	Uncharacterized protein	Bacteria	Bilophila wadsworthia 3_1_6		1	1	31.3		0.00043	0	0	0	0	1
A0A2C9K0T2_BIOGL	Uncharacterized protein	Eukaryota	Biomphalaria glabrata		1	1	144.6		6.4e-39	0	0	0	0	1
A0A2C9JND8_BIOGL	Uncharacterized protein	Eukaryota	Biomphalaria glabrata		1	1	131.4		7.3e-35	0	0	0	0	1
W6Z5S4_COCCA	Uncharacterized protein	Eukaryota	Bipolaris zeicola 26-R-13		1	1	161.5		4e-44	0	0	0	0	1
W6YB47_COCCA	Uncharacterized protein	Eukaryota	Bipolaris zeicola 26-R-13		1	1	108		1.1e-27	0	0	0	0	1
G2EH85_9FLAO	Iron-sulfur cluster assembly accessory family protein	Bacteria	Bizionia argentinensis JUB59		1	1	126.3		2.6e-33	0	0	0	0	1
A0A1I4Z0L8_9FLAO	Iron-sulfur cluster assembly protein	Bacteria	Bizionia echini		1	1	123.9		1.5e-32	0	0	0	0	1
A0A1H3VV23_9FLAO	Iron-sulfur cluster assembly protein	Bacteria	Bizionia paragorgiae		1	1	129.9		2.1e-34	0	0	0	0	1
A0A0H5BCW4_BLAVI	Probable iron binding protein from the HesB_IscA_SufA family in Nif operon	Bacteria	Blastochloris viridis		1	1	102.1		7.5e-26	1	0	0	0	0
A0A1H8VNV2_9ACTN	Iron-sulfur cluster assembly accessory protein	Bacteria	Blastococcus endophyticus		1	1	101.3		1.3e-25	0	0	0	0	1
H6RSQ9_BLASD	Putative iron-sulfur cluster insertion protein erpA	Bacteria	Blastococcus saxobsidens (strain DD2)		1	1	96.1		5.2e-24	0	0	1	0	0
A0A1G7H1Y4_9ACTN	Iron-sulfur cluster assembly accessory protein	Bacteria	Blastococcus sp. DSM 44205		1	1	95.4		8.1e-24	0	0	0	0	1
A0A1G7LVR9_9ACTN	Iron-sulfur cluster assembly accessory protein	Bacteria	Blastococcus sp. DSM 44268		1	1	95.9		6e-24	0	0	0	0	1
A0A238VJ50_9ACTN	Iron-sulfur cluster assembly accessory protein	Bacteria	Blastococcus sp. DSM 44272		1	1	95.8		6.3e-24	0	0	0	0	1
A0A1H7QK98_9ACTN	Iron-sulfur cluster assembly accessory protein	Bacteria	Blastococcus sp. DSM 46786		1	1	96.9		2.9e-24	0	0	0	0	1
A0A1I2GG19_9ACTN	Iron-sulfur cluster assembly accessory protein	Bacteria	Blastococcus sp. DSM 46838		1	1	98		1.3e-24	0	0	0	0	1
D8M071_BLAHO	Scaffold protein Isa2	Eukaryota	Blastocystis hominis		1	1	129.9		2.1e-34	0	0	0	0	1
D8LWG7_BLAHO	Uncharacterized protein	Eukaryota	Blastocystis hominis		1	1	119.2		4e-31	0	0	0	0	1
A0A196SNW7_BLAHN	Iron-sulfur cluster assembly accessory protein, IscA1	Eukaryota	Blastocystis sp. subtype 1 (strain ATCC 50177 / NandII)		1	1	129.9		2e-34	0	1	0	0	0
I3WER1_BLAHN	Isa2	Eukaryota	Blastocystis sp. subtype 1 (strain ATCC 50177 / NandII)		1	1	111.4		1e-28	0	0	0	0	1
A0A0N1BC87_9SPHN	Heme biosynthesis protein HemY	Bacteria	Blastomonas sp. AAP25		1	1	130.5		1.3e-34	0	0	0	0	1
A0A0N0JXQ5_9SPHN	HesB/YadR/YfhF	Bacteria	Blastomonas sp. AAP25		1	1	111.5		9.5e-29	1	0	0	0	0
A0A179UM35_BLAGS	Iron-binding protein iscA	Eukaryota	Blastomyces gilchristii (strain SLH14081)		1	1	173.9		6e-48	0	1	0	0	0
A0A179UWP2_BLAGS	Iron-sulfur protein Isa2	Eukaryota	Blastomyces gilchristii (strain SLH14081)		1	1	94		2.2e-23	0	0	0	0	1
A3ZW60_9PLAN	Uncharacterized protein	Bacteria	Blastopirellula marina DSM 3645		1	1	102.4		6e-26	0	0	0	0	1
G8LR69_9FLAO	Scaffold protein for iron-sulfur cluster assembly SufA	Bacteria	Blattabacterium sp. (Cryptocercus punctulatus) str. Cpu		1	1	114.3		1.3e-29	0	0	0	1	0
D0JA70_BLASB	Scaffold protein for iron-sulfur cluster assembly	Bacteria	Blattabacterium sp. subsp. Blattella germanica (strain Bge)		1	1	116.2		3.4e-30	0	0	0	0	1
A0A0E3Y8U8_9ENTR	Iron-sulfur cluster insertion protein ErpA	Bacteria	Blochmannia endosymbiont of Camponotus (Colobopsis) obliquus		1	1	110.3		2.2e-28	0	0	1	0	0
A0A0E3U4P8_9ENTR	Protein sufA	Bacteria	Blochmannia endosymbiont of Camponotus (Colobopsis) obliquus		1	1	103.3		3.2e-26	0	0	0	1	0
A0A0E3Y7S0_9ENTR	Iron-sulfur cluster insertion protein ErpA	Bacteria	Blochmannia endosymbiont of Polyrhachis (Hedomyrma) turneri		1	1	113.2		2.9e-29	0	0	1	0	0
A0A0E3U3E2_9ENTR	Protein SufA	Bacteria	Blochmannia endosymbiont of Polyrhachis (Hedomyrma) turneri		1	1	103.2		3.5e-26	0	0	0	1	0
ERPA_BLOFL	Iron-sulfur cluster insertion protein ErpA	Bacteria	Blochmannia floridanus		1	1	112.8		3.7e-29	0	0	1	0	0
Q7VR64_BLOFL	HesB-like domain	Bacteria	Blochmannia floridanus		1	1	101.1		1.5e-25	1	0	0	0	0
N1J8A4_BLUG1	Iron sulfur assembly protein	Eukaryota	Blumeria graminis f. sp. hordei (strain DH14)		1	1	168.2		3.5e-46	0	0	0	0	1
N1J9Z0_BLUG1	Iron sulfur assembly protein	Eukaryota	Blumeria graminis f. sp. hordei (strain DH14)		2	2	108.4		8.3e-28	0	0	0	0	1
A0A061HCH3_BLUGR	Uncharacterized protein	Eukaryota	Blumeria graminis f. sp. tritici 96224		2	2	101		1.6e-25	0	0	0	0	1
A0A0S4KJP5_BODSA	Iron-sulfur cluster biosynthesis protein, putative	Eukaryota	Bodo saltans		2	1	112.5		4.6e-29	0	0	0	0	1
A0A0S4JDK9_BODSA	Iron-sulfur cluster biosynthesis protein, putative	Eukaryota	Bodo saltans		2	2	68.7		1.4e-15	0	0	0	0	1
H9JKC9_BOMMO	Uncharacterized protein	Eukaryota	Bombyx mori		1	1	161		5.8e-44	0	0	0	0	1
H9JH95_BOMMO	Uncharacterized protein	Eukaryota	Bombyx mori		1	1	150.1		1.3e-40	0	0	0	0	1
A0A157SN17_9BORD	Iron-sulfur cluster assembly protein	Bacteria	Bordetella ansorpii		1	1	130.9		1e-34	0	0	0	0	1
A0A157SSK0_9BORD	Putative iron-sulfur cluster insertion protein ErpA	Bacteria	Bordetella ansorpii		1	1	129.2		3.3e-34	0	0	1	0	0
ERPA_BORA1	Putative iron-sulfur cluster insertion protein ErpA	Bacteria	Bordetella avium (strain 197N)		1	1	134		1.1e-35	0	0	1	0	0
Q2L237_BORA1	Iron-sulfur cluster assembly protein	Bacteria	Bordetella avium (strain 197N)		1	1	130.8		1.1e-34	0	0	0	0	1
A0A193FIN8_9BORD	Iron-sulfur cluster assembly protein IscA	Bacteria	Bordetella bronchialis		1	1	138.5		4.5e-37	0	1	0	0	0
A0A193FN67_9BORD	Putative iron-sulfur cluster insertion protein ErpA	Bacteria	Bordetella bronchialis		1	1	132		4.8e-35	0	0	1	0	0
A0A193GCR4_9BORD	Iron-sulfur cluster assembly protein IscA	Bacteria	Bordetella flabilis		1	1	135.5		3.9e-36	0	1	0	0	0
A0A193GJV4_9BORD	Putative iron-sulfur cluster insertion protein ErpA	Bacteria	Bordetella flabilis		1	1	133.7		1.4e-35	0	0	1	0	0
A0A1W6ZH48_9BORD	Putative iron-sulfur cluster insertion protein ErpA	Bacteria	Bordetella genomosp. 13		1	1	132.5		3.3e-35	0	0	1	0	0
A0A1W6ZB14_9BORD	Iron-sulfur cluster assembly protein IscA	Bacteria	Bordetella genomosp. 13		1	1	131.3		7.6e-35	0	1	0	0	0
A0A1W6YMU3_9BORD	Iron-sulfur cluster assembly protein IscA	Bacteria	Bordetella genomosp. 8		1	1	137.8		7.7e-37	0	1	0	0	0
A0A1W6YRR5_9BORD	Putative iron-sulfur cluster insertion protein ErpA	Bacteria	Bordetella genomosp. 8		1	1	131.2		8e-35	0	0	1	0	0
A0A1W6YYZ1_9BORD	Iron-sulfur cluster assembly protein IscA	Bacteria	Bordetella genomosp. 9		1	1	138.4		5e-37	0	1	0	0	0
A0A1W6Z3S7_9BORD	Putative iron-sulfur cluster insertion protein ErpA	Bacteria	Bordetella genomosp. 9		1	1	132.5		3.3e-35	0	0	1	0	0
A0A0H4W3S6_9BORD	Putative iron-sulfur cluster insertion protein ErpA	Bacteria	Bordetella hinzii		1	1	135.1		5.1e-36	0	0	1	0	0
A0A0H4WX60_9BORD	Iron-binding protein IscA	Bacteria	Bordetella hinzii		1	1	127.9		8.3e-34	0	1	0	0	0
ERPA_BORPE	Putative iron-sulfur cluster insertion protein ErpA	Bacteria	Bordetella pertussis (strain Tohama I / ATCC BAA-589 / NCTC 13251)		1	1	131.9		4.9e-35	0	0	1	0	0
Q7VXG9_BORPE	[Fe-S] cluster formation/repair protein	Bacteria	Bordetella pertussis (strain Tohama I / ATCC BAA-589 / NCTC 13251)		1	1	127.4		1.2e-33	0	0	0	0	1
ERPA_BORPD	Putative iron-sulfur cluster insertion protein ErpA	Bacteria	Bordetella petrii (strain ATCC BAA-461 / DSM 12804 / CCUG 43448)		1	1	134.5		8.2e-36	0	0	1	0	0
A9IR03_BORPD	Uncharacterized protein	Bacteria	Bordetella petrii (strain ATCC BAA-461 / DSM 12804 / CCUG 43448)		1	1	127.8		9.1e-34	0	0	0	0	1
A0A0S1XWZ5_9BORD	Iron-sulfur cluster assembly protein IscA	Bacteria	Bordetella sp. N		1	1	135.5		4e-36	0	1	0	0	0
A0A0S1Y4N9_9BORD	Putative iron-sulfur cluster insertion protein ErpA	Bacteria	Bordetella sp. N		1	1	132.4		3.5e-35	0	0	1	0	0
A0A1E3ZPL4_9BORD	Iron-sulfur cluster assembly protein IscA	Bacteria	Bordetella sp. SCN 67-23		1	1	133.2		2e-35	0	1	0	0	0
A0A1E3Z5U0_9BORD	Putative iron-sulfur cluster insertion protein ErpA	Bacteria	Bordetella sp. SCN 67-23		1	1	129.2		3.4e-34	0	0	1	0	0
A0A157PML4_9BORD	Putative iron-sulfur cluster insertion protein ErpA	Bacteria	Bordetella trematum		1	1	132.8		2.6e-35	0	0	1	0	0
A0A157RXZ0_9BORD	Iron-sulfur cluster assembly protein	Bacteria	Bordetella trematum		1	1	130.3		1.5e-34	0	0	0	0	1
F1MIR1_BOVIN(isca1)	Uncharacterized protein	Eukaryota	Bos taurus		1	1	87.1		2.9e-21	0	0	0	0	1
A0A1G8BX93_9BRAD	Iron-sulfur cluster assembly accessory protein	Bacteria	Bosea robiniae		1	1	133.6		1.5e-35	0	0	0	0	1
A0A1G7Z7L6_9BRAD	Iron-sulfur cluster assembly protein	Bacteria	Bosea robiniae		1	1	122.8		3.2e-32	0	0	0	0	1
A0A1Q3P0P2_9BRAD	Heme biosynthesis protein HemY	Bacteria	Bosea sp. 67-29		1	1	135.4		4.1e-36	0	0	0	0	1
A0A1Q3P034_9BRAD	Fe-S cluster assembly scaffold SufA	Bacteria	Bosea sp. 67-29		1	1	126.4		2.4e-33	0	0	0	1	0
A0A0N0JQC8_9BRAD	Heme biosynthesis protein HemY	Bacteria	Bosea sp. AAP35		1	1	127.7		9.8e-34	0	0	0	0	1
A0A0N0JTY5_9BRAD	FeS assembly scaffold SufA	Bacteria	Bosea sp. AAP35		1	1	124.6		8.7e-33	0	0	0	1	0
A0A085FSA7_9BRAD	Iron-sulfur cluster assembly accessory protein	Bacteria	Bosea sp. LC85		1	1	131.2		8.3e-35	0	0	0	0	1
A0A085FBR9_9BRAD	Iron-sulfur cluster assembly protein	Bacteria	Bosea sp. LC85		1	1	123.3		2.3e-32	0	0	0	0	1
A0A0Q6K7K2_9BRAD	Heme biosynthesis protein HemY	Bacteria	Bosea sp. Leaf344		1	1	132.3		3.7e-35	0	0	0	0	1
A0A0Q6KE01_9BRAD	Uncharacterized protein	Bacteria	Bosea sp. Leaf344		1	1	122.7		3.3e-32	0	0	0	0	1
A0A1I3UA89_9BRAD	Iron-sulfur cluster assembly accessory protein	Bacteria	Bosea sp. OK403		1	1	129.3		3.2e-34	0	0	0	0	1
A0A1I3F586_9BRAD	Iron-sulfur cluster assembly protein	Bacteria	Bosea sp. OK403		1	1	120.4		1.7e-31	0	0	0	0	1
A0A126NXG3_9BRAD	Heme biosynthesis protein HemY	Bacteria	Bosea sp. PAMC 26642		1	1	130.2		1.7e-34	0	0	0	0	1
A0A126NU14_9BRAD	Fe-S cluster assembly scaffold SufA	Bacteria	Bosea sp. PAMC 26642		1	1	123.5		1.9e-32	0	0	0	1	0
A0A1B3NP67_9BRAD	Iron-sulfur cluster assembly accessory family protein	Bacteria	Bosea sp. RAC05		1	1	134		1.1e-35	0	0	0	0	1
A0A1B3NGU3_9BRAD	Iron-sulfur cluster assembly accessory family protein	Bacteria	Bosea sp. RAC05		1	1	127.6		1e-33	0	0	0	0	1
A0A0Q9IQB5_9BRAD	Heme biosynthesis protein HemY	Bacteria	Bosea sp. Root381		1	1	127.6		1.1e-33	0	0	0	0	1
A0A0Q9HMW1_9BRAD	Uncharacterized protein	Bacteria	Bosea sp. Root381		1	1	122.2		4.7e-32	0	0	0	0	1
A0A0Q9ICQ6_9BRAD	Heme biosynthesis protein HemY	Bacteria	Bosea sp. Root483D1		1	1	132.7		2.8e-35	0	0	0	0	1
A0A0Q9IJ04_9BRAD	Uncharacterized protein	Bacteria	Bosea sp. Root483D1		1	1	122.2		4.6e-32	0	0	0	0	1
A0A1N6V3R8_9BRAD	Iron-sulfur cluster assembly accessory protein	Bacteria	Bosea sp. TND4EK4		1	1	136		2.7e-36	0	0	0	0	1
A0A1N6SRZ7_9BRAD	Iron-sulfur cluster assembly protein	Bacteria	Bosea sp. TND4EK4		1	1	124.1		1.2e-32	0	0	0	0	1
A0A117MV81_9BRAD	Heme biosynthesis protein HemY	Bacteria	Bosea sp. WAO		1	1	132.1		4.2e-35	0	0	0	0	1
A0A117MV12_9BRAD	Uncharacterized protein	Bacteria	Bosea sp. WAO		1	1	126.1		2.9e-33	0	0	0	0	1
A0A0Q3I5K0_9BRAD	Heme biosynthesis protein HemY	Bacteria	Bosea thiooxidans		1	1	134.1		1.1e-35	0	0	0	0	1
A0A0Q3SSI5_9BRAD	Iron-sulfur cluster assembly protein	Bacteria	Bosea thiooxidans		1	1	126.2		2.8e-33	0	0	0	0	1
A0A0N0MCK1_9BRAD	Heme biosynthesis protein HemY	Bacteria	Bosea vaviloviae		1	1	131.6		6.3e-35	0	0	0	0	1
A0A0N1F7G6_9BRAD	FeS assembly scaffold SufA	Bacteria	Bosea vaviloviae		1	1	123.2		2.4e-32	0	0	0	1	0
A0A238IVI8_9RHOB	Iron-binding protein IscA	Bacteria	Boseongicola aestuarii		1	1	132.2		4.2e-35	0	1	0	0	0
A0A238IV42_9RHOB	Iron-sulfur cluster insertion protein ErpA	Bacteria	Boseongicola aestuarii		1	1	115.7		4.9e-30	0	0	1	0	0
A0A067MW29_9HOMO	Uncharacterized protein	Eukaryota	Botryobasidium botryosum FD-172 SS1		1	1	162.6		1.8e-44	0	0	0	0	1
A0A067M6L7_9HOMO	Uncharacterized protein	Eukaryota	Botryobasidium botryosum FD-172 SS1		1	1	107		2.2e-27	0	0	0	0	1
M7TNM1_BOTF1	Putative iron-sulfur cluster assembly accessory protein	Eukaryota	Botryotinia fuckeliana (strain T4)	1	1	1	143.5		1.4e-38	0	0	0	0	1
M7TRJ6_BOTF1	Putative iron-sulfur cluster assembly accessory protein	Eukaryota	Botryotinia fuckeliana (strain T4)	1	2	2	98.8		7.4e-25	0	0	0	0	1
C7MCD5_BRAFD	Iron-sulfur cluster assembly accessory protein	Bacteria	Brachybacterium faecium (strain ATCC 43885 / DSM 4810 / NCIB 9860)		1	1	104.4		1.4e-26	0	0	0	0	1
A0A022KS86_9MICO	Uncharacterized protein	Bacteria	Brachybacterium muris UCD-AY4		1	1	104.6		1.3e-26	0	0	0	0	1
A0A1X6WVK5_9MICO	Probable iron binding protein from the HesB_IscA_SufA family	Bacteria	Brachybacterium nesterenkovii		1	1	103.9		2e-26	1	0	0	0	0
Z9JX08_9MICO	Uncharacterized protein	Bacteria	Brachybacterium phenoliresistens		1	1	108.7		6.7e-28	0	0	0	0	1
Z9JUB7_9MICO	Iron-sulfur cluster assembly accessory protein	Bacteria	Brachybacterium phenoliresistens		1	1	37.5		5.2e-06	0	0	0	0	1
A0A0M8KPQ3_9MICO	Iron binding protein from the HesB_IscA_SufA family	Bacteria	Brachybacterium sp. SW0106-09		1	1	103.7		2.3e-26	1	0	0	0	0
A0A220UGN7_9MICO	Iron-sulfur cluster insertion protein ErpA	Bacteria	Brachybacterium sp. VR2415		1	1	98.8		7.7e-25	0	0	1	0	0
A0A1H8GUQ2_9BURK	Putative iron-sulfur cluster insertion protein ErpA	Bacteria	Brachymonas denitrificans DSM 15123		1	1	131.3		7.8e-35	0	0	1	0	0
A0A1H8I1S5_9BURK	Iron-sulfur cluster assembly protein	Bacteria	Brachymonas denitrificans DSM 15123		1	1	129.7		2.3e-34	0	0	0	0	1
I1HB50_BRADI	Uncharacterized protein	Eukaryota	Brachypodium distachyon		1	1	177.8		4e-49	0	0	0	0	1
I1IID6_BRADI	Uncharacterized protein	Eukaryota	Brachypodium distachyon		1	1	177		6.9e-49	0	0	0	0	1
I1H1M3_BRADI	Uncharacterized protein	Eukaryota	Brachypodium distachyon		1	1	153.6		1.1e-41	0	0	0	0	1
I1H1M4_BRADI	Uncharacterized protein	Eukaryota	Brachypodium distachyon		1	1	152.9		1.8e-41	0	0	0	0	1
F7QNK4_9BRAD	Iron binding protein SufA for iron-sulfur cluster assembly	Bacteria	Bradyrhizobiaceae bacterium SG-6C		1	1	133.9		1.2e-35	0	0	0	1	0
F7QMM2_9BRAD	Putative iron binding protein from the HesB/IscA/SufA family	Bacteria	Bradyrhizobiaceae bacterium SG-6C		1	1	133.2		2e-35	1	0	0	0	0
Q89KY9_BRADU	Blr4759 protein	Bacteria	Bradyrhizobium diazoefficiens (strain JCM 10833 / IAM 13628 / NBRC 14792 / USDA 110)		1	1	135.3		4.5e-36	0	0	0	0	1
Y1755_BRADU	Uncharacterized protein blr1755	Bacteria	Bradyrhizobium diazoefficiens (strain JCM 10833 / IAM 13628 / NBRC 14792 / USDA 110)		1	1	113.8		1.9e-29	0	0	0	0	1
Q89M49_BRADU	Blr4344 protein	Bacteria	Bradyrhizobium diazoefficiens (strain JCM 10833 / IAM 13628 / NBRC 14792 / USDA 110)		1	1	88.4		1.2e-21	0	0	0	0	1
A0A0D1P6Q4_BRAEL	Uncharacterized protein	Bacteria	Bradyrhizobium elkanii		1	1	145.1		4.3e-39	0	0	0	0	1
A0A0D1MG88_BRAEL	Heme biosynthesis protein HemY	Bacteria	Bradyrhizobium elkanii		1	1	130.1		1.8e-34	0	0	0	0	1
A0A1N6KG59_9BRAD	Iron-binding apoprotein IscA	Bacteria	Bradyrhizobium erythrophlei		1	1	146.8		1.3e-39	0	1	0	0	0
A0A1N6K9Q0_9BRAD	Iron-sulfur cluster assembly accessory protein	Bacteria	Bradyrhizobium erythrophlei		1	1	129		3.8e-34	0	0	0	0	1
A0A0R3M9M1_9BRAD	Uncharacterized protein	Bacteria	Bradyrhizobium lablabi		1	1	143.6		1.3e-38	0	0	0	0	1
A0A0R3MD09_9BRAD	Heme biosynthesis protein HemY	Bacteria	Bradyrhizobium lablabi		1	1	134		1.1e-35	0	0	0	0	1
A0A0R3MCL5_9BRAD	Uncharacterized protein	Bacteria	Bradyrhizobium lablabi		1	1	117.6		1.3e-30	0	0	0	0	1
A0A0R3E6I9_9BRAD	Uncharacterized protein	Bacteria	Bradyrhizobium manausense		1	1	136.4		2e-36	0	0	0	0	1
A0A0R3D726_9BRAD	Heme biosynthesis protein HemY	Bacteria	Bradyrhizobium manausense		1	1	135.8		3.2e-36	0	0	0	0	1
A0A0R3E5Q4_9BRAD	Uncharacterized protein	Bacteria	Bradyrhizobium manausense		1	1	113.3		2.6e-29	0	0	0	0	1
A4YTV0_BRASO	Iron-sulfur cluster assembly protein	Bacteria	Bradyrhizobium sp. (strain ORS 278)		1	1	148.3		4.4e-40	0	0	0	0	1
A4YV81_BRASO	Uncharacterized protein	Bacteria	Bradyrhizobium sp. (strain ORS 278)		1	1	132.1		4.4e-35	0	0	0	0	1
A4YYX6_BRASO	Iron-binding protein IscA (Iron-sulfur cluster assembly protein)	Bacteria	Bradyrhizobium sp. (strain ORS 278)		1	1	118.6		6.1e-31	0	1	0	0	0
A4YYW9_BRASO	Putative iron-sulfur cluster assembly protein (SufA-like)	Bacteria	Bradyrhizobium sp. (strain ORS 278)		1	1	58.3		2.1e-12	0	0	0	1	0
A0A1Q5R3A9_9BRAD	Uncharacterized protein	Bacteria	Bradyrhizobium sp. AS23.2		1	1	136.1		2.5e-36	0	0	0	0	1
A0A1Q5RME3_9BRAD	Heme biosynthesis protein HemY	Bacteria	Bradyrhizobium sp. AS23.2		1	1	135.3		4.5e-36	0	0	0	0	1
A0A1Q5SE83_9BRAD	Uncharacterized protein	Bacteria	Bradyrhizobium sp. AS23.2		1	1	100.9		1.7e-25	0	0	0	0	1
A0A176YIF2_9BRAD	Fe-S cluster assembly scaffold SufA	Bacteria	Bradyrhizobium sp. BR 10245		1	1	137.6		9.1e-37	0	0	0	1	0
A0A176YA65_9BRAD	Heme biosynthesis protein HemY	Bacteria	Bradyrhizobium sp. BR 10245		1	1	133.3		1.9e-35	0	0	0	0	1
A0A176YJ64_9BRAD	Uncharacterized protein	Bacteria	Bradyrhizobium sp. BR 10245		1	1	117.8		1.1e-30	0	0	0	0	1
A0A0X8CP87_9BRAD	Heme biosynthesis protein HemY	Bacteria	Bradyrhizobium sp. CCGE-LA001		1	1	135.8		3.2e-36	0	0	0	0	1
A0A109Q5L0_9BRAD	Fe-S cluster assembly scaffold SufA	Bacteria	Bradyrhizobium sp. CCGE-LA001		1	1	134		1.1e-35	0	0	0	1	0
A0A0X8CN55_9BRAD	Uncharacterized protein	Bacteria	Bradyrhizobium sp. CCGE-LA001		1	1	106.2		3.9e-27	0	0	0	0	1
A0A1I3J8S1_9BRAD	Iron-sulfur cluster assembly protein	Bacteria	Bradyrhizobium sp. Gha		1	1	145.2		4e-39	0	0	0	0	1
A0A1I3K403_9BRAD	Iron-sulfur cluster assembly accessory protein	Bacteria	Bradyrhizobium sp. Gha		1	1	133.8		1.3e-35	0	0	0	0	1
A0A1I3SX71_9BRAD	Iron-sulfur cluster assembly accessory protein	Bacteria	Bradyrhizobium sp. Gha		1	1	104.2		1.7e-26	0	0	0	0	1
A0A0D7NE16_9BRAD	Uncharacterized protein	Bacteria	Bradyrhizobium sp. LTSP885		1	1	141.9		4.2e-38	0	0	0	0	1
A0A0D7ND44_9BRAD	Heme biosynthesis protein HemY	Bacteria	Bradyrhizobium sp. LTSP885		1	1	128.8		4.6e-34	0	0	0	0	1
A0A1G8F9X6_9BRAD	Iron-sulfur cluster assembly protein	Bacteria	Bradyrhizobium sp. Rc2d		1	1	146		2.3e-39	0	0	0	0	1
A0A1G8BIJ6_9BRAD	Iron-sulfur cluster assembly accessory protein	Bacteria	Bradyrhizobium sp. Rc2d		1	1	135.5		3.8e-36	0	0	0	0	1
A0A1G7XJ99_9BRAD	Iron-sulfur cluster assembly accessory protein	Bacteria	Bradyrhizobium sp. Rc2d		1	1	116.4		3e-30	0	0	0	0	1
I0G8Q1_9BRAD	HesB/YadR/YfhF	Bacteria	Bradyrhizobium sp. S23321		1	1	134.9		5.9e-36	1	0	0	0	0
I0G771_9BRAD	HesB/YadR/YfhF	Bacteria	Bradyrhizobium sp. S23321		1	1	132.3		3.7e-35	1	0	0	0	0
I0GAN7_9BRAD	Iron-binding protein IscA	Bacteria	Bradyrhizobium sp. S23321		1	1	119.7		2.8e-31	0	1	0	0	0
I0GAN0_9BRAD	Putative iron-sulfur cluster assembly protein	Bacteria	Bradyrhizobium sp. S23321		1	1	57.6		3.6e-12	0	0	0	0	1
H0THT5_9BRAD	Uncharacterized protein	Bacteria	Bradyrhizobium sp. STM 3843		1	1	135.2		4.7e-36	0	0	0	0	1
H0TXD0_9BRAD	Iron-binding protein IscA (Iron-sulfur cluster assembly protein)	Bacteria	Bradyrhizobium sp. STM 3843		1	1	119.1		4.3e-31	0	1	0	0	0
H0TM90_9BRAD	Putative iron-sulfur cluster assembly protein (SufA-like)	Bacteria	Bradyrhizobium sp. STM 3843		1	1	56.2		9.6e-12	0	0	0	1	0
A0A0R3C454_9BRAD	Uncharacterized protein	Bacteria	Bradyrhizobium yuanmingense		1	1	136.2		2.3e-36	0	0	0	0	1
A0A0R3CCN8_9BRAD	Heme biosynthesis protein HemY	Bacteria	Bradyrhizobium yuanmingense		1	1	135.5		3.8e-36	0	0	0	0	1
A0A0R3CF21_9BRAD	Uncharacterized protein	Bacteria	Bradyrhizobium yuanmingense		1	1	119		4.7e-31	0	0	0	0	1
A0A151BVT0_9MICO	Iron-sulfur cluster insertion protein ErpA	Bacteria	Branchiibius sp. NY16-3462-2		1	1	102.9		4e-26	0	0	1	0	0
C3ZPN8_BRAFL	Uncharacterized protein	Eukaryota	Branchiostoma floridae		1	1	158.9		2.6e-43	0	0	0	0	1
A0A0D3BE04_BRAOL	Uncharacterized protein	Eukaryota	Brassica oleracea var. oleracea		1	1	186.2		1e-51	0	0	0	0	1
A0A0D3AHP6_BRAOL	Uncharacterized protein	Eukaryota	Brassica oleracea var. oleracea		1	1	175		2.8e-48	0	0	0	0	1
A0A0D3E322_BRAOL	Uncharacterized protein	Eukaryota	Brassica oleracea var. oleracea		1	1	161.1		5.3e-44	0	0	0	0	1
A0A0D3C931_BRAOL	Uncharacterized protein	Eukaryota	Brassica oleracea var. oleracea		1	1	139.3		2.7e-37	0	0	0	0	1
A0A0D3A1A6_BRAOL	Uncharacterized protein	Eukaryota	Brassica oleracea var. oleracea		1	1	100		3.2e-25	0	0	0	0	1
A0A0D3ADN1_BRAOL	Uncharacterized protein	Eukaryota	Brassica oleracea var. oleracea		1	1	82.6		7.4e-20	0	0	0	0	1
A0A0D3C932_BRAOL	Uncharacterized protein	Eukaryota	Brassica oleracea var. oleracea		1	1	80.2		3.9e-19	0	0	0	0	1
A0A0D3CY24_BRAOL	Uncharacterized protein	Eukaryota	Brassica oleracea var. oleracea		1	1	34.4		4.7e-05	0	0	0	0	1
M4EJ45_BRARP	Uncharacterized protein	Eukaryota	Brassica rapa subsp. pekinensis		1	1	181.6		2.6e-50	0	0	0	0	1
M4F882_BRARP	Uncharacterized protein	Eukaryota	Brassica rapa subsp. pekinensis		1	1	180.8		4.6e-50	0	0	0	0	1
M4CZ54_BRARP	Uncharacterized protein	Eukaryota	Brassica rapa subsp. pekinensis		1	1	178.9		1.8e-49	0	0	0	0	1
M4D997_BRARP	Uncharacterized protein	Eukaryota	Brassica rapa subsp. pekinensis		1	1	170		9.5e-47	0	0	0	0	1
M4DPJ5_BRARP	Uncharacterized protein	Eukaryota	Brassica rapa subsp. pekinensis		1	1	160.9		6.3e-44	0	0	0	0	1
M4DTT5_BRARP	Uncharacterized protein	Eukaryota	Brassica rapa subsp. pekinensis		1	1	159.7		1.4e-43	0	0	0	0	1
A0A0G4JWL4_9GAMM	Iron-sulfur cluster insertion protein ErpA	Bacteria	Brenneria goodwinii		1	1	134.3		9.4e-36	0	0	1	0	0
A0A0G4JX08_9GAMM	Iron-binding protein IscA	Bacteria	Brenneria goodwinii		1	1	130.4		1.4e-34	0	1	0	0	0
A0A0G4JZG6_9GAMM	Fe-S cluster assembly scaffold SufA	Bacteria	Brenneria goodwinii		1	1	124.6		8.5e-33	0	0	0	1	0
A0A0G4JUI8_9GAMM	Fe/S biogenesis protein NfuA	Bacteria	Brenneria goodwinii		1	1	34.8		3.6e-05	0	0	0	0	1
G7LSA6_9GAMM	Iron-sulfur cluster insertion protein ErpA	Bacteria	Brenneria sp. EniD312		1	1	134.9		6e-36	0	0	1	0	0
G7LSX5_9GAMM	Iron-binding protein IscA	Bacteria	Brenneria sp. EniD312		1	1	134.1		1.1e-35	0	1	0	0	0
G7LVT8_9GAMM	FeS assembly scaffold SufA	Bacteria	Brenneria sp. EniD312		1	1	123.9		1.5e-32	0	0	0	1	0
G7LUW1_9GAMM	Fe/S biogenesis protein NfuA	Bacteria	Brenneria sp. EniD312		1	1	34		6.3e-05	0	0	0	0	1
I2K2A4_DEKBR	Iron sulfur assembly	Eukaryota	Brettanomyces bruxellensis AWRI1499		1	1	180.3		6.8e-50	0	0	0	0	1
M8D5V5_9BACL	Uncharacterized protein	Bacteria	Brevibacillus borstelensis AK1		1	1	136.4		2e-36	0	0	0	0	1
C0ZKS0_BREBN	Uncharacterized protein	Bacteria	Brevibacillus brevis (strain 47 / JCM 6285 / NBRC 100599)		1	1	134.5		7.7e-36	0	0	0	0	1
C0ZGM9_BREBN	Uncharacterized protein	Bacteria	Brevibacillus brevis (strain 47 / JCM 6285 / NBRC 100599)		1	1	114.3		1.3e-29	0	0	0	0	1
C0ZBI4_BREBN	Uncharacterized protein	Bacteria	Brevibacillus brevis (strain 47 / JCM 6285 / NBRC 100599)		1	1	28.9		0.0023	0	0	0	0	1
A0A0Q3WJ31_BRECH	Uncharacterized protein	Bacteria	Brevibacillus choshinensis		1	1	134.7		7e-36	0	0	0	0	1
A0A075R917_BRELA	Iron-sulfur cluster insertion protein ErpA	Bacteria	Brevibacillus laterosporus LMG 15441		1	1	116.8		2.2e-30	0	0	1	0	0
V6M4H7_9BACL	Uncharacterized protein	Bacteria	Brevibacillus panacihumi W25		1	1	131.3		7.5e-35	0	0	0	0	1
A0A165M5Y5_BREPA	Uncharacterized protein	Bacteria	Brevibacillus parabrevis		1	1	133.1		2.1e-35	0	0	0	0	1
A0A1I3ZMB7_9BACL	Iron-sulfur cluster assembly protein	Bacteria	Brevibacillus sp. OK042		1	1	133		2.3e-35	0	0	0	0	1
A0A1A5XNG3_9BACL	Uncharacterized protein	Bacteria	Brevibacillus sp. WF146		1	1	132.2		4e-35	0	0	0	0	1
A0A1A5XTX1_9BACL	Uncharacterized protein	Bacteria	Brevibacillus sp. WF146		1	1	31		0.00051	0	0	0	0	1
A0A1A5XST8_9BACL	Uncharacterized protein	Bacteria	Brevibacillus sp. WF146		1	1	27.1		0.0086	0	0	0	0	1
K9B7C9_9MICO	Iron-sulfur cluster assembly accessory protein	Bacteria	Brevibacterium casei S18		1	1	99.7		3.9e-25	0	0	0	0	1
A0A0B9AW56_BRELN	Iron-sulfur cluster assembly accessory protein	Bacteria	Brevibacterium linens		1	1	100.8		1.8e-25	0	0	0	0	1
D4YNX2_9MICO	Iron-sulfur cluster assembly accessory protein	Bacteria	Brevibacterium mcbrellneri ATCC 49030		1	1	100.2		2.8e-25	0	0	0	0	1
A0A1H1Y7J3_9MICO	Iron-sulfur cluster assembly accessory protein	Bacteria	Brevibacterium sandarakinum		1	1	99.9		3.5e-25	0	0	0	0	1
A0A1X6XCC2_9MICO	Probable iron binding protein from the HesB_IscA_SufA family	Bacteria	Brevibacterium yomogidense		1	1	96.2		4.8e-24	1	0	0	0	0
U2YV31_9CAUL	Iron binding protein SufA for iron-sulfur cluster assembly	Bacteria	Brevundimonas abyssalis TAR-001		1	1	145.8		2.7e-39	0	0	0	1	0
U2ZHJ7_9CAUL	Probable iron binding protein from the HesB_IscA_SufA family	Bacteria	Brevundimonas abyssalis TAR-001		1	1	125.8		3.7e-33	1	0	0	0	0
F4R2J6_BREDA	Chain B, Crystal Structure Of Isca Native	Bacteria	Brevundimonas diminuta (strain ATCC 11568 / DSM 7234 / NBRC 12697 / NCIMB 9393 / NCTC 8545)		1	1	129.8		2.2e-34	0	1	0	0	0
F4QUZ4_BREDA	Iron-sulfur cluster assembly accessory family protein	Bacteria	Brevundimonas diminuta (strain ATCC 11568 / DSM 7234 / NBRC 12697 / NCIMB 9393 / NCTC 8545)		1	1	118.2		8.3e-31	0	0	0	0	1
A0A0N1BIX9_9CAUL	FeS assembly scaffold SufA	Bacteria	Brevundimonas sp. AAP58		1	1	143.7		1.2e-38	0	0	0	1	0
A0A0N0K1J1_9CAUL	Heme biosynthesis protein HemY	Bacteria	Brevundimonas sp. AAP58		1	1	116.5		2.8e-30	0	0	0	0	1
A0A0F3LEJ0_9CAUL	FeS assembly scaffold SufA	Bacteria	Brevundimonas sp. KM4		1	1	146.3		1.9e-39	0	0	0	1	0
A0A0F3LGX8_9CAUL	Heme biosynthesis protein HemY	Bacteria	Brevundimonas sp. KM4		1	1	112		6.7e-29	0	0	0	0	1
A0A0Q5VF00_9CAUL	FeS assembly scaffold SufA	Bacteria	Brevundimonas sp. Leaf363		1	1	143.5		1.3e-38	0	0	0	1	0
A0A0Q5VJ26_9CAUL	Heme biosynthesis protein HemY	Bacteria	Brevundimonas sp. Leaf363		1	1	123.1		2.5e-32	0	0	0	0	1
A0A0Q7E231_9CAUL	FeS assembly scaffold SufA	Bacteria	Brevundimonas sp. Root1279		1	1	144.9		5.2e-39	0	0	0	1	0
A0A0Q7E8F0_9CAUL	Heme biosynthesis protein HemY	Bacteria	Brevundimonas sp. Root1279		1	1	121.3		9.2e-32	0	0	0	0	1
A0A0Q7SFD6_9CAUL	FeS assembly scaffold SufA	Bacteria	Brevundimonas sp. Root1423		1	1	136.9		1.5e-36	0	0	0	1	0
A0A0Q7TI49_9CAUL	FeS assembly scaffold SufA	Bacteria	Brevundimonas sp. Root1423		1	1	136.7		1.6e-36	0	0	0	1	0
A0A0Q7SQT1_9CAUL	Heme biosynthesis protein HemY	Bacteria	Brevundimonas sp. Root1423		1	1	120.6		1.5e-31	0	0	0	0	1
A0A0Q7TDN6_9CAUL	Heme biosynthesis protein HemY	Bacteria	Brevundimonas sp. Root1423		1	1	118.7		5.8e-31	0	0	0	0	1
D9QJC4_BRESC	Iron-sulfur cluster assembly accessory protein	Bacteria	Brevundimonas subvibrioides (strain ATCC 15264 / DSM 4735 / LMG 14903 / NBRC 16000 / CB 81)		1	1	151.1		6.1e-41	0	0	0	0	1
D9QNR1_BRESC	Iron-sulfur cluster assembly accessory protein	Bacteria	Brevundimonas subvibrioides (strain ATCC 15264 / DSM 4735 / LMG 14903 / NBRC 16000 / CB 81)		1	1	118		9.2e-31	0	0	0	0	1
W7CTF4_9LIST	Uncharacterized protein	Bacteria	Brochothrix campestris FSL F6-1037		1	1	38.8		2.1e-06	0	0	0	0	1
Q2YNK1_BRUA2	Uncharacterized protein	Bacteria	Brucella abortus (strain 2308)		1	1	129.6		2.6e-34	0	0	0	0	1
Q2YNS7_BRUA2	Uncharacterized protein	Bacteria	Brucella abortus (strain 2308)		1	1	125.9		3.5e-33	0	0	0	0	1
A0A0H5S127_BRUMA	Bm6460	Eukaryota	Brugia malayi		1	1	163.4		1.1e-44	0	0	0	0	1
A0A0R3QGH5_9BILA	Uncharacterized protein	Eukaryota	Brugia timori		1	1	70.1		5e-16	0	0	0	0	1
A0A0R3R685_9BILA	Uncharacterized protein	Eukaryota	Brugia timori		1	1	53.4		6.9e-11	0	0	0	0	1
A0A091H7R2_BUCRH	Uncharacterized protein (Fragment)	Eukaryota	Buceros rhinoceros silvestris		1	1	152.5		2.3e-41	0	0	0	0	1
A0A091I1C7_BUCRH	Uncharacterized protein (Fragment)	Eukaryota	Buceros rhinoceros silvestris		1	1	141.8		4.7e-38	0	0	0	0	1
F7WZ73_9GAMM	Uncharacterized protein	Bacteria	Buchnera aphidicola (Cinara tujafilina)		1	1	110.7		1.6e-28	0	0	0	0	1
F7WZ19_9GAMM	Fe-S assembly scaffold protein	Bacteria	Buchnera aphidicola (Cinara tujafilina)		1	1	70.5		3.7e-16	0	0	0	0	1
ERPA_BUCAI	Iron-sulfur cluster insertion protein ErpA	Bacteria	Buchnera aphidicola subsp. Acyrthosiphon pisum (strain APS)		1	1	127.5		1.1e-33	0	0	1	0	0
Y122_BUCAI	Uncharacterized protein BU122	Bacteria	Buchnera aphidicola subsp. Acyrthosiphon pisum (strain APS)		1	1	73.9		3.3e-17	0	0	0	0	1
NFUA_BUCAI	Fe/S biogenesis protein NfuA	Bacteria	Buchnera aphidicola subsp. Acyrthosiphon pisum (strain APS)		1	1	29.1		0.002	0	0	0	0	1
ERPA_BUCBP	Iron-sulfur cluster insertion protein ErpA	Bacteria	Buchnera aphidicola subsp. Baizongia pistaciae (strain Bp)		1	1	119.3		3.9e-31	0	0	1	0	0
Y116_BUCBP	Uncharacterized protein bbp_116	Bacteria	Buchnera aphidicola subsp. Baizongia pistaciae (strain Bp)		1	1	73.4		4.9e-17	0	0	0	0	1
ERPA_BUCCC	Iron-sulfur cluster insertion protein ErpA	Bacteria	Buchnera aphidicola subsp. Cinara cedri (strain Cc)		1	1	118.7		5.7e-31	0	0	1	0	0
Q057Z6_BUCCC	FeS assembly scaffold protein	Bacteria	Buchnera aphidicola subsp. Cinara cedri (strain Cc)		1	1	76.6		5.1e-18	0	0	0	0	1
A0A172WDE6_BUCSC	Uncharacterized protein	Bacteria	Buchnera aphidicola subsp. Schlechtendalia chinensis		1	1	117.8		1.1e-30	0	0	0	0	1
A0A172WD82_BUCSC	Uncharacterized protein	Bacteria	Buchnera aphidicola subsp. Schlechtendalia chinensis		1	1	82.6		7.1e-20	0	0	0	0	1
B4EDS5_BURCJ	HesB family protein	Bacteria	Burkholderia cenocepacia (strain ATCC BAA-245 / DSM 16553 / LMG 16656 / NCTC 13227 / J2315 / CF5610)		1	1	136.8		1.5e-36	1	0	0	0	0
ERPA_BURCJ	Putative iron-sulfur cluster insertion protein ErpA	Bacteria	Burkholderia cenocepacia (strain ATCC BAA-245 / DSM 16553 / LMG 16656 / NCTC 13227 / J2315 / CF5610)		1	1	136.8		1.5e-36	0	0	1	0	0
F2LBN3_BURGS	Iron-sulfur cluster assembly protein IscA	Bacteria	Burkholderia gladioli (strain BSR3)		1	1	137.7		8.2e-37	0	1	0	0	0
F2L7P0_BURGS	Putative iron-sulfur cluster insertion protein ErpA	Bacteria	Burkholderia gladioli (strain BSR3)		1	1	137		1.3e-36	0	0	1	0	0
C5AB22_BURGB	Putative iron-sulfur cluster insertion protein ErpA	Bacteria	Burkholderia glumae (strain BGR1)		1	1	139.6		2.1e-37	0	0	1	0	0
C5A9V7_BURGB	Iron-sulfur cluster assembly protein IscA	Bacteria	Burkholderia glumae (strain BGR1)		1	1	137.5		9.5e-37	0	1	0	0	0
J5CHM9_9BURK	Iron-sulfur cluster assembly protein IscA	Bacteria	Burkholderia multivorans CF2		1	1	138.9		3.5e-37	0	1	0	0	0
J5BN04_9BURK	Putative iron-sulfur cluster insertion protein ErpA	Bacteria	Burkholderia multivorans CF2		1	1	138.4		5.2e-37	0	0	1	0	0
Q63SN3_BURPS	HesB family protein	Bacteria	Burkholderia pseudomallei (strain K96243)		1	1	137.6		9.1e-37	1	0	0	0	0
ERPA_BURPS	Putative iron-sulfur cluster insertion protein ErpA	Bacteria	Burkholderia pseudomallei (strain K96243)		1	1	134.9		5.9e-36	0	0	1	0	0
A0A103E439_9BURK	Putative iron-sulfur cluster insertion protein ErpA	Bacteria	Burkholderia singularis		1	1	139		3.4e-37	0	0	1	0	0
A0A103E2L7_9BURK	Iron binding protein IscA for iron-sulfur cluster assembly	Bacteria	Burkholderia singularis		1	1	136.8		1.6e-36	0	1	0	0	0
E1T3J9_BURSG	Iron-sulfur cluster assembly protein IscA	Bacteria	Burkholderia sp. (strain CCGE1003)		1	1	138		6.7e-37	0	1	0	0	0
E1T8W6_BURSG	Putative iron-sulfur cluster insertion protein ErpA	Bacteria	Burkholderia sp. (strain CCGE1003)		1	1	132.3		3.8e-35	0	0	1	0	0
A0A0B1YEK4_9BURK	Putative iron-sulfur cluster insertion protein ErpA	Bacteria	Burkholderia sp. A9		1	1	136.8		1.6e-36	0	0	1	0	0
A0A221AAF6_9BURK	Iron-binding protein IscA	Bacteria	Burkholderia sp. AD24		1	1	136.8		1.5e-36	0	1	0	0	0
A0A221A8F1_9BURK	Putative iron-sulfur cluster insertion protein ErpA	Bacteria	Burkholderia sp. AD24		1	1	132.4		3.4e-35	0	0	1	0	0
B5WPP7_9BURK	Iron-sulfur cluster assembly protein IscA	Bacteria	Burkholderia sp. H160		1	1	138.8		3.9e-37	0	1	0	0	0
B5WHT6_9BURK	Putative iron-sulfur cluster insertion protein ErpA	Bacteria	Burkholderia sp. H160		1	1	132.9		2.4e-35	0	0	1	0	0
A0A0Q5PT54_9BURK	Iron-sulfur cluster assembly protein IscA	Bacteria	Burkholderia sp. Leaf177		1	1	138.4		4.9e-37	0	1	0	0	0
A0A0Q5PCI8_9BURK	Putative iron-sulfur cluster insertion protein ErpA	Bacteria	Burkholderia sp. Leaf177		1	1	133		2.3e-35	0	0	1	0	0
A0A063BNP9_9BURK	Putative iron-sulfur cluster insertion protein ErpA	Bacteria	Burkholderia sp. lig30		1	1	139.1		3.1e-37	0	0	1	0	0
A0A063BE07_9BURK	Iron-sulfur cluster assembly protein IscA	Bacteria	Burkholderia sp. lig30		1	1	136.7		1.7e-36	0	1	0	0	0
A0A063BDV4_9BURK	Putative iron-sulfur cluster insertion protein ErpA	Bacteria	Burkholderia sp. lig30		1	1	122.7		3.4e-32	0	0	1	0	0
A0A063BIG8_9BURK	Iron-sulfur cluster assembly protein IscA	Bacteria	Burkholderia sp. lig30		1	1	120.9		1.2e-31	0	1	0	0	0
A0A063BAG8_9BURK	Iron-sulfur cluster assembly accessory protein	Bacteria	Burkholderia sp. lig30		1	1	58.4		2e-12	0	0	0	0	1
A0A0C2CLK4_9BURK	Iron-sulfur cluster assembly protein IscA	Bacteria	Burkholderia sp. MR1		1	1	137.4		9.9e-37	0	1	0	0	0
A0A0C2BZN0_9BURK	Putative iron-sulfur cluster insertion protein ErpA	Bacteria	Burkholderia sp. MR1		1	1	134.3		9.3e-36	0	0	1	0	0
A0A161HYK3_9BURK	Iron-sulfur cluster assembly protein IscA	Bacteria	Burkholderia sp. OLGA172		1	1	137		1.3e-36	0	1	0	0	0
A0A160FNN8_9BURK	Putative iron-sulfur cluster insertion protein ErpA	Bacteria	Burkholderia sp. OLGA172		1	1	131.9		4.9e-35	0	0	1	0	0
R4WWX5_9BURK	Iron-sulfur cluster assembly protein IscA	Bacteria	Burkholderia sp. RPE64		1	1	138		6.5e-37	0	1	0	0	0
R4WMI7_9BURK	Putative iron-sulfur cluster insertion protein ErpA	Bacteria	Burkholderia sp. RPE64		1	1	132.2		4.1e-35	0	0	1	0	0
A0A1Q8IV85_9BURK	Iron-sulfur cluster assembly protein IscA	Bacteria	Burkholderia sp. SRS-W-2-2016		1	1	138.6		4.4e-37	0	1	0	0	0
A0A1Q8IT23_9BURK	Putative iron-sulfur cluster insertion protein ErpA	Bacteria	Burkholderia sp. SRS-W-2-2016		1	1	133.8		1.3e-35	0	0	1	0	0
A0A0N0IFR9_9BURK	Iron-sulfur cluster assembly protein	Bacteria	Burkholderia sp. ST111		1	1	137		1.3e-36	0	0	0	0	1
A0A0N0II96_9BURK	Putative iron-sulfur cluster insertion protein ErpA	Bacteria	Burkholderia sp. ST111		1	1	132.6		3.1e-35	0	0	1	0	0
F0FY68_9BURK	Putative iron-sulfur cluster insertion protein ErpA	Bacteria	Burkholderia sp. TJI49		1	1	138.4		5.2e-37	0	0	1	0	0
F0G987_9BURK	Iron-sulfur cluster assembly protein IscA	Bacteria	Burkholderia sp. TJI49		1	1	138		6.8e-37	0	1	0	0	0
A0A1G6I1F6_9BURK	Iron-binding apoprotein IscA	Bacteria	Burkholderia sp. TNe-862		1	1	137.4		1e-36	0	1	0	0	0
A0A1G6GQ26_9BURK	Putative iron-sulfur cluster insertion protein ErpA	Bacteria	Burkholderia sp. TNe-862		1	1	134.1		1e-35	0	0	1	0	0
A0A1G6PA49_9BURK	Iron-sulfur cluster assembly protein	Bacteria	Burkholderia sp. TNe-862		1	1	127.1		1.5e-33	0	0	0	0	1
A0A1G6P8E5_9BURK	Putative iron-sulfur cluster insertion protein ErpA	Bacteria	Burkholderia sp. TNe-862		1	1	122.6		3.7e-32	0	0	1	0	0
A0A1G6P7Y1_9BURK	Iron-sulfur cluster assembly accessory protein	Bacteria	Burkholderia sp. TNe-862		1	1	46.6		8.6e-09	0	0	0	0	1
A0A103WER1_9BURK	Putative iron-sulfur cluster insertion protein ErpA	Bacteria	Burkholderia ubonensis		1	1	138.7		4.1e-37	0	0	1	0	0
A0A105Y9U2_9BURK	Iron-sulfur cluster assembly protein IscA	Bacteria	Burkholderia ubonensis		1	1	136.9		1.4e-36	0	1	0	0	0
A4JG02_BURVG	Iron-sulfur cluster assembly protein IscA	Bacteria	Burkholderia vietnamiensis (strain G4 / LMG 22486)		1	1	138.6		4.3e-37	0	1	0	0	0
ERPA1_BURVG	Putative iron-sulfur cluster insertion protein ErpA 1	Bacteria	Burkholderia vietnamiensis (strain G4 / LMG 22486)		1	1	136.4		2e-36	0	0	1	0	0
A4JRL2_BURVG	FeS assembly scaffold SufA	Bacteria	Burkholderia vietnamiensis (strain G4 / LMG 22486)		1	1	126.3		2.6e-33	0	0	0	1	0
ERPA2_BURVG	Putative iron-sulfur cluster insertion protein ErpA 2	Bacteria	Burkholderia vietnamiensis (strain G4 / LMG 22486)		1	1	124.9		6.9e-33	0	0	1	0	0
A4JRL8_BURVG	Iron-sulfur cluster assembly accessory protein	Bacteria	Burkholderia vietnamiensis (strain G4 / LMG 22486)		1	1	56.7		6.7e-12	0	0	0	0	1
A0A1M3C1W5_9BURK	Iron-sulfur cluster assembly protein IscA	Bacteria	Burkholderiales bacterium 66-5		1	1	111.3		1.1e-28	0	1	0	0	0
A0A1Q3R9W6_9BURK	Putative iron-sulfur cluster insertion protein ErpA	Bacteria	Burkholderiales bacterium 68-10		1	1	134.5		7.9e-36	0	0	1	0	0
A0A1Q3QZC9_9BURK	Iron-sulfur cluster assembly protein IscA	Bacteria	Burkholderiales bacterium 68-10		1	1	128.1		7.1e-34	0	1	0	0	0
A0A1M3JLI2_9BURK	Iron-sulfur cluster assembly protein IscA	Bacteria	Burkholderiales bacterium 68-12		1	1	129.4		2.9e-34	0	1	0	0	0
A0A1M3JUF9_9BURK	Putative iron-sulfur cluster insertion protein ErpA	Bacteria	Burkholderiales bacterium 68-12		1	1	127.1		1.5e-33	0	0	1	0	0
A0A1Q3YMZ4_9BURK	Putative iron-sulfur cluster insertion protein ErpA	Bacteria	Burkholderiales bacterium 70-64		1	1	131		9.6e-35	0	0	1	0	0
A0A1Q3YRQ2_9BURK	Iron-sulfur cluster assembly protein IscA	Bacteria	Burkholderiales bacterium 70-64		1	1	123		2.8e-32	0	1	0	0	0
A0A0A1H2N5_9BURK	Putative iron-sulfur cluster insertion protein ErpA	Bacteria	Burkholderiales bacterium GJ-E10		1	1	128.6		5e-34	0	0	1	0	0
A0A0A1H2H6_9BURK	Iron-sulfur cluster assembly protein IscA	Bacteria	Burkholderiales bacterium GJ-E10		1	1	125.9		3.5e-33	0	1	0	0	0
A0A0A1H1K5_9BURK	Iron-sulfur cluster assembly protein IscA	Bacteria	Burkholderiales bacterium GJ-E10		1	1	123		2.7e-32	0	1	0	0	0
A0A0A1H5I4_9BURK	Putative iron-sulfur cluster insertion protein ErpA	Bacteria	Burkholderiales bacterium GJ-E10		1	1	122.7		3.3e-32	0	0	1	0	0
A0A0A1H5I0_9BURK	IscN protein	Bacteria	Burkholderiales bacterium GJ-E10		1	1	54.5		3.1e-11	0	0	0	0	1
A0A1F4GWW8_9BURK	Putative iron-sulfur cluster insertion protein ErpA	Bacteria	Burkholderiales bacterium GWF1_66_17		1	1	133.2		1.9e-35	0	0	1	0	0
A0A1F4H0C1_9BURK	Putative iron-sulfur cluster insertion protein ErpA	Bacteria	Burkholderiales bacterium GWF1_66_17		1	1	127.7		9.5e-34	0	0	1	0	0
A0A1F4H4D6_9BURK	Iron-sulfur cluster assembly protein IscA	Bacteria	Burkholderiales bacterium GWF1_66_17		1	1	127.6		1.1e-33	0	1	0	0	0
A0A1F4H0K4_9BURK	Iron-sulfur cluster assembly protein IscA	Bacteria	Burkholderiales bacterium GWF1_66_17		1	1	126.7		2.1e-33	0	1	0	0	0
A0A1F4H187_9BURK	IscN protein	Bacteria	Burkholderiales bacterium GWF1_66_17		1	1	54.9		2.4e-11	0	0	0	0	1
H5WH80_9BURK	Putative iron-sulfur cluster insertion protein ErpA	Bacteria	Burkholderiales bacterium JOSHI_001		1	1	132.4		3.6e-35	0	0	1	0	0
H5WW25_9BURK	Putative iron-sulfur cluster insertion protein ErpA	Bacteria	Burkholderiales bacterium JOSHI_001		1	1	129.1		3.8e-34	0	0	1	0	0
H5WIR5_9BURK	Iron-sulfur cluster assembly protein IscA	Bacteria	Burkholderiales bacterium JOSHI_001		1	1	128.3		6.4e-34	0	1	0	0	0
H5WW24_9BURK	Iron-sulfur cluster assembly protein IscA	Bacteria	Burkholderiales bacterium JOSHI_001		1	1	117.9		9.9e-31	0	1	0	0	0
H5WW69_9BURK	Iron-sulfur cluster assembly accessory protein	Bacteria	Burkholderiales bacterium JOSHI_001		1	1	58.8		1.4e-12	0	0	0	0	1
A0A1F4GAG7_9BURK	Putative iron-sulfur cluster insertion protein ErpA	Bacteria	Burkholderiales bacterium RIFCSPHIGHO2_01_FULL_63_240		1	1	135.4		4.2e-36	0	0	1	0	0
A0A1F4GAE7_9BURK	Putative iron-sulfur cluster insertion protein ErpA	Bacteria	Burkholderiales bacterium RIFCSPHIGHO2_01_FULL_63_240		1	1	128.5		5.4e-34	0	0	1	0	0
A0A1F4G607_9BURK	Iron-sulfur cluster assembly protein IscA	Bacteria	Burkholderiales bacterium RIFCSPHIGHO2_01_FULL_63_240		1	1	128.1		7.2e-34	0	1	0	0	0
A0A1F4GAE9_9BURK	Iron-sulfur cluster assembly protein IscA	Bacteria	Burkholderiales bacterium RIFCSPHIGHO2_01_FULL_63_240		1	1	124.8		7.8e-33	0	1	0	0	0
A0A1F4GAC1_9BURK	IscN protein	Bacteria	Burkholderiales bacterium RIFCSPHIGHO2_01_FULL_63_240		1	1	61.8		1.7e-13	0	0	0	0	1
A0A1F4HLK3_9BURK	Iron-sulfur cluster insertion protein ErpA (Fragment)	Bacteria	Burkholderiales bacterium RIFCSPHIGHO2_12_63_9		1	1	65.2		1.6e-14	0	0	1	0	0
A0A1F4HRV9_9BURK	Putative iron-sulfur cluster insertion protein ErpA	Bacteria	Burkholderiales bacterium RIFCSPHIGHO2_12_FULL_61_11		1	1	130.2		1.7e-34	0	0	1	0	0
A0A1F4ILB5_9BURK	Iron-sulfur cluster assembly protein IscA	Bacteria	Burkholderiales bacterium RIFCSPHIGHO2_12_FULL_61_11		1	1	128.2		6.7e-34	0	1	0	0	0
A0A1F4HB62_9BURK	Iron-sulfur cluster assembly protein IscA	Bacteria	Burkholderiales bacterium RIFCSPHIGHO2_12_FULL_61_11		1	1	104.8		1.1e-26	0	1	0	0	0
A0A1F4HPE5_9BURK	Putative iron-sulfur cluster insertion protein ErpA	Bacteria	Burkholderiales bacterium RIFCSPHIGHO2_12_FULL_69_20		1	1	129.9		2e-34	0	0	1	0	0
A0A1F4HL27_9BURK	Iron-sulfur cluster assembly protein IscA	Bacteria	Burkholderiales bacterium RIFCSPHIGHO2_12_FULL_69_20		1	1	123.1		2.5e-32	0	1	0	0	0
A0A1F4JE76_9BURK	Iron-sulfur cluster assembly protein IscA	Bacteria	Burkholderiales bacterium RIFCSPLOWO2_02_FULL_57_36		1	1	130.7		1.1e-34	0	1	0	0	0
A0A1F4JDN1_9BURK	Putative iron-sulfur cluster insertion protein ErpA	Bacteria	Burkholderiales bacterium RIFCSPLOWO2_02_FULL_57_36		1	1	130.5		1.4e-34	0	0	1	0	0
A0A1F4IUK8_9BURK	Putative iron-sulfur cluster insertion protein ErpA	Bacteria	Burkholderiales bacterium RIFCSPLOWO2_02_FULL_67_64		1	1	132.8		2.6e-35	0	0	1	0	0
A0A1F4IWK4_9BURK	Putative iron-sulfur cluster insertion protein ErpA	Bacteria	Burkholderiales bacterium RIFCSPLOWO2_02_FULL_67_64		1	1	131.2		8.5e-35	0	0	1	0	0
A0A1F4IVZ2_9BURK	Iron-sulfur cluster assembly protein IscA	Bacteria	Burkholderiales bacterium RIFCSPLOWO2_02_FULL_67_64		1	1	127.6		1.1e-33	0	1	0	0	0
A0A1F4IWX7_9BURK	Iron-sulfur cluster assembly protein IscA	Bacteria	Burkholderiales bacterium RIFCSPLOWO2_02_FULL_67_64		1	1	125.1		6e-33	0	1	0	0	0
A0A1F4J8D2_9BURK	IscN protein	Bacteria	Burkholderiales bacterium RIFCSPLOWO2_02_FULL_67_64		1	1	53.8		5.3e-11	0	0	0	0	1
A0A1F4K217_9BURK	Putative iron-sulfur cluster insertion protein ErpA	Bacteria	Burkholderiales bacterium RIFCSPLOWO2_12_FULL_61_40		1	1	128.7		4.8e-34	0	0	1	0	0
A0A1F4KIG9_9BURK	Iron-sulfur cluster assembly protein IscA	Bacteria	Burkholderiales bacterium RIFCSPLOWO2_12_FULL_61_40		1	1	125.7		4.1e-33	0	1	0	0	0
A0A1F4N4U8_9BURK	Putative iron-sulfur cluster insertion protein ErpA	Bacteria	Burkholderiales bacterium RIFCSPLOWO2_12_FULL_64_99		1	1	131.9		5e-35	0	0	1	0	0
A0A1F4N5U1_9BURK	Iron-sulfur cluster assembly protein IscA	Bacteria	Burkholderiales bacterium RIFCSPLOWO2_12_FULL_64_99		1	1	124.1		1.2e-32	0	1	0	0	0
A0A1F4LCH9_9BURK	Iron-sulfur cluster assembly protein IscA	Bacteria	Burkholderiales bacterium RIFCSPLOWO2_12_FULL_65_40		1	1	129.1		3.6e-34	0	1	0	0	0
A0A1F4LPK8_9BURK	Putative iron-sulfur cluster insertion protein ErpA	Bacteria	Burkholderiales bacterium RIFCSPLOWO2_12_FULL_65_40		1	1	123.5		1.9e-32	0	0	1	0	0
A0A1F4NE22_9BURK	Putative iron-sulfur cluster insertion protein ErpA	Bacteria	Burkholderiales bacterium RIFOXYC12_FULL_65_23		1	1	130.1		1.7e-34	0	0	1	0	0
A0A1F4NI42_9BURK	Iron-sulfur cluster assembly protein IscA	Bacteria	Burkholderiales bacterium RIFOXYC12_FULL_65_23		1	1	125.5		4.6e-33	0	1	0	0	0
A0A1F4MKR6_9BURK	Putative iron-sulfur cluster insertion protein ErpA	Bacteria	Burkholderiales bacterium RIFOXYD12_FULL_59_19		1	1	129		3.9e-34	0	0	1	0	0
A0A1F4MBI9_9BURK	Iron-sulfur cluster assembly protein IscA	Bacteria	Burkholderiales bacterium RIFOXYD12_FULL_59_19		1	1	124.6		8.8e-33	0	1	0	0	0
A0A1F4LVU2_9BURK	IscN protein	Bacteria	Burkholderiales bacterium RIFOXYD12_FULL_59_19		1	1	56.3		8.5e-12	0	0	0	0	1
A0A1C7HMC4_9BURK	Iron-sulfur cluster assembly protein IscA	Bacteria	Burkholderiales bacterium YL45		1	1	133.1		2.1e-35	0	1	0	0	0
A0A1C7HK70_9BURK	Putative iron-sulfur cluster insertion protein ErpA	Bacteria	Burkholderiales bacterium YL45		1	1	132.8		2.6e-35	0	0	1	0	0
A0A1I7RNM2_BURXY	Uncharacterized protein	Eukaryota	Bursaphelenchus xylophilus		1	1	159.7		1.4e-43	0	0	0	0	1
A0A1I7S957_BURXY	Uncharacterized protein	Eukaryota	Bursaphelenchus xylophilus		1	1	134.9		6e-36	0	0	0	0	1
A0A085G715_9ENTR	Iron-binding protein IscA	Bacteria	Buttiauxella agrestis ATCC 33320		1	1	137.7		8.1e-37	0	1	0	0	0
A0A085GIY1_9ENTR	Iron-sulfur cluster insertion protein ErpA	Bacteria	Buttiauxella agrestis ATCC 33320		1	1	135.7		3.5e-36	0	0	1	0	0
A0A085GFD6_9ENTR	SufA family iron-sulfur cluster assembly iron binding protein	Bacteria	Buttiauxella agrestis ATCC 33320		1	1	127.3		1.3e-33	0	0	0	1	0
A0A085G0X3_9ENTR	Fe/S biogenesis protein NfuA (Fragment)	Bacteria	Buttiauxella agrestis ATCC 33320		1	1	29.5		0.0015	0	0	0	0	1
V5G5L1_BYSSN	Iron sulfur assembly protein 1	Eukaryota	Byssochlamys spectabilis (strain No. 5 / NBRC 109023)		1	1	179.6		1.1e-49	0	0	0	0	1
V5FVM0_BYSSN	Iron-sulfur cluster assembly accessory protein Isa2, putative	Eukaryota	Byssochlamys spectabilis (strain No. 5 / NBRC 109023)		1	1	94.3		1.9e-23	0	0	0	0	1
A0A158BWH3_9BURK	Iron-sulfur cluster assembly protein IscA	Bacteria	Caballeronia calidae		1	1	140.6		1.1e-37	0	1	0	0	0
A0A158C5I4_9BURK	Putative iron-sulfur cluster insertion protein ErpA	Bacteria	Caballeronia calidae		1	1	133.6		1.5e-35	0	0	1	0	0
A0A158JGS0_9BURK	Iron-sulfur cluster assembly protein IscA	Bacteria	Caballeronia choica		1	1	137.7		8.2e-37	0	1	0	0	0
A0A158FZL4_9BURK	Putative iron-sulfur cluster insertion protein ErpA	Bacteria	Caballeronia choica		1	1	130.6		1.2e-34	0	0	1	0	0
A0A069PRP4_9BURK	Iron-sulfur cluster assembly protein	Bacteria	Caballeronia glathei		1	1	139.3		2.6e-37	0	0	0	0	1
A0A069PW54_9BURK	Putative iron-sulfur cluster insertion protein ErpA	Bacteria	Caballeronia glathei		1	1	133.5		1.6e-35	0	0	1	0	0
A0A158H089_9BURK	Iron-sulfur cluster assembly protein IscA	Bacteria	Caballeronia humi		1	1	139.3		2.6e-37	0	1	0	0	0
[truncated: 9,739 more rows]

## Sheet: Supplementary Table S2
Species	ATAP distribution
Methyloversatilis universalis FAM5	METUNV1_00564,¬†ERPA
Photobacterium leiognathi subsp. mandapamensis svers.1.1.	GNTY,¬†ERPA,¬†ISCA
Pseudomonas mendocina NK-01	ERPA,¬†MDS_3774,¬†NFUA
Candidatus Nitrosoarchaeum koreensis MY1	MY1_1455
Dipodomys ordii	ENSDORG00000009114,¬†ENSDORG00000008010,¬†ISCA2
Streptomyces coelicolor A3(2)	SCO2161
Psychrobacter sp. 1501(2011)	ISCA,¬†ERPA,¬†NFUA
Candidatus Pelagibacter sp. IMCC9063	SAR11G3_01093,¬†SAR11G3_01322
Streptomyces cattleya NRRL 8057 = DSM 46488	SCAT_1287
Achromobacter xylosoxidans AXX-A	ERPA,¬†AXXA_29265
Gluconacetobacter sp. SXCC-1	SXCC_03200,¬†SXCC_03936
Collimonas fungivorans Ter331	ISCA,¬†ERPA
Buchnera aphidicola str. Ua (Uroleucon ambrosiae)	NFUA,¬†SUFA,¬†ERPA
Gallibacterium anatis UMN179	ERPA,¬†NFUA,¬†ISCA
Buchnera aphidicola str. Ak (Acyrthosiphon kondoi)	NFUA,¬†ERPA,¬†SUFA
Klebsiella oxytoca KCTC 1686	SUFA,¬†NFUA,¬†ERPA,¬†ISCA
Sphingomonas sp. S17	SUS17_1515,¬†SUS17_2298
Pusillimonas sp. T7-7	PT7_0743,¬†ERPA
Taylorella asinigenitalis MCE3	ERPA,¬†TASI_0681
Mus musculus	AK157302,¬†ISCA2,¬†ISCA1
Rattus norvegicus	ISCA1,¬†HBLD1
Cavia porcellus	ISCA2,¬†ISCA1
Rhodococcus jostii RHA1	RHA1_RO01140
Trichoplax adhaerens	TRIADP29056,¬†TRIADP58057
Methylophaga aminisulfidivorans MP	ERPA,¬†MAMP_02651
Sporosarcina newyorkensis 2681	HMPREF9372_3327
Gordonia alkanivorans NBRC 16433	ISCA
Enterobacter aerogenes KCTC 2190	NFUA,¬†ISCA,¬†ERPA,¬†SUFA
Haemophilus haemolyticus M19501	NFUA,¬†ERPA,¬†ISCA
Haemophilus haemolyticus M21621	ISCA,¬†NFUA,¬†GGC_1370,¬†ERPA
Ralstonia solanacearum Po82	ERPA,¬†ISCA
Microlunatus phosphovorus NM-1	MLP_42050
Salinisphaera shabanensis E1L3A	ERPA,¬†SSPSH_07806
Flavobacterium branchiophilum FL-15	SUFA
Haemophilus pittmaniae HK 85	YHGI,¬†ISCA,¬†ERPA
Paenibacillus mucilaginosus KNP414	YUTM
Idiomarina sp. A28L	NFUA,¬†ERPA,¬†A28LD_1081
Nostoc sp. PCC 7120	ALL4341,¬†HESB,¬†ALR2385
Bradyrhizobium japonicum USDA 6	BJ6T_49600,¬†BJ6T_54740,¬†BJ6T_80650
Mycobacterium colombiense CECT 3035	MCOL_13588
Flavobacterium columnare ATCC 49512	FCOL_13050
Brevibacillus laterosporus LMG 15441	BRLA_C10770
Pseudomonas putida S16	NFUA,¬†PPS_0910,¬†ERPA
Pseudoxanthomonas spadix BD-a59	ERPA,¬†DSC_08510,¬†NFUA,¬†DSC_00185
Enterobacter cloacae EcWSU1	NFUA,¬†ERPA,¬†SUFA,¬†ISCA
Bizionia argentinensis JUB59	BZARG_472
Zymoseptoria tritici	EFQ35311,¬†EFQ25068
Alicyclobacillus acidocaldarius subsp. acidocaldarius Tc-4-1	ISCA
Agrobacterium tumefaciens F2	ISCA,¬†AGAU_C200964
Propionibacterium acnes SK182B-JCVI	HMPREF1162_0657
Paracoccus denitrificans SD1	PDI_2665
Sulfobacillus acidophilus TPY	TPY_0139,¬†TPY_1789
Vibrio tubiashii ATCC 19109	VITU9109_16928,¬†ERPA,¬†VITU9109_21734,¬†NFUA
Candidatus Tremblaya princeps PCVAL	HESB
Nitrosococcus watsonii C-113	ERPA,¬†NWAT_1478
Frankia sp. CcI3	FRANCCI3_3121,¬†FRANCCI3_4477
Azospirillum brasilense Sp245	CCC97478.1
Naumovozyma castellii CBS 4309	XP_003673239.1,¬†XP_003674054.1,¬†XP_003678125.1
Naumovozyma dairenensis CBS 421	XP_003667913.1,¬†XP_003668185.1,¬†XP_003670039.1
Tetrapisispora phaffii CBS 4417	XP_003683869.1,¬†XP_003687780.1
Blattabacterium sp. (Mastotermes darwiniensis) str. MADAR	SUFA
Blattabacterium sp. (Cryptocercus punctulatus) str. Cpu	SUFA
Buchnera aphidicola str. APS (Acyrthosiphon pisum)	YDIC,¬†ERPA,¬†NFUA
Pelagibacterium halotolerans B2	KKY_1482,¬†KKY_1529
Glaciecola nitratireducens FR1064	ERPA,¬†NFUA,¬†GNIT_1376
Burkholderia sp. YI23	ISCA,¬†ERPA
Synechococcus sp. CC9605	SYNCC9605_2357
Methanosaeta harundinacea 6Ac	MHAR_0748,¬†MHAR_2333
Thermus sp. CCB_US3_UF1	AEV15416.1
Gordonia polyisoprenivorans VH2	ERPA
Pseudomonas fluorescens F113	ERPA,¬†ISCA,¬†YGHI
Vibrio sp. EJY3	ERPA,¬†VEJY3_02735,¬†NFUA
Sinorhizobium fredii HH103	CCE95937.1,¬†HESB
Nocardia cyriacigeorgica GUH-2	NOCYR_1819
Streptomyces hygroscopicus subsp. jinggangensis 5008	SHJG_3641
Synechococcus elongatus PCC 7942	SYNPCC7942_0909
Wigglesworthia glossinidia endosymbiont of Glossina morsitans morsitans (Yale colony)	SUFA,¬†ERPA
Bradyrhizobium sp. ORS 278	BRADO3546,¬†BRADO4055,¬†ISCA,¬†BRADO5418
Synechocystis sp. PCC 6803	SLR1565,¬†SLR1417
Gibberella moniliformis	FVEG_09218T0,¬†FVEG_11563T0
Microcoleus chthonoplastes PCC 7420	MC7420_3722
Pediculus humanus	PHUM513970-PA,¬†HES-B
Neisseria meningitidis MC58	ERPA,¬†NMB1381
Persephonella marina EX-H1	PERMA_0391
Atta cephalotes	ACEP_00007632-PA,¬†ACEP_00012834-PA
Danaus plexippus	KGM_04054,¬†KGM_05506
Pteropus vampyrus	ISCA1,¬†ISCA2
Actinoplanes sp. SE50/110	ACPL_1637
Caenorhabditis brenneri	CBN14874,¬†CBN11160,¬†CBN12075
Monodelphis domestica	ISCA1,¬†ISCA2
Phaeosphaeria nodorum	SNOG_08381,¬†SNOG_15677
Pelodiscus sinensis	ISCA2,¬†ENSPSIG00000003637,¬†ENSPSIG00000003592
Azospirillum sp. B510	AZL_006570
Desulfitobacterium hafniense Y51	DSY2051
Necteria haematococca	NECHAP43837,¬†NECHAP104323
Prochlorococcus marinus str. AS9601	A9601_01341
Magnaporthe poae	MAPG_06122T0,¬†MAPG_08143T0
Magnaporthe grisea	A4QSY2
Brachypodium distachyon	BRADI2G00550.1,¬†BRADI4G07300.1,¬†BRADI4G27970.1,¬†BRADI1G51010.1,¬†BRADI3G34680.1
Nitrosomonas sp. AL212	NAL212_2424,¬†ERPA
Escherichia coli O157:H7 str. EDL933	GNTY,¬†SUFA,¬†ERPA,¬†ISCA
Alteromonadales bacterium TW-7	NFUA,¬†ERPA,¬†ATW7_18150
Flavobacteria bacterium BBFL7	BBFL7_01645
Magnetococcus marinus MC-1	MMC1_0535,¬†MMC1_3060,¬†MMC1_3357
Staphylococcus aureus subsp. aureus Mu50	SAV0940
Dechloromonas aromatica RCB	DARO_1513,¬†DARO_1952,¬†ERPA
Pseudomonas putida KT2440	ISCA,¬†ERPA,¬†NFUA
Xylella fastidiosa 9a5c	XF_2394,¬†ERPA,¬†XF_2562,¬†NFUA
Erythrobacter sp. SD-21	ED21_19197,¬†ED21_19387
Emericella nidulans	ANIA_05953,¬†ANIA_10237
Wolbachia endosymbiont of Drosophila melanogaster	WD_0708,¬†WD_0890
Phytophthora ramorum	PHYRA94069,¬†PHYRA76029
Mycobacterium sp. JLS	MJLS_3313
Synechococcus sp. WH 8109	SH8109_0809
Prochlorococcus marinus subsp. marinus str. CCMP1375	PRO0137
Prochlorococcus marinus str. MIT 9515	P9515_01301
Prochlorococcus marinus str. MIT 9301	P9301_01331
Prochlorococcus marinus str. NATL1A	NATL1_01901
Colwellia psychrerythraea 34H	CPS_1134,¬†ERPA,¬†NFUA
Staphylococcus epidermidis RP62A	SERP0526
Staphylococcus epidermidis ATCC 12228	SE_0634
Agrobacterium tumefaciens str. C58	ATU1819,¬†ATU1713
Francisella tularensis subsp. tularensis SCHU S4	FTT_0579,¬†ERPA
Cyanobium sp. PCC 7001	CPCC7001_1116
Alkalilimnicola ehrlichii MLHE-1	ERPA,¬†MLG_1247,¬†NFUA
Yersinia pestis KIM10	SUFA,¬†NFUA,¬†ISCA,¬†ERPA
Dermacoccus sp. Ellin185	ERPA
Methanosarcina acetivorans C2A	MA_0903
Xanthomonas campestris pv. campestris str. ATCC 33913	XCC1562,¬†ERPA,¬†XCC3368,¬†NFUA
Xanthomonas axonopodis pv. citri str. 306	NFUA,¬†ERPA,¬†XAC1619,¬†XAC3500
Caulobacter crescentus CB15	CC_1858,¬†CC_2009
Methanosarcina mazei Go1	MM_2016
Nocardioides sp. JS614	NOCA_3146
Corynebacterium efficiens YS-314	HMPREF0290_2125
Corynebacterium glutamicum ATCC 13032	NCGL2117,¬†ORF1
Thermosynechococcus elongatus BP-1	YCF57,¬†TLL0464
Bacillus anthracis str. Ames	BAS4805
Shigella flexneri 2a str. 301	ERPA,¬†NFUA,¬†YDIC,¬†ISCA
Dickeya dadantii 3937	GNTY,¬†SUFA,¬†YADR,¬†ISCA
Buchnera aphidicola str. Sg (Schizaphis graminum)	NFUA,¬†ERPA,¬†BUSG_114
Escherichia coli CFT073	ISCA,¬†GNTY,¬†ERPA,¬†SUFA
Saccharophagus degradans 2-40	NFUA,¬†ERPA,¬†SDE_1418
Trichodesmium erythraeum IMS101	HESB,¬†TERY_3951,¬†TERY_0472
Tropheryma whipplei str. Twist	TWT_242
Candidatus Blochmannia floridanus	NFUA,¬†ERPA,¬†SUFA
Sulfurihydrogenibium azorense Az-Fu1	SULAZ_1419
Candidatus Koribacter versatilis Ellin345	ACID345_0482,¬†ACID345_1581
Herminiimonas arsenicoxydans	ERPA,¬†ISCA
Haemophilus somnus 129PT	NFUA,¬†ERPA,¬†HS_0283
Pseudomonas syringae pv. syringae B728a	NFUA,¬†PSYR_1239,¬†ERPA
Ehrlichia chaffeensis str. Arkansas	ECH_0689,¬†ECH_0631
Pseudomonas fluorescens Pf0-1	ERPA,¬†NFUA,¬†PFL01_4610
Bermanella marisrubri	RED65_06087,¬†NFUA,¬†ERPA
Neptuniibacter caesariensis	ERPA,¬†NFUA,¬†MED92_00550
Puccinia triticina	PTTG_09990
Pseudomonas aeruginosa PAO1	NFUA,¬†ISCA,¬†ERPA
Shewanella oneidensis MR-1	NFUA,¬†ISCA,¬†ERPA
Anaplasma phagocytophilum HZ	APH_0803,¬†APH_0676
Yersinia pestis CO92	ISCA,¬†NFUA,¬†ISCA2,¬†ERPA
Cryptococcus neoformans var. neoformans JEC21	CNA04710,¬†CNE04050
Croceibacter atlanticus HTCC2559	CA2559_04435
Burkholderia cenocepacia J2315	BCAL2196,¬†ERPA
Mycobacterium marinum M	MMAR_3248
Pseudomonas fluorescens SBW25	PFLU_5066,¬†ERPA,¬†NFUA
Rhizobium leguminosarum bv. viciae 3841	SUFA,¬†RL2039
Vibrio vulnificus CMCP6	ERPA,¬†NFUA,¬†ISCA
Pectobacterium atrosepticum SCRI1043	SUFA,¬†NFUA,¬†ERPA,¬†ISCA
Salmonella bongori NCTC 12419	SBG_1209,¬†NFUA,¬†YFHF,¬†YADR
Micromonospora sp. ATCC 39149	MCAG_01295
Salmonella enterica subsp. enterica serovar Typhi str. CT18	ISCA,¬†NFUA,¬†ERPA,¬†STY1754
Pseudomonas fluorescens Pf-5	ERPA,¬†ISCA,¬†NFUA
Oceanobacillus iheyensis HTE831	OB2353
Synechococcus sp. RS9916	RS9916_35682
Synechococcus sp. RS9917	RS9917_07305
Mannheimia succiniciproducens MBEL55E	ISCA,¬†NFUA,¬†ERPA
Neorickettsia sennetsu str. Miyayama	NSE_0458,¬†NSE_0301
Coccidioides posadasii C735 delta SOWgp	XP_003071840.1,¬†XP_003065745.1
Pseudomonas syringae pv. tomato str. DC3000	ISCA,¬†NFUA,¬†ERPA
Vibrio parahaemolyticus RIMD 2210633	VP0598,¬†NFUA,¬†ERPA
Bacillus subtilis subsp. subtilis str. 168	YUTM
Aquifex aeolicus VF5	AQ_1857
Bradyrhizobium japonicum USDA 110	BLR4759,¬†BLR4344,¬†BLR1755
Brucella melitensis bv. 1 str. 16M	BMEI1091,¬†BMEI1034
Buchnera aphidicola str. Bp (Baizongia pistaciae)	BBP_116,¬†ERPA,¬†NFUA
Shewanella piezotolerans WP3	SWP_1697,¬†NFUA,¬†ERPA
Marinobacter adhaerens HP15	ERPA,¬†NFUA,¬†HP15_2988
Bacillus cereus ATCC 14579	BC_4935
Coxiella burnetii RSA 493	CBU_1355,¬†ERPA
Streptomyces avermitilis MA-4680	SAV_6042
Actinobacillus pleuropneumoniae serovar 1 str. 4074	APLE02000617,¬†APLE02001052,¬†ERPA,¬†APPSER1_10420,¬†APLE02001101,¬†NFUA
Hyphomonas neptunium ATCC 15444	ISCA,¬†HNE_2051
Nitrosomonas europaea ATCC 19718	ERPA,¬†NE1451
Gibberella zeae PH 1	FG02543.1,¬†FG10887.1
Synechococcus sp. CB0101	SCB01_010100012392
Synechococcus sp. CB0205	SCB02_010100000901
Acidovorax sp. JS42	ERPA,¬†AJS_2142
Haemophilus ducreyi 35000HP	HD_1084,¬†NFUA,¬†ERPA
Candidatus Solibacter usitatus Ellin6076	ACID_4200
Rhodococcus erythropolis PR4	ISCA
Anaplasma marginale str. St. Maries	AM709
Pseudoalteromonas sp. SM9913	ERPA,¬†ISCA,¬†NFUA
Geobacillus kaustophilus HTA426	GK2956
Alcanivorax sp. DG881	ERPA,¬†NFUA,¬†ADG881_880
Erythrobacter sp. NAP1	NAP1_13083,¬†NAP1_13278
Acidobacterium capsulatum ATCC 51196	ACP_2546,¬†ACP_3104
Verrucomicrobium spinosum DSM 4136	VSPID_010100027625,¬†VSPID_010100019670
Coprinopsis cinerea okayama7_130	CC1G_03726,¬†CC1G_14197
Anabaena variabilis ATCC 29413	HESB2,¬†HESB1,¬†AVA_0203,¬†AVA_1291
Rhodopirellula baltica SH 1	RB4613
Acidithiobacillus ferrooxidans ATCC 23270	ISCA,¬†AFE_1531,¬†AFE_1509,¬†ERPA
Burkholderia mallei ATCC 23344	BMA1706,¬†ERPA
Deinococcus radiodurans R1	DR_0051,¬†DR_0439
Methylococcus capsulatus str. Bath	MCA0206,¬†MCA2885,¬†ERPA2,¬†ERPA1,¬†MCA0250
Photorhabdus luminescens subsp. laumondii TTO1	SUFA,¬†ISCA,¬†ERPA,¬†NFUA
Vibrio cholerae O1 biovar El Tor str. N16961	ERPA,¬†VC_0750,¬†NFUA
Chromobacterium violaceum ATCC 12472	ERPA,¬†CV_1092
Labrenzia alexandrii DFL-11	SADFL11_3134,¬†SUFA
Mycobacterium smegmatis str. MC2 155	MSMEG_4272
Myxococcus xanthus DK 1622	MXAN_2589,¬†MXAN_5003
Ruegeria pomeroyi DSS-3	SPO2506,¬†SPO2620
Coccidioides immitis RS	CIMG_01472,¬†CIMG_04354
Nocardia farcinica IFM 10152	NFA_17050
marine gamma proteobacterium HTCC2143	ERPA,¬†NFUA,¬†GP2143_08034
marine gamma proteobacterium HTCC2148	YHGI,¬†ERPA,¬†GPB2148_3392
marine gamma proteobacterium HTCC2080	MGP2080_14309,¬†NFUA,¬†ERPA
Gloeobacter violaceus PCC 7421	GLL4382,¬†YCF57
Oceanicola batsensis HTCC2597	OB2597_01102,¬†OB2597_02362
Streptomyces sp. C	SSNG_02000
Ehrlichia ruminantium str. Welgevonden	ERUM4170,¬†ERUM3730,¬†ERUM4170
Bordetella bronchiseptica RB50	ERPA,¬†ISCA
Bordetella pertussis Tohama I	ERPA,¬†ISCA
Rickettsia typhi str. Wilmington	ISCA1,¬†ISCA2
Rhodopseudomonas palustris CGA009	RPA2470,¬†RPA2856,¬†HESB,¬†RPA4610
Psychrobacter arcticus 273-4	NFUA,¬†PSYC_1479,¬†ERPA
Methanococcoides burtonii DSM 6242	MBUR_1787
Bacillus anthracis str. Sterne	BAS4805
Nitrosomonas sp. Is79A3	NIT79A3_2017,¬†ERPA
Buchnera aphidicola (Cinara tujafilina)	SUFA,¬†YADR
Mycobacterium avium subsp. paratuberculosis K-10	MAP_1944C
Exiguobacterium sibiricum 255-15	EXIG_2317
Thermus thermophilus HB27	HESB
Verrucosispora maris AB-18-032	VAB18032_27281
Ralstonia eutropha JMP134	REUT_A1060,¬†ERPA
Candidatus Protochlamydia amoebophila UWE25	PC1085
Bdellovibrio bacteriovorus HD100	SUFA
Pseudomonas syringae pv. phaseolicola 1448A	NFUA,¬†ISCA,¬†ERPA
Methylobacillus flagellatus KT	MFLA_0806,¬†ERPA
Rubrobacter xylanophilus DSM 9941	RXYL_2772
Cupriavidus metallidurans CH34	ERPA,¬†ISCA
Burkholderia xenovorans LB400	BXE_A1555,¬†ERPA2,¬†BXE_B1441,¬†BXE_B1447,¬†ERPA1
Chelativorans sp. BNC1	MESO_1815,¬†MESO_1776
Sinorhizobium meliloti 1021	SUFA,¬†R01521
Mesorhizobium loti MAFF303099	MLR1094,¬†MSI262,¬†MLR0024
Kineococcus radiotolerans SRS30216	KRAD_3261
Ralstonia solanacearum GMI1000	ISCA,¬†ERPA
Propionibacterium acnes KPA171202	PPA0700
Synechococcus elongatus PCC 6301	YCF57
Burkholderia vietnamiensis G4	BCEP1808_5996,¬†BCEP1808_5990,¬†ERPA2,¬†ERPA1,¬†BCEP1808_2203
Ehrlichia canis str. Jake	ECAJ_0363,¬†ECAJ_0408
Rhodospirillum rubrum ATCC 11170	RRU_A1781,¬†RRU_A2568,¬†RRU_A2271
Methanosarcina barkeri str. Fusaro	MBAR_A3651
Cytophaga hutchinsonii ATCC 33406	CHU_2522
Thermobifida fusca YX	TFU_1011
Marinobacter sp. ELB17	MELB17_13007,¬†MELB17_13836,¬†MELB17_20316,¬†MELB17_04197,¬†MELB17_12982,¬†MELB17_12987
Bacillus halodurans C-125	BH3410
Burkholderia pseudomallei K96243	ERPA,¬†BPSL2287
Gluconacetobacter diazotrophicus PAl 5	HESB,¬†GDI_0446,¬†GDI2227,¬†GDIA_0445,¬†GDI_3053,¬†ISCA
Haloarcula marismortui ATCC 43049	RRNAC0274
Klebsiella pneumoniae subsp. pneumoniae MGH 78578	SUFA,¬†NFUA,¬†ISCA,¬†ERPA
Legionella pneumophila subsp. pneumophila str. Philadelphia 1	ERPA,¬†ISCA
Methylobacterium extorquens AM1	MEXAM1_META1P3620,¬†MEXAM1_META1P4368
Mycobacterium leprae TN	ML0871
Pasteurella multocida subsp. multocida str. Pm70	NFUA,¬†ISCA,¬†ERPA
Rhodobacter capsulatus SB 1003	RCAP_RCC02325,¬†RCAP_RCC03272,¬†ISCA
Rhodobacter sphaeroides 2.4.1	RSP_2658,¬†RSP_0532,¬†RSP_1948
Rickettsia prowazekii str. Madrid E	RP484,¬†RP063
Rickettsia sibirica 246	34580948,¬†34581605
Hyaloperonospora arabidopsidis	HPAP812191,¬†HPAP813312
uncultured marine group II euryarchaeote	MG2_1175
Bacillus licheniformis DSM 13 = ATCC 14580	BL03149,¬†SUFA
Novosphingobium aromaticivorans DSM 12444	SARO_0155,¬†SARO_0201
Pseudogulbenkiania ferrooxidans 2002	FURADRAFT_0545,¬†ERPA
Staphylococcus haemolyticus JCSC1435	SH2011
Leifsonia xyli subsp. xyli str. CTCB07	LXX15060
Caenorhabditis japonica	CJA39335,¬†CJA03822B,¬†CJA18349B
Bartonella quintana str. Toulouse	BQ07680,¬†BQ05250
Bartonella henselae str. Houston-1	BH09960,¬†BH07400
Cryptococcus neoformans var. neoformans B 3501A	CNBA4530,¬†CNBE4040
Anolis carolinensis	ISCA2,¬†ISCA1
Idiomarina loihiensis L2TR	NFUA,¬†ERPA,¬†SUFA
Kluyveromyces lactis NRRL Y 1140	XP_451952.1,¬†XP_455894.1
Candida glabrata CBS 138	XP_445845.1,¬†XP_446532.1,¬†XP_445480.1
Phaeodactylum tricornutum	PHATR14867,¬†PHATR11154,¬†PHATR7780
Aurantimonas manganoxydans SI85-9A1	SI859A1_01816,¬†SI859A1_01411
Bradyrhizobium sp. BTAi1	ISCA,¬†BBTA_5902,¬†BBTA_3971,¬†BBTA_4426
Renibacterium salmoninarum ATCC 33209	RSAL33209_1585
Citrobacter koseri ATCC BAA-895	CKO_00253,¬†ERPA,¬†CKO_01717,¬†NFUA
Cronobacter sakazakii ATCC BAA-894	ERPA,¬†ISCA,¬†NFUA,¬†ESA_02094
Arthrobacter aurescens TC1	AAUR_2216
Anaeromyxobacter dehalogenans 2CP-C	ADEH_0594,¬†ADEH_3478
Chromohalobacter salexigens DSM 3043	NFUA,¬†ERPA,¬†CSAL_2849
Arthrobacter sp. FB24	ARTH_2218
Jannaschia sp. CCS1	JANN_1504,¬†JANN_2525
Gluconobacter oxydans 621H	GOX1751
Candidatus Blochmannia pennsylvanicus str. BPEN	NFUA,¬†SUFA,¬†ERPA
Ruegeria sp. TM1040	TM1040_0765,¬†TM1040_0901
Thiobacillus denitrificans ATCC 25259	ERPA,¬†TBD_1166
Symbiobacterium thermophilum IAM 14863	STH2004,¬†STH983
Wolbachia endosymbiont strain TRS of Brugia malayi	WBM0757,¬†WBM0024
Rickettsia canadensis str. McKiel	A1E_02345,¬†A1E_00300
Rickettsia akari str. Hartford	A1C_00495,¬†A1C_03950
Meyerozyma guilliermondii ATCC 6260	PGUG_01320,¬†PGUG_02070
Candida tropicalis MYA 3404	CTRG_02774,¬†CTRG_05669
Polaromonas sp. JS666	ERPA,¬†BPRO_2180
Legionella pneumophila str. Paris	ERPA,¬†LPP1708
Vitis vinifera	VIT_08S0007G03400.T01,¬†VIT_08S0007G03330.T01,¬†VIT_07S0031G01730.T01
Photobacterium profundum SS9	STM2541,¬†NFUA,¬†ERPA
Gaeumannomyces graminis	GGTG_01121,¬†GGTG_02286
Frankia sp. EAN1pec	FRANEAN1_1797,¬†FRANEAN1_6870
Frankia sp. EuI1c	FRAEUI1C_1783
Hypocrea virens	EHK17659,¬†EHK26643
Thermus thermophilus HB8	TTHA1635
Methanocella paludicola SANAE	MCP_0101
Chlamydomonas reinhardtii	ISC1,¬†EDP04065,¬†SUFA
Microcebus murinus	ISCA2,¬†ISCA1
Otolemur garnettii	ISCA1,¬†ISCA2
Corynebacterium jeikeium K411	JK0713
Chaetomium globosum CBS 148.51	CHGG_05530,¬†CHGG_10600
Clavispora lusitaniae ATCC 42720	CLUG_00791,¬†CLUG_03497
Haloferax volcanii DS2	HVO_2676
Thermomicrobium roseum DSM 5159	TRD_1553
Salinibacter ruber DSM 13855	SRU_1318,¬†SRU_1388
Takifugu rubripes	ENSTRUG00000000945,¬†ENSTRUG00000000951,¬†ISCA2
Agrobacterium vitis S4	AVI_2678,¬†SUFA
Agrobacterium radiobacter K84	SUFA
Polynucleobacter necessarius subsp. asymbioticus QLW-P1DMWA-1	ERPA,¬†PNUC_1491
marine actinobacterium PHSC20C1	A20C1_02244
Vibrio fischeri ES114	NFUA,¬†ISCA,¬†ERPA
Caenorhabditis remanei	CRE24910,¬†CRE21045
Janibacter sp. HTCC2649	JNB_01385
Dokdonia donghaensis MED134	MED134_11055
Polaribacter irgensii 23-P	PI23P_04102
Psychroflexus torquis ATCC 700755	P700755_05734
Robiginitalea biformata HTCC2501	RB2501_05910
Polaribacter sp. MED152	SUFA
Maribacter sp. HTCC2170	FB2170_05290
Microscilla marina ATCC 23134	M23134_06976
Lyngbya sp. PCC 8106	L8106_09931,¬†L8106_07896,¬†L8106_11042
Nodularia spumigena CCY9414	N9414_04955,¬†N9414_14985,¬†N9414_10088
Synechococcus sp. BL107	BL107_04949
Bacillus sp. NRRL B-14911	B14911_09427
Lentisphaera araneosa HTCC2155	LNTAR_14867
Erythrobacter litoralis HTCC2594	ELI_12740,¬†ELI_12945
Blastopirellula marina DSM 3645	DSM3645_03743
Fulvimarina pelagi HTCC2506	FP2506_04916,¬†FP2506_06911
Loktanella vestfoldensis SKA53	SKA53_02706,¬†SKA53_05423
Nitrobacter sp. Nb-311A	NB311A_06221,¬†NB311A_19020
Oceanicaulis sp. HTCC2633	OA2633_03206,¬†OA2633_04286
Oceanicola granulosus HTCC2516	OG2516_02084,¬†OG2516_03865
Parvularcula bermudensis HTCC2503	PB2503_09934,¬†PB2503_07107
Roseobacter sp. MED193	MED193_22401,¬†MED193_06584
Roseovarius sp. 217	ROS217_21062,¬†ROS217_19212
Pelagibaca bermudensis HTCC2601	R2601_22417,¬†R2601_26076
Sphingomonas sp. SKA58	SKA58_18012,¬†SKA58_06915
Rhodobacteraceae bacterium HTCC2083	RB2083_1148,¬†ISCA
Maritimibacter alkaliphilus HTCC2654	RB2654_04939,¬†RB2654_03304
Alteromonas macleodii str. Deep ecotype	MADE_1011460,¬†ERPA,¬†MADE_1012885,¬†NFUA1
Idiomarina baltica OS145	OS145_02745,¬†NFUA,¬†ERPA
Marinomonas sp. MED121	ERPA,¬†NFUA,¬†MED121_15774
Nitrococcus mobilis Nb-231	NB231_00690,¬†ERPA
Psychromonas sp. CNPT3	PCNPT3_05494,¬†PCNPT3_13183,¬†PCNPT3_04157,¬†PCNPT3_03877
Reinekea blandensis MED297	MED297_14960,¬†NFUA,¬†ERPA
Congregibacter litoralis KT71	NFUA,¬†ERPA,¬†KT71_06789
gamma proteobacterium HTCC2207	NFUA,¬†GB2207_07387,¬†ERPA
Photobacterium angustum S14	ERPA,¬†VAS14_06703,¬†NFUA
Mariprofundus ferrooxydans PV-1	SPV1_02542,¬†SPV1_13532
Xanthomonas campestris pv. campestris str. 8004	XC_0796,¬†XC_2672,¬†NFUA,¬†ERPA
beta proteobacterium KB13	ERPA
Shewanella benthica KT99	NFUA,¬†ERPA,¬†KT99_14955
Rickettsia felis URRWXCal2	ISCA2,¬†ISCA1
Bacillus weihenstephanensis KBAB4	BCERKBAB4_4755
Bacillus cytotoxicus NVH 391-98	BCER98_3544
Bacillus pumilus SAFR-032	BPUM_2876
Rhodopseudomonas palustris BisA53	RPE_4523,¬†RPE_2629,¬†RPE_2962,¬†RPE_4539
Rhodopseudomonas palustris BisB18	RPC_2835,¬†RPC_4453,¬†RPC_2506,¬†RPC_4470
Rhodopseudomonas palustris BisB5	RPD_2461,¬†RPD_1065,¬†RPD_1083,¬†RPD_2797
Rhodopseudomonas palustris HaA2	RPB_0979,¬†RPB_0961,¬†RPB_2752,¬†RPB_2988
Xanthomonas campestris pv. vesicatoria str. 85-10	XCV1660,¬†NFUA,¬†GRX,¬†ERPA
Herpetosiphon aurantiacus DSM 785	HAUR_2694
Aliivibrio salmonicida LFI1238	NFUA,¬†ISCA,¬†ERPA
Synechococcus sp. RCC307	SYNRCC307_0274
Synechococcus sp. CC9902	SYNCC9902_0334
Escherichia coli str. K-12 substr. DH10B	GNTY,¬†ISCA,¬†SUFA,¬†ERPA
Escherichia coli str. K-12 substr. W3110	GNTY,¬†ISCA,¬†SUFA,¬†ERPA
Thiomicrospira crunogena XCL-2	ERPA,¬†TCR_0618
Sphingopyxis alaskensis RB2256	SALA_2181,¬†SALA_0667
Shewanella denitrificans OS217	ERPA,¬†SDEN_1460,¬†NFUA
Shewanella frigidimarina NCIMB 400	SFRI_2422,¬†ERPA,¬†NFUA
Paracoccus denitrificans PD1222	PDEN_0928,¬†PDEN_4304
Magnaporthe oryzae	MGG_17504,¬†MGG_05236
Shewanella putrefaciens CN-32	SPUTCN32_2147,¬†ERPA,¬†NFUA
Clavibacter michiganensis subsp. sepedonicus	CMS1389
Deinococcus geothermalis DSM 11300	DGEO_0323
Anaplasma marginale str. Florida	AMF_529,¬†AMF_487
Synechococcus sp. PCC 7002	SYNPCC7002_A0226,¬†SYNPCC7002_A2065
Synechococcus sp. WH 7803	SYNWH7803_2225
Pedosphaera parvula Ellin514	CFLAV_PD4186,¬†CFLAV_PD3224
Synechococcus sp. JA-3-3Ab	CYA_1655
Synechococcus sp. JA-2-3Ba(2-13)	CYB_1638
Physcomitrella patens	PP1S33_271V6.1,¬†PP1S183_13V6.1,¬†PP1S34_187V6.1,¬†PP1S112_114V6.1,¬†PP1S21_418V6.1
Brevibacterium linens BL2	BLINB_010200015862
Scheffersomyces stipitis CBS 6054	ISA2,¬†ISA1
Azotobacter vinelandii DJ	ISCANIF,¬†NFUA,¬†ERPA,¬†ISCA
Nitrobacter hamburgensis X14	NHAM_2323,¬†NHAM_1756
Nitrobacter winogradskyi Nb-255	NWI_1809,¬†NWI_1659
Nitrosococcus oceani ATCC 19707	ERPA,¬†NOC_1650
Nitrosospira multiformis ATCC 25196	NMUL_A0695,¬†ERPA
Shewanella loihica PV-4	SHEW_2315,¬†NFUA,¬†ERPA
Paenibacillus sp. JDR-2	PJDR2_4850
Chloroflexus aurantiacus J-10-fl	CAUR_0028
Shewanella baltica OS155	NFUA,¬†SBAL_2395,¬†ERPA
Shewanella amazonensis SB2B	NFUA,¬†ERPA,¬†SAMA_1295
Bacillus amyloliquefaciens FZB42	YUTM
Frankia alni ACN14a	FRAAL5127,¬†FRAAL6802
Chloroflexus aggregans DSM 9485	CAGG_3663
Pseudoalteromonas haloplanktis TAC125	ISCA,¬†NFUA,¬†ERPA
Shewanella sp. HN-41	SOHN41_01990,¬†NFUA,¬†ERPA
Acaryochloris marina MBIC11017	AM1_3173,¬†AM1_5742
Candidatus Nitrospira defluvii	YADR,¬†ISCA,¬†ERPA2
Blattabacterium sp. (Blattella germanica) str. Bge	SUFA
Simkania negevensis Z	ERPA
Eremothecium gossypii	ADL334C,¬†AGL033C
Aspergillus terreus	ATEG_04475,¬†ATEG_04000
alpha proteobacterium BAL199	BAL199_25079,¬†BAL199_30237
Theileria parva strain Muguga	TP04_0597,¬†TP04_0636
Nitrosomonas eutropha C91	ERPA,¬†NEUT_1242
Psychrobacter cryohalolentis K5	ERPA,¬†PCRYO_1658,¬†NFUA
Candidatus Pelagibacter ubique HTCC1062	HESB,¬†SAR11_0968
Uncinocarpus reesii 1704	UREG_05124,¬†UREG_01599
Vibrio harveyi ATCC BAA-1116	ERPA,¬†NFUA,¬†VIBHAR_01057
Rhodoferax ferrireducens T118	ERPA,¬†RFER_2179,¬†RFER_1859
Burkholderia ambifaria AMMD	BAMB_2161,¬†ERPA
Actinobacillus succinogenes 130Z	NFUA,¬†ASUC_0866,¬†ERPA
Ajellomyces capsulatus NAm1	HCAG_08081,¬†HCAG_01677
Bordetella petrii DSM 12804	BPET2775,¬†ERPA
Magnetospirillum magneticum AMB-1	AMB2531,¬†AMB3026,¬†AMB1563
Staphylococcus saprophyticus subsp. saprophyticus ATCC 15305	SSP1835
Pseudoalteromonas atlantica T6c	ERPA,¬†PATL_1240,¬†NFUA
Sodalis glossinidius str. morsitans	NFUA,¬†SG1431,¬†ERPA
Planctomyces maris DSM 8797	PM8797T_11941
Vibrio cholerae O395	NFUA,¬†VC395_0767,¬†ERPA,¬†ACP10816.1,¬†ACP08662.1,¬†ACP08784.1
Bacillus coagulans 36D1	BCOA_2292
Heliconius melpomene	HMEL015644-PA,¬†HMEL012257-PA
Rhizobium etli CFN 42	RHE_CH01816,¬†RHE_CH02247
Natronomonas pharaonis DSM 2160	NP_2572A
Rhodobacter sphaeroides ATCC 17025	RSPH17025_1196,¬†RSPH17025_1255,¬†RSPH17025_0344
Psychrobacter sp. PRwf-1	PSYCPRWF_1631,¬†NFUA,¬†ERPA
Halorhodospira halophila SL1	ERPA,¬†HHAL_1793
Acidiphilium cryptum JF-5	ACRY_2266
Methanosaeta thermophila PT	MTHE_1061
Paenibacillus polymyxa E681	PPE_03904
Hahella chejuensis KCTC 2396	ERPA,¬†HCH_01411,¬†NFUA
Mycobacterium gilvum PYR-GCK	MFLV_2945
Mycobacterium vanbaalenii PYR-1	MVAN_3568
Burkholderia dolosa AUO158	ERPA,¬†BDAG_01175
Roseobacter sp. AzwK-3b	RAZWK3B_17308,¬†RAZWK3B_16370
Methanocella arvoryzae MRE50	RCIX652
Thalassiosira pseudonana	THAPS31510,¬†THAPS36970,¬†THAPS39032
Marinobacter aquaeolei VT8	ERPA,¬†NFUA,¬†MAQU_3155
Acidothermus cellulolyticus 11B	ACEL_0954
Pseudomonas putida F1	NFUA,¬†PPUT_0874,¬†ERPA
Plasmodium yoelii yoelii 17XNL	PY02064
Trypanosoma cruzi strain CL Brener	XP_806610.1,¬†XP_816331.1,¬†XP_812534.1,¬†XP_816359.1
Theileria annulata strain Ankara	TA10775,¬†TA10960
Orientia tsutsugamushi str. Boryong	OTBS_0572,¬†OTBS_1104
Psychromonas ingrahamii 37	ERPA,¬†NFUA,¬†PING_1326
Roseiflexus sp. RS-1	ROSERS_2111
Brevibacillus brevis NBRC 100599	BBR47_39610,¬†YUTM
Bartonella bacilliformis KC583	BARBAKC583_0751,¬†BARBAKC583_0616
Bordetella avium 197N	ISCA,¬†ERPA
Exiguobacterium sp. AT1b	EAT1B_0774
Escherichia coli 536	SUFA,¬†ERPA,¬†GNTY,¬†ISCA
Haloquadratum walsbyi DSM 16790	HQ_2721A
Polaromonas naphthalenivorans CJ2	PNAP_1566,¬†ERPA2,¬†PNAP_2288,¬†ERPA1,¬†PNAP_1576
Ramlibacter tataouinensis TTB310	ERPA,¬†ISCA
Neosartorya fischeri	CADNFIAP00009640,¬†CADNFIAP00008459
Sinorhizobium medicae WSM419	SMED_1463,¬†SMED_1156
Caulobacter sp. K31	CAUL_3125,¬†CAUL_2595
Rhodobacterales bacterium HTCC2255	OM2255_12662,¬†OM2255_02997
Cryptococcus gattii WM276	CGB_E5330W,¬†CGB_A4840W
Wigglesworthia glossinidia endosymbiont of Glossina brevipalpis	YDIC,¬†ERPA
Populus trichocarpa	POPTR_0008S02130.1,¬†POPTR_0007S06760.1,¬†POPTR_0006S08450.1,¬†POPTR_0005S08740.1,¬†POPTR_0007S06740.1,¬†POPTR_0010S24530.1
Salinispora tropica CNB-440	STROP_3304
Arabidopsis thaliana	CPISCA,¬†AT5G03905,¬†AT2G16710,¬†AT2G36260
Brassica rapa	BRA009503,¬†BRA019928,¬†BRA009502,¬†BRA013057,¬†BRA028810,¬†BRA009501,¬†BRA037293,¬†BRA018436
Rhodobacter sp. SW2	RSW2DRAFT_1653,¬†RSW2DRAFT_0681,¬†RSW2DRAFT_1173
Buchnera aphidicola BCc	ERPA,¬†NFUA,¬†SUFA
Tupaia belangeri	ISCA1,¬†ISCA2
Baumannia cicadellinicola str. Hc (Homalodisca coagulata)	NFUA,¬†ERPA,¬†SUFA
Janthinobacterium sp. Marseille	ISCA,¬†ERPA
Roseobacter denitrificans OCh 114	HESB,¬†RD1_3168
Francisella tularensis subsp. holarctica LVS	FTL_1332,¬†ERPA
Flavobacterium johnsoniae UW101	FJOH_1185
Teredinibacter turnerae T7901	ERPA,¬†NFUA,¬†TERTU_1587,¬†TERTU_2643
Kocuria rhizophila DC2201	ISCA
Stigmatella aurantiaca DW4/3-1	STAUR_5815,¬†STAUR_3322
Gemmatimonas aurantiaca T-27	ERPA
Lodderomyces elongisporus NRRL YB 4239	LELG_04819,¬†LELG_03014
Pseudomonas stutzeri A1501	ERPA,¬†NFUA,¬†HESB,¬†PST_3040
Acidithiobacillus ferrooxidans ATCC 53993	LFERR_1247,¬†LFERR_0824,¬†LFERR_1227,¬†ERPA
Aeromonas hydrophila subsp. hydrophila ATCC 7966	NFUA,¬†ERPA,¬†ISCA
Hydrogenobaculum sp. Y04AAS1	HY04AAS1_0864,¬†HY04AAS1_0681
Lachancea thermotolerans	XP_002554666.1,¬†XP_002553751.1
Ralstonia eutropha H16	ISCA,¬†ERPA
Aeromonas salmonicida subsp. salmonicida A449	NFUA,¬†ISCA,¬†ERPA
Verrucomicrobiae bacterium DG1235	VDG1235_3144,¬†VDG1235_3125
Bartonella tribocorum CIP 105476	BT_1332,¬†BT_1370
Roseiflexus castenholzii DSM 13941	RCAS_1758
Xanthomonas oryzae pv. oryzicola BLS256	ERPA,¬†XOC_1840,¬†NFUA,¬†XOC_3766
Methylophilales bacterium HTCC2181	MB2181_02910,¬†ERPA
Pseudomonas entomophila L48	NFUA,¬†ISCA,¬†ERPA
Glycine max	GLYMA19G37930.1,¬†GLYMA13G22100.2,¬†GLYMA05G31820.1,¬†GLYMA10G08451.1,¬†GLYMA03G35280.1,¬†GLYMA08G15090.1
Labrenzia aggregata IAM 12614	SIAM614_13658,¬†SIAM614_13698
Sagittula stellata E-37	SSE37_04625,¬†SSE37_04250
Bacillus sp. B14905	BB14905_11345
Rhodobacteraceae bacterium HTCC2150	RB2150_03593,¬†RB2150_01349
Algoriphagus sp. PR1	ALPR1_15539
Roseobacter sp. SK209-2-6	RSK20926_16737,¬†RSK20926_21130
Pseudomonas putida W619	NFUA,¬†ERPA,¬†PPUTW619_4334
Stenotrophomonas maltophilia R551-3	ERPA,¬†SMAL_3370,¬†NFUA,¬†SMAL_2591
Salinispora arenicola CNS-205	SARE_3536
Burkholderia phymatum STM815	BPHY_1456,¬†ERPA
Granulibacter bethesdensis CGDNIH1	GBCGDNIH1_1262,¬†GBCGDNIH1_1319
Vibrionales bacterium SWAT-3	ERPA,¬†NFUA,¬†VSWAT3_08928
Kordia algicida OT-1	KAOT1_18787
Roseobacter sp. GAI101	ISCA,¬†RGAI101_796
Vibrio shilonii AK1	VSAK1_12105,¬†NFUA,¬†ERPA
Roseobacter sp. CCS2	RCCS2_16926,¬†RCCS2_12264
Roseobacter litoralis Och 149	RLO149_C014680,¬†ERPA
Pedobacter sp. BAL39	PBAL39_03634,¬†PBAL39_24915
Limnobacter sp. MED105	LMED105_05592,¬†ERPA,¬†LMED105_11675
Flavobacteria bacterium BAL38	FBBAL38_05075
Brevundimonas sp. BAL3	BBAL3_763,¬†BBAL3_2577
Flavobacteriales bacterium ALC-1	FBALC1_16382
Cyanothece sp. CCY0110	CY0110_09096,¬†CY0110_20258,¬†CY0110_22467
Roseovarius sp. TM1035	RTM1035_08974,¬†RTM1035_09354
gamma proteobacterium HTCC5015	ISCA,¬†ERPA
Octadecabacter antarcticus 238	OA238_1477,¬†OA238_951
Phaeobacter gallaeciensis DSM 17395	ERPA,¬†ISCA
Oceanibulbus indolifex HEL-45	OIHEL45_13875,¬†OIHEL45_11715
Plesiocystis pacifica SIR-1	PPSIR1_34242,¬†PPSIR1_41154
Octadecabacter antarcticus 307	OA307_3919,¬†OA307_2980
Verminephrobacter eiseniae EF01-2	ERPA,¬†VEIS_2375
Rickettsia bellii OSU 85-389	A1I_03940,¬†A1I_00370
Sphingomonas wittichii RW1	SWIT_3912,¬†SWIT_2913
Shewanella woodyi ATCC 51908	ERPA,¬†NFUA,¬†SWOO_1778
Yersinia enterocolitica subsp. enterocolitica 8081	NFUA,¬†ERPA,¬†YE2172,¬†ISCA
Alcanivorax borkumensis SK2	ERPA,¬†NFUA,¬†ISCA
Sinorhizobium fredii NGR234	HESB,¬†NGR_C15460
Tuber melanosporum	CAZ84944,¬†CAZ80071
Maricaulis maris MCS10	MMAR10_1321,¬†MMAR10_1915
Burkholderia multivorans ATCC 17616	BMUL_1146,¬†ERPA,¬†BMUL_1146,¬†BMUL_2702
Rhizobium leguminosarum bv. trifolii WSM2304	RLEG2_1894,¬†RLEG2_1480
Gallionella capsiferriformans ES-2	ERPA,¬†GALF_0646
Leptothrix cholodnii SP-6	LCHO_1406,¬†LCHO_3448,¬†LCHO_1363,¬†LCHO_1045,¬†LCHO_1362
Cyanothece sp. PCC 7425	CYAN7425_3829,¬†CYAN7425_4803,¬†CYAN7425_2902
Beijerinckia indica subsp. indica ATCC 9039	BIND_0103,¬†BIND_0483,¬†BIND_2712,¬†BIND_0398
Methylocella silvestris BL2	MSIL_3644,¬†MSIL_2209,¬†MSIL_3622,¬†MSIL_0493
Staphylococcus carnosus subsp. carnosus TM300	SCA_0545
Thioalkalivibrio sulfidophilus HL-EbGr7	TGR7_2057,¬†ERPA
Thioalkalivibrio sp. K90mix	ERPA,¬†TK90_0832
Acidovorax citrulli AAC00-1	AAVE_2445,¬†ERPA
Bacillus pseudofirmus OF4	BPOF4_04820
Burkholderia phytofirmans PsJN	ERPA,¬†BPHYT_2577
Delftia acidovorans SPH-1	DACI_3997,¬†ERPA
Shewanella pealeana ATCC 700345	ERPA,¬†SPEA_1490,¬†NFUA
Dinoroseobacter shibae DFL 12	DSHI_1730,¬†DSHI_2349
Leeuwenhoekiella blandensis MED217	MED217_17045
Geobacter lovleyi SZ	GLOV_1950
Oryza sativa Indica Group	OSI_29023,¬†OSI_00048,¬†OSI_21642,¬†OSI_38346,¬†BGIOSGA040358-PA
Oryza sativa Japonica Group	OSI_29023,¬†4340113,¬†LOC_OS08G27630.1,¬†4352230,¬†OSI_00048
Pseudomonas mendocina ymp	PMEN_3509,¬†NFUA,¬†ERPA
Serratia proteamaculans 568	ERPA,¬†ISCA,¬†NFUA,¬†SPRO_2179
Enterobacter sp. 638	NFUA,¬†SUFA,¬†ERPA,¬†ISCA
Comamonas testosteroni KF-1	ERPA,¬†CTESDRAFT_PD1911
Marinomonas sp. MWYL1	NFUA,¬†MMWYL1_1348,¬†ERPA
Amphimedon queenslandica	PAC_15725779,¬†PAC_15711222,¬†PAC_15711221,¬†PAC_15714970
Terriglobus saanensis SP1PR4	ACIPR4_0135,¬†ACIPR4_3041
Flavobacterium psychrophilum JIP02/86	SUFA
Ralstonia pickettii 12J	ERPA,¬†RPIC_0886
Schizosaccharomyces japonicus yFS275	SJAG_04016,¬†SJAG_03701
Parvibaculum lavamentivorans DS-1	PLAV_3257,¬†PLAV_3020
Anaeromyxobacter sp. Fw109-5	ANAE109_0639,¬†ANAE109_3589
Botryotinia fuckeliana	EDN32465,¬†EDN22595
Saccharopolyspora erythraea NRRL 2338	SACE_1654
Bacillus sp. m3-13	BM3-1_010100014642
Xenorhabdus nematophila ATCC 19061	NFUA,¬†ERPA,¬†ISCA
Xenorhabdus bovienii SS-2004	ERPA,¬†NFUA,¬†ISCA
Solanum lycopersicum	SOLYC09G009440.1.1,¬†SOLYC01G100410.2.1,¬†SOLYC04G049130.2.1,¬†SOLYC05G051700.2.1,¬†SOLYC11G006920.1.1,¬†SOLYC09G009460.2.1
Nocardioidaceae bacterium Broad-1	NBCG_05011
Gramella forsetii KT0803	GFO_3136
Solanum tuberosum	PGSC0003DMT400007284,¬†PGSC0003DMT400077384,¬†PGSC0003DMT400049035,¬†PGSC0003DMT400006973,¬†PGSC0003DMT400006974,¬†PGSC0003DMT400061579
Actinomyces odontolyticus ATCC 17982	ACTODO_01709
Hoeflea phototrophica DFL-43	HPDFL43_08897,¬†HPDFL43_09162
Paramecium tetraurelia strain d4 2	XP_001444331.1,¬†XP_001436239.1,¬†XP_001449196.1
Trichomonas vaginalis G3	XP_001305704.1,¬†XP_001316269.1,¬†XP_001583028.1
Paracoccus sp. TRP	PATRP_010100001854,¬†PATRP_010100010029
Candidatus Vesicomyosocius okutanii HA	ISCA,¬†ERPA
Candidatus Ruthia magnifica str. Cm (Calyptogena magnifica)	RMAG_0575,¬†ERPA
Cyanothece sp. PCC 8801	HESB,¬†PCC8801_0410,¬†PCC8801_1540
Rhodospirillum centenum SW	RC1_0487,¬†RC1_0480,¬†RC1_1023
Actinobacillus pleuropneumoniae serovar 5b str. L20	ISCA,¬†NFUA,¬†ERPA
Halorubrum lacusprofundi ATCC 49239	HLAC_2494
Methylobacterium extorquens PA1	MEXT_3392,¬†MEXT_3982
Mycobacterium tuberculosis H37Ra	MRA_2220,¬†RV2204C
Leishmania braziliensis MHOM BR 75 M2904	XP_001568236.1,¬†XP_001563686.1
Geobacillus thermodenitrificans NG80-2	HESB
Methylibium petroleiphilum PM1	ERPA,¬†MPE_A2260
Perkinsus marinus ATCC 50983	XP_002783276.1,¬†XP_002771286.1,¬†XP_002787742.1,¬†XP_002777419.1,¬†XP_002775509.1,¬†XP_002771782.1,¬†XP_002785986.1
Shewanella sediminis HAW-EB3	ERPA,¬†SSED_2869,¬†NFUA
Malassezia globosa CBS 7966	MGL_2787,¬†MGL_1720
Thiomonas sp. 3As	ISCA,¬†ERPA
Methylobacterium sp. 4-46	M446_2468,¬†M446_4331,¬†M446_3583
Methylobacterium radiotolerans JCM 2831	MRAD2831_0997,¬†MRAD2831_2770
Pyrenophora tritici repentis Pt 1C BFP	PTRG_06192
Brucella abortus S19	BABS19_I08950,¬†BABS19_I08340
Ictidomys tridecemlineatus	ISCA2,¬†ISCA1
Monosiga brevicollis MX1	22682,¬†27457
Neorickettsia risticii str. Illinois	NRI_0292
Leishmania infantum JPCM5	XP_001464571.2,¬†XP_001468947.1
Neisseria mucosa C102	ERPA,¬†HMPREF0604_00509
Staphylococcus hominis subsp. hominis C80	HMPREF0798_00756
Staphylococcus caprae C87	HMPREF0786_00056
Ostreococcus lucimarinus CCE9901	OSTLU_9276,¬†A4S4H5
Sulfurihydrogenibium sp. YO3AOP1	SYO3AOP1_0066
Nitrosopumilus maritimus SCM1	NMAR_1303
Acinetobacter oleivorans DR1	AOLE_10595,¬†NFUA,¬†ERPA
Vanderwaltozyma polyspora DSM 70294	XP_001643820.1,¬†XP_001644863.1
Azorhizobium caulinodans ORS 571	AZC_2808,¬†AZC_3409,¬†AZC_3416,¬†AZC_3609
Bacillus selenitireducens MLS10	BSEL_1179
Ochrobactrum anthropi ATCC 49188	OANT_2353,¬†OANT_2247
Candidatus Pelagibacter sp. HTCC7211	HESB,¬†PB7211_927
Rhodobacterales bacterium Y4I	RBY4I_2176,¬†RBY4I_3994
Ruegeria sp. R11	ISCA,¬†RR11_1702
Cyanothece sp. ATCC 51142	CCE_0021,¬†HESB,¬†CCE_4092
Methylobacterium populi BJ001	MPOP_3583,¬†MPOP_4462
Bacillus coahuilensis m4-4	BCOAM_010100016845
Talaromyces stipitatus ATCC 10500	XP_002341832.1,¬†XP_002480951.1
Penicillium marneffei ATCC 18224	XP_002151208.1,¬†XP_002151948.1
Marinobacter algicola DG893	ERPA,¬†MDG893_03620,¬†NFUA
Amycolicicoccus subflavus DQS3-9A1	AS9A_1271
Streptomyces clavuligerus ATCC 27064	SCLAV_1377,¬†SSCG_03121,¬†SSCG_03121
Clavibacter michiganensis subsp. michiganensis NCPPB 382	CMM_1843
Lysinibacillus sphaericus C3-41	BSPH_0577
Rickettsia endosymbiont of Ixodes scapularis	REIS_0789,¬†REIS_0416
Actinosynnema mirum DSM 43827	AMIR_1364
Brachybacterium faecium DSM 4810	BFAE_14110
Cellulomonas flavigena DSM 20109	CFLA_2084
Nocardiopsis dassonvillei subsp. dassonvillei DSM 43111	NDAS_3154
Sanguibacter keddieii DSM 10542	SKED_15600
Stackebrandtia nassauensis DSM 44728	SNAS_4146
Xylanimonas cellulosilytica DSM 15894	XCEL_2017
Dictyostelium discoideum	ISCA1,¬†ISCA2
Sorangium cellulosum So ce 56	SCE5870,¬†SCE7331
Microcystis aeruginosa NIES-843	MAE_00980,¬†MAE_52040
Phenylobacterium zucineum HLK1	PHZ_C1969,¬†PHZ_C1715
Hordeum vulgare	MLOC_50960.1,¬†MLOC_76797.1,¬†MLOC_62389.1
Cyanidioschyzon merolae	CMT264CT,¬†CMF122CT
Opitutus terrae PB90-1	OTER_4552,¬†OTER_2652
Polynucleobacter necessarius subsp. necessarius STIR1	PNEC_0471,¬†ERPA
Kitasatospora setae KM-6054	KSE_22010
Sphingobium japonicum UT26S	SJA_C1-26690,¬†SJA_C1-33920
Arthrobacter chlorophenolicus A6	ACHL_1955
Oryza brachyantha	OB08G20850,¬†OB01G10350,¬†OB12G20270,¬†OB06G12790
Nematostella vectensis	V1G131080,¬†V1G172283,¬†V1G143984
Oryza glaberrima	ORGLA06G0030400.1,¬†ORGLA08G0110000.1,¬†ORGLA01G0003300.1
Glaciecola sp. HTCC2999	GHTCC_010100001060,¬†GHTCC_010100008811,¬†GHTCC_010100002939
Setaria italica	SI014571M,¬†SI032444M,¬†SI003330M,¬†SI007921M
Streptomyces griseus subsp. griseus NBRC 13350	SGR_5347
Sorghum bicolor	SB03G008820.1,¬†SB10G003200.1,¬†SB07G014910.1
Streptomyces albus J1074	SSHG_01221
Streptomyces himastatinicus ATCC 53653	SSOG_06494
Streptomyces pristinaespiralis ATCC 25486	SSDG_02891
Zea mays	GRMZM5G894932_P01,¬†GRMZM2G050971_P01,¬†AC217977.3_FGP003,¬†GRMZM2G154499_P01,¬†GRMZM2G163996_P01,¬†GRMZM2G073916_P01,¬†GRMZM2G113017_P03
Macrococcus caseolyticus JCSC5402	MCCL_0565
Shewanella halifaxensis HAW-EB4	SHAL_1574,¬†NFUA,¬†ERPA
Methylobacterium nodulans ORS 2060	MNOD_3325,¬†MNOD_4021,¬†MNOD_2171
Streptomyces sviceus ATCC 29083	SSEG_05970
Musa acuminata	GSMUA_ACHR2P19560_001,¬†GSMUA_ACHR5P00920_001,¬†GSMUA_ACHR11P18930_001,¬†GSMUA_ACHR8P18660_001,¬†GSMUA_ACHR5P06370_001,¬†GSMUA_ACHR10P20670_001
Micrococcus luteus NCTC 2665	MLUT_12230
Streptomyces sp. Mg1	SSAG_02329
Erwinia tasmaniensis Et1/99	NFUA,¬†SUFA,¬†ERPA
Streptomyces griseoflavus Tu4000	SSRG_04565
Rhodobacteraceae bacterium KLH11	ISCA
Escherichia coli BL21(DE3)	B21_00154,¬†B21_03218,¬†GNTY,¬†B21_02384,¬†ISCA,¬†ERPA
Thermobispora bispora DSM 43833	TBIS_1285
Halogeometricum borinquense DSM 11551	HBOR_11340
Conexibacter woesei DSM 14684	CWOE_1612
Citrobacter sp. 30_2	NFUA,¬†CSAG_01121,¬†ERPA,¬†ISCA
Burkholderiales bacterium 1_1_47	ERPA,¬†HMPREF0189_01043
Enterobacteriaceae bacterium 9_2_54FAA	NFUA,¬†ERPA,¬†ISCA
Geobacillus sp. WCH70	GWCH70_2887
Thermomonospora curvata DSM 43183	TCUR_3082
Beutenbergia cavernae DSM 12333	BCAV_1883
Dyadobacter fermentans DSM 18053	DFER_3150
Jonesia denitrificans DSM 20603	JDEN_1456
Saccharomonospora viridis DSM 43017	SVIR_10610
Providencia stuartii ATCC 25827	ISCA,¬†PROSTU_02285,¬†NFUA,¬†ERPA
Proteus penneri ATCC 35198	NFUA,¬†ISCA,¬†SUFA,¬†ERPA
Nitrosococcus halophilus Nc4	NHAL_1931,¬†ERPA
Phytophthora infestans	PITG_17719,¬†PITG_17782
Kytococcus sedentarius DSM 20547	KSED_16270
Nakamurella multipartita DSM 44233	NAMU_3258
Streptosporangium roseum DSM 43021	SROS_2665
Catenulispora acidiphila DSM 44928	CACI_1664
Sphaerobacter thermophilus DSM 20745	STHE_0767
Kribbella flavida DSM 17836	KFLA_2768
Methylacidiphilum infernorum V4	MINF_0401,¬†MINF_0487,¬†MINF_0466,¬†MINF_0455,¬†MINF_0467
Paenibacillus sp. Y412MC10	GYMC10_5457
Escherichia coli ATCC 8739	GNTY,¬†ISCA,¬†SUFA,¬†ERPA
Myxococcus fulvus HW-1	LILAB_32920,¬†LILAB_20625
Francisella philomiragia subsp. philomiragia ATCC 25017	ERPA,¬†FPHI_0124
Ktedonobacter racemifer DSM 44963	KRAC_7501
Halomicrobium mukohataei DSM 12286	HMUK_2452
Pedobacter heparinus DSM 2366	PHEP_3609,¬†PHEP_1561
Chitinophaga pinensis DSM 2588	CPIN_3356
Laccaria bicolor S238N H82	XP_001873896.1,¬†XP_001880434.1
Flavobacteria bacterium MS024-3C	FLAV3CDRAFT_1320
Candidatus Puniceispirillum marinum IMCC1322	SAR116_0019,¬†SAR116_0423
Schizosaccharomyces pombe	ISA1,¬†ISA2
Neisseria lactamica 020-06	NLA_12270,¬†ERPA
Moorea producta 3L	LYNGBM3L_12730
Anoxybacillus flavithermus WK1	AFLV_2405
Rhizobium etli CIAT 652	RHECIAT_CH0002356,¬†RHECIAT_CH0001902
Marinomonas posidonica IVIA-Po-181	MAR181_2453,¬†ERPA,¬†NFUA
Pichia guilliermondii	PGUG_02070,¬†PGUG_01320
Saccharomyces cerevisiae	ISA1,¬†ISA2
Torulaspora delbrueckii	XP_003682188.1,¬†XP_003680599.1
Yarrowia lipolytica	XP_504136.1,¬†XP_504712.1
Zygosaccharomyces rouxii	XP_002496347.1,¬†XP_002494994.1
Chthoniobacter flavus Ellin428	CFE428DRAFT_1749,¬†CFE428DRAFT_5483
Cyanothece sp. PCC 7822	CYAN7822_2133,¬†CYAN7822_4876,¬†CYAN7822_3686
Cellvibrio japonicus Ueda107	ERPA,¬†NFUA,¬†CJA_1471
Edwardsiella tarda EIB202	ERPA,¬†NFUA,¬†ISCA
Thermus aquaticus Y51MC23	TAQDRAFT_3709
Penicillium chrysogenum Wisconsin 54 1255	PC22G20560,¬†PC22G07080
Providencia rustigianii DSM 4541	ERPA,¬†PROVRUST_05192,¬†ISCA,¬†NFUA
Enterobacter cancerogenus ATCC 35316	ERPA,¬†NFUA,¬†ENTCAN_07211,¬†ENTCAN_05826
Citrobacter youngae ATCC 29220	NFUA,¬†CIT292_07378,¬†ERPA,¬†ISCA
Citreicella sp. SE45	ISCA,¬†CSE45_1650
Haliangium ochraceum DSM 14365	HOCH_2185,¬†HOCH_2191
Leptosphaeria maculans	CBY00004,¬†CBX93093
Escherichia albertii TW07627	ISCA,¬†YADR,¬†SUFA,¬†GNTY
Paracoccidioides sp. lutzii Pb01	PAAG_01424,¬†PAAG_02622
Spirosoma linguale DSM 74	SLIN_5822
Corynebacterium urealyticum DSM 7109	CU1241
Meiothermus ruber DSM 1279	MRUB_2279
Oligotropha carboxidovorans OM5	ISCA,¬†OCAR_6004,¬†ERPA,¬†OCAR_6275
Aspergillus clavatus	CADACLAP00006495
Aspergillus flavus	CADAFLAP00005749,¬†CADAFLAP00002046
Aspergillus niger	AN04G06020,¬†AN16G04600
Aspergillus oryzae	CADAORAP00001671
Rheinheimera sp. A13L	ERPA,¬†NFUA,¬†RHEIN_3673
unidentified eubacterium SCB49	SCB49_06917
5085	CADAFUBP00006596,¬†CADAFUBP00002558
Caulobacter segnis ATCC 21756	CSEG_1419,¬†CSEG_2146
Oceanimonas sp. GK1	NFUA,¬†ERPA,¬†GU3_06545
Escherichia coli str. K-12 substr. MG1655	GNTY,¬†SUFA,¬†ERPA,¬†ISCA
Arthrospira maxima CS-328	AMAXDRAFT_3475,¬†AMAXDRAFT_0811
Neurospora crassa	NCU08707,¬†NCU07828
Hypocrea jecorina	JGI121903,¬†JGI67217
Ciona savignyi	CSA.5203,¬†CSA.6700
Candidatus Riesia pediculicola USDA	RIEPE_0140,¬†RIEPE_0208
Podospora anserina S mat	PODANSG567,¬†XP_001908526.1
Chloroherpeton thalassium ATCC 35110	CTHA_2687,¬†CTHA_0973
Pantoea sp. aB	PANABDRAFT_2773,¬†NFUA,¬†ERPA
Citromicrobium sp. JLT1363	CJLT1_010100002847,¬†CJLT1_010100000210
Sclerotinia sclerotiorum	SS1G_00004
Rhodothermus marinus DSM 4252	RMAR_1342,¬†RMAR_2021
Providencia alcalifaciens DSM 30120	NFUA,¬†PROVALCAL_03162,¬†ISCA,¬†ERPA
Providencia rettgeri DSM 1131	ERPA,¬†ISCA,¬†PROVRETT_08973,¬†NFUA
Tsukamurella paurometabola DSM 20162	TPAU_1530
Alicyclobacillus acidocaldarius subsp. acidocaldarius DSM 446	AACI_1041
Planctomyces limnophilus DSM 3776	PLIM_1111,¬†PLIM_2978
Candidatus Accumulibacter phosphatis clade IIA str. UW-1	ERPA,¬†CAP2UW1_4366,¬†CAP2UW1_2023
Stenotrophomonas maltophilia K279a	NFUA,¬†SMLT3153,¬†SMLT3961,¬†ERPA
Kangiella koreensis DSM 16069	KKOR_1504,¬†NFUA,¬†ERPA
Acinetobacter sp. ATCC 27244	ERPA,¬†NFUA,¬†ISCA
Actinomyces coleocanis DSM 15436	HMPREF0044_1392
Actinomyces urogenitalis DSM 15434	HMPREF0058_0291
Chryseobacterium gleum ATCC 35910	ISCA
Corynebacterium accolens ATCC 49725	HMPREF0276_1849
Corynebacterium lipophiloflavum DSM 44291	HMPREF0298_1193
Corynebacterium pseudogenitalium ATCC 33035	HSCB
Corynebacterium striatum ATCC 6940	HMPREF0308_0929
Sphingobacterium spiritivorum ATCC 33861	ISCA,¬†ERPA
Staphylococcus epidermidis M23864:W1	HMPREF0793_1549
Thermobaculum terrenum ATCC BAA-798	TTER_1413
Acidimicrobium ferrooxidans DSM 10331	AFER_0240
Sulfitobacter sp. EE-36	EE36_16027,¬†EE36_13748
Verticillium albo atrum VaMs.102	VDBG_06905
Geodermatophilus obscurus DSM 43160	GOBS_3349
Gordonia bronchialis DSM 43247	GBRO_3064
Meiothermus silvanus DSM 9946	MESIL_2733
Bacillus cereus Rock4-18	BCERE0024_46180
Ustilago maydis	UM00834.1,¬†UM05471.1
Neisseria gonorrhoeae MS11	NGFG_01168,¬†ERPA
Neisseria gonorrhoeae PID24-1	NGONPI_010100007133,¬†NGONPI_010100005423
Proteus mirabilis HI4320	ISCA,¬†NFUA,¬†ERPA,¬†SUFA
Puccinia graminis	PGTG_00516,¬†PGTG_00182
Pirellula staleyi DSM 6068	PSTA_2969
Phanerochaete chrysosporium	JGI95213,¬†JGI73086
Flavobacteriaceae bacterium 3519-10	FIC_00051
Cylindrospermopsis raciborskii CS-505	HESB,¬†CRC_00256,¬†CRC_01077
Raphidiopsis brookii D9	CRD_00960,¬†CRD_02620
Acidovorax ebreus TPSY	DTPSY_1640,¬†ERPA
Arthroderma gypseum CBS 118893	MGYG_00778
Mesorhizobium opportunistum WSM2075	MESOP_3977,¬†MESOP_4827
Candidatus Liberibacter asiaticus str. psy62	CLIBASIA_00860,¬†CLIBASIA_04830
Pristionchus pacificus	PPA06224
Haloterrigena turkmenica DSM 5511	HTUR_1867
Variovorax paradoxus S110	ERPA,¬†VAPAR_2144
Bacillus megaterium QM B1551	YUTM
Neisseria cinerea ATCC 14685	NEICINOT_03063,¬†ERPA
Neisseria elongata subsp. glycolytica ATCC 29315	NEIELOOT_00660,¬†ERPA
Neisseria flavescens NRL30031/H210	ERPA,¬†NEIFLAOT_01554
Neisseria mucosa ATCC 25996	NEIMUCOT_04736,¬†ERPA
Neisseria polysaccharea ATCC 43768	ERPA,¬†NEIPOLOT_00849
Neisseria subflava NJ9703	ERPA,¬†NEISUBOT_04258
Eikenella corrodens ATCC 23834	EIKCOROL_02011,¬†ERPA
Deinococcus deserti VCD115	DEIDE_20640
Neisseria sicca ATCC 29256	ERPA,¬†NEISICOT_01438
Methanohalophilus mahii DSM 5219	MMAH_1934
Natrialba magadii ATCC 43099	NMAG_0021
Corynebacterium aurimucosum ATCC 700975	CAURI_1703
Corynebacterium glucuronolyticum ATCC 51867	HMPREF0294_1647
Ferrimonas balearica DSM 9799	NFUA,¬†FBAL_2758,¬†ERPA
Fusarium oxysporum	FOXB_06483,¬†FOXB_04616
Nostoc azollae 0708	AAZO_4783,¬†AAZO_1343,¬†AAZO_0658
Gibberella zeae	FG02543.1,¬†FG10887.1
Corynebacterium amycolatum SK46	CORAM0001_1396
Corynebacterium matruchotii ATCC 14266	HMPREF0299_6858
Enhydrobacter aerosaccus SK60	ISCA,¬†YHGI,¬†ERPA
Photorhabdus asymbiotica subsp. asymbiotica ATCC 43949	GNTY,¬†YDIC,¬†ISCA,¬†YADR
Arthroderma otae CBS 113480	MCYG_06434,¬†MCYG_00206
Zymomonas mobilis subsp. mobilis ATCC 10988	ZMOB_1322,¬†ZMOB_1705,¬†ZMOB_0963
Halothiobacillus neapolitanus c2	ERPA,¬†HNEAP_1198
Oxalobacter formigenes HOxBLS	OFAG_02060,¬†ERPA
Oxalobacter formigenes OXCC13	OFBG_00034,¬†ERPA
Laribacter hongkongensis HLHK9	ERPA,¬†LHK_02863
Mycobacterium kansasii ATCC 12478	MKANA1_010100003062
Haemophilus parasuis SH0165	NFUA,¬†ISCA,¬†ERPA
Ajellomyces dermatitidis SLH14081	BDBG_07087,¬†BDBG_03521
Trichophyton rubrum CBS 118892	TERG_07172,¬†TERG_00641
Mycobacterium abscessus ATCC 19977	MAB_1957
Dickeya zeae Ech1591	ERPA,¬†ISCA,¬†NFUA,¬†DD1591_1694
Pectobacterium carotovorum subsp. carotovorum PC1	ISCA,¬†PC1_2450,¬†NFUA,¬†ERPA
Pectobacterium wasabiae WPP163	NFUA,¬†PECWA_2752,¬†ISCA,¬†ERPA
Kyrpidia tusciae DSM 2912	BTUS_1871
gamma proteobacterium NOR51-B	NOR51B_1943,¬†ERPA,¬†YHGI
Leishmania donovani	XP_003864720.1,¬†XP_003859770.1
Leishmania major	LMJF.16.0830,¬†L7845.02
Streptomyces ghanaensis ATCC 14672	SSFG_05199
gamma proteobacterium NOR5-3	ERPA,¬†NOR53_3302,¬†YHGI
Serratia symbiotica str. Cinara cedri	SUFA,¬†YHGI,¬†YADR
Trypanosoma brucei	AAZ11218,¬†AAZ13318
Wolbachia endosymbiont of Culex quinquefasciatus Pel	WP1269,¬†WP0825
Trichomonas vaginalis	A2FQN1,¬†A2DC01,¬†A2ETK0
Candidatus Hamiltonella defensa 5AT (Acyrthosiphon pisum)	NFUA,¬†ERPA,¬†SUFA
Neospora caninum Liverpool	XP_003881595.1,¬†XP_003880243.1
Allochromatium vinosum DSM 180	ERPA,¬†ALVIN_2667
Asticcacaulis excentricus CB 48	ASTEX_2536,¬†ASTEX_2767
Francisella sp. TX077308	ERPA,¬†F7308_1623
Myceliophthora thermophila ATCC 42464	XP_003667338.1,¬†XP_003662605.1
Candida dubliniensis CD36	CD36_62750,¬†CD36_86860
Anaplasma centrale str. Israel	ACIS_00653,¬†ACIS_00613
Isosphaera pallida ATCC 43644	ISOP_3663
Acinetobacter sp. RUH2624	ERPA,¬†HMPREF0014_01377,¬†NFUA
Acinetobacter baumannii ATCC 19606	ERPA,¬†HMPREF0010_00749,¬†NFUA
Acinetobacter johnsonii SH046	ERPA,¬†HMPREF0016_02263,¬†NFUA
Acinetobacter junii SH205	HMPREF0026_00641,¬†ERPA,¬†NFUA
Acinetobacter lwoffii SH145	HMPREF0017_01292,¬†NFUA,¬†ERPA
Acinetobacter radioresistens SH164	NFUA,¬†HMPREF0018_00255,¬†ERPA
Vibrio splendidus LGP32	ERPA,¬†VS_1901,¬†VS_0609,¬†NFUA
Naegleria gruberi	XP_002675840.1,¬†XP_002682474.1
Thielavia terrestris NRRL 8126	XP_003658306.1,¬†XP_003655885.1
Schizophyllum commune H4 8	XP_003030147.1,¬†XP_003038989.1
Dictyostelium purpureum	XP_003292647.1,¬†XP_003285196.1
Zymomonas mobilis subsp. pomaceae ATCC 29192	ZYMOP_1302,¬†ZYMOP_1664,¬†ZYMOP_0780
Dickeya dadantii Ech703	ERPA,¬†ISCA,¬†NFUA
Sideroxydans lithotrophicus ES-1	SLIT_0804,¬†SLIT_2253,¬†ERPA
Moritella sp. PE36	NFUA,¬†ERPA,¬†PE36_21609
Toxoplasma gondii	TGME49_097930,¬†TGME49_118170,¬†TGME49_013810
Plasmodium berghei	PBANKA_030460,¬†PBANKA_123740
Hirschia baltica ATCC 49814	HBAL_1391,¬†HBAL_1448
Plasmodium chabaudi	PCHAS_121670,¬†PCHAS_123790,¬†PCHAS_030680
Methylovorus glucosetrophus SIP3-4	MSIP34_1850,¬†ERPA
Hyphomicrobium denitrificans ATCC 51888	HDEN_2352,¬†HDEN_1256
Plasmodium falciparum	PFE1135W,¬†PFC1005C,¬†PFB0320C
Methylotenera mobilis JLW8	ISCA,¬†ERPA
Coraliomargarita akajimensis DSM 45221	CAKA_0862,¬†CAKA_1196
Plasmodium knowlesi	PKH_100950,¬†PKH_041280,¬†PKH_081813
Mobiluncus curtisii subsp. curtisii ATCC 35241	HSCB
Plasmodium vivax	PVX_095105,¬†PVX_003785,¬†PVX_080115
Corynebacterium genitalium ATCC 33030	HSCB
Brevibacterium mcbrellneri ATCC 49030	HSCB
Aeromicrobium marinum DSM 15272	HMPREF0063_11096
Dickeya dadantii Ech586	ERPA,¬†ISCA,¬†NFUA
Cellulomonas fimi ATCC 484	CELF_2193
Actinobacillus minor 202	NFUA,¬†AM202_03170,¬†ERPA
Tetrahymena thermophila	EAR89850,¬†EAR82592
Streptomyces sp. SPB78	SSLG_01371
Streptomyces sp. AA4	SSMG_01724
Streptomyces viridochromogenes DSM 40736	SSQG_02098
Streptomyces flavogriseus ATCC 33331	SFLA_4662
Rickettsiella grylli	ERPA,¬†ISCA
Pantoea sp. At-9b	NFUA,¬†ERPA,¬†PAT9B_1666
Cellvibrio gilvus ATCC 13127	CELGI_1415
Myotis lucifugus	ENSMLUG00000029419,¬†ENSMLUG00000012299,¬†ENSMLUG00000001288
Tolumonas auensis DSM 9187	NFUA,¬†ISCA,¬†ERPA
Methylosinus trichosporium OB3b	METTRDRAFT_0321,¬†METTRDRAFT_1510,¬†METTRDRAFT_3420,¬†METTRDRAFT_0298
Variovorax paradoxus EPS	ERPA,¬†VARPA_3747
Alicycliphilus denitrificans K601	ALIDE2_2399,¬†ERPA
Staphylococcus warneri L37603	STAWA0001_1161
Neisseria flavescens SK114	ISCA,¬†ERPA
Mobiluncus mulieris 28-1	HMPREF0578_2170
Arabidopsis lyrata	FGENESH2_KG.3__3254__AT2G16710.1,¬†SCAFFOLD_600324.1,¬†FGENESH2_KG.1__1117__AT1G10500.1
Taeniopygia guttata	ISCA2,¬†ISCA1,¬†ENSTGUG00000012129
Prochlorococcus marinus subsp. pastoris str. CCMP1986	PMM0116
Synechococcus sp. WH 7805	WH7805_11273
Blattabacterium sp. (Periplaneta americana) str. BPLAN	SUFA
6085	XP_002157844,¬†XP_002155514
Hydrogenobacter thermophilus TK-6	ADO46032.1,¬†HTH_1663
Schistosoma mansoni	SMP_034530.1__MRNA,¬†SMP_045150
Nomascus leucogenys	ISCA1,¬†ENSNLEG00000016268
Paenibacillus sp. oral taxon 786 str. D14	POTG_02056
Methylocystis sp. ATCC 49242	MET49242DRAFT_2930,¬†MET49242DRAFT_0769,¬†MET49242DRAFT_2111,¬†MET49242DRAFT_2954
Caenorhabditis briggsae	CBG24933,¬†CBG11101,¬†CBG20529
Caenorhabditis elegans	Y39B6A.3,¬†Y54G11A.9
Burkholderia glumae BGR1	BGLU_1G24680,¬†ERPA
Sphingobium sp. SYK-6	SLG_38590,¬†ERPA
Pseudomonas syringae pv. maculicola str. ES4326	NFUA,¬†PMA4326_02929,¬†ERPA
Azoarcus sp. BH72	HESB,¬†YFHF,¬†ERPA
Kingella oralis ATCC 51147	GCWU000324_02245,¬†ERPA
Acinetobacter sp. ADP1	ERPA,¬†ISCA,¬†NFUA
Rhodococcus opacus B4	ISCA
Thalassiobium sp. R2A62	TR2A62_0480,¬†TR2A62_1097
Brevundimonas subvibrioides ATCC 15264	BRESU_2175,¬†BRESU_2990
Trichinella spiralis	TSP_03047,¬†TSP_04305
Aggregatibacter aphrophilus NJ8700	ERPA,¬†NFUA,¬†NT05HA_1203
Gluconacetobacter xylinus NBRC 3288	GLX_25220,¬†GLX_08870
Acetobacter pasteurianus IFO 3283-01	APA01_21200,¬†APA01_16560
Haloarcula hispanica ATCC 33960	HAH_1016
Erwinia pyrifoliae Ep1/96	YADR,¬†SUFA,¬†NFUA
Erwinia billingiae Eb661	GNTY,¬†SUFA
Edwardsiella ictaluri 93-146	NFUA,¬†ISCA,¬†ERPA
Bartonella grahamii as4aup	BGR_12190,¬†BGR_11630
Geobacillus thermoglucosidasius C56-YS93	GEOTH_0609
Nostoc punctiforme PCC 73102	NPUN_F3880,¬†NPUN_F0501,¬†NPUN_R0381
Acidithiobacillus caldus ATCC 51756	ERPA,¬†ACA_1176
Methylophaga thiooxydans DMS010	ERPA,¬†MDMS009_1969
Shewanella violacea DSS12	SVI_1593,¬†ERPA,¬†YHGI
Citrobacter rodentium ICC168	GNTY,¬†ISCA,¬†ERPA,¬†SUFA
Actinobacillus minor NM305	ERPA,¬†NFUA,¬†AM305_12045
Thermocrinis albus DSM 14484	THAL_0336
Starkeya novella DSM 506	SNOV_1892,¬†SNOV_1351
Dechlorosoma suillum PS	DSUI_0945,¬†ERPA,¬†DSUI_2373
Segniliparus rotundus DSM 44985	SROT_1054
Burkholderia sp. CCGE1001	BC1001_2290,¬†ERPA
Burkholderia sp. CCGE1002	ERPA,¬†BC1002_1889
Burkholderia sp. CCGE1003	BC1003_1168,¬†ERPA
Enterobacter asburiae LF7a	ERPA,¬†NFUA,¬†ENTAS_1778,¬†ISCA
Ochrobactrum intermedium LMG 3301	OINT_1000974,¬†SUFA
Simonsiella muelleri ATCC 29453	HMPREF9021_01349,¬†HMPREF9021_01465
Neisseria sp. oral taxon 014 str. F0314	HMPREF9016_00084
Marivirga tractuosa DSM 4126	FTRAC_1573
Silicibacter sp. TrichCH4B	ISCA,¬†SCH4B_4285
Silicibacter lacuscaerulensis ITI-1157	SL1157_2582,¬†SL1157_3050
Komagataella pastoris GS115	XP_002489753.1,¬†XP_002491150.1
Micromonospora aurantiaca ATCC 27029	MICAU_4577
Arcanobacterium haemolyticum DSM 20595	ARCH_0746
Methanohalobium evestigatum Z-7303	METEV_0047
Gordonia neofelifaecis NRRL B-59395	SCNU_06200
Synechococcus sp. CC9311	SYNC_2569
Thermaerobacter marianensis DSM 12885	TMAR_1431
Corynebacterium kroppenstedtii DSM 44385	CKROP_0706
Streptomyces sp. e14	SSTG_00931
Rhodomicrobium vannielii ATCC 17100	RVAN_2882,¬†RVAN_0267,¬†RVAN_1991,¬†RVAN_3442
Leadbetterella byssophila DSM 17132	LBYS_2746
Truepera radiovictrix DSM 17093	TRAD_1077
Bacillus cellulosilyticus DSM 2522	BCELL_3404
Actinomyces sp. oral taxon 848 str. F0332	HMPREF0972_02100
Corynebacterium ammoniagenes DSM 20306	HMPREF0281_00007
Pythium ultimum	PYU1_T005117,¬†PYU1_T008071
Rhodopseudomonas palustris DX-1	RPDX1_4806,¬†RPDX1_2648,¬†RPDX1_3042,¬†RPDX1_4788
Streptomyces violaceusniger Tu 4113	STRVI_7241
Cyanothece sp. PCC 7424	PCC7424_1289,¬†PCC7424_2109,¬†PCC7424_0053
Albugo laibachii	CCA25846,¬†CCA27067
Zunongwangia profunda SM-A87	ZPR_0217
Frankia symbiont of Datisca glomerata	FSYMDG_3197,¬†FSYMDG_2793,¬†FSYMDG_2794
Candidatus Liberibacter solanacearum CLso-ZC1	CKC_05515,¬†CKC_03280
Legionella drancourtii LLAP12	LDG_8918,¬†ERPA
Legionella longbeachae NSW150	SUFA,¬†YADR
Corynebacterium resistens DSM 45100	CRES_0752
Trichophyton verrucosum HKI 0517	TRV_04455,¬†TRV_04988
Candidatus Regiella insecticola LSR1	SUFA,¬†ERPA,¬†NFUA
Arthroderma benhamiae CBS 112371	ARB_05787,¬†ARB_02265
Erwinia amylovora CFBP1430	YADR,¬†YHGI,¬†SUFA
Bacillus sp. 2_A_57_CT2	HMPREF1013_01149
Methylotenera versatilis 301	M301_1973,¬†ERPA
Afipia sp. 1NLS2	AFIDRAFT_3268,¬†AFIDRAFT_2114
Daphnia pulex	DAPPUP303520
Bacillus clausii KSM-K16	ABC2932
Pasteurella dagmatis ATCC 43325	ISCA,¬†ERPA,¬†NFUA
Serratia odorifera DSM 4582	ISCA,¬†ISCA2,¬†NFUA,¬†ERPA
Mannheimia haemolytica serotype A2 str. BOVINE	ERPA,¬†COK_2010,¬†NFUA
Oceanithermus profundus DSM 14977	OCEPR_1554
Vibrio alginolyticus 40B	ERPA,¬†NFUA,¬†VMC_07260
Pseudonocardia dioxanivorans CB1190	PSED_4555
Vibrio mimicus MB451	VII_003006,¬†ERPA,¬†NFUA,¬†VII_002226
Grimontia hollisae CIP 101886	NFUA,¬†ERPA,¬†VHA_001779
Vibrio metschnikovii CIP 69.14	VIB_001015,¬†NFUA,¬†ERPA
Vibrio coralliilyticus ATCC BAA-450	ERPA,¬†NFUA,¬†VIC_002119
Vibrio sp. RC586	VOA_000847,¬†ERPA,¬†NFUA
Vibrio orientalis CIP 102891 = ATCC 33934	VIA_002091,¬†NFUA,¬†ERPA
Photobacterium damselae subsp. damselae CIP 102761	VDA_002711,¬†ERPA,¬†NFUA
Phytophthora sojae	PHYSO141612,¬†PHYSO143407
Francisella cf. novicida 3523	AEE26430.1,¬†ERPA
Segniliparus rugosus ATCC BAA-974	HMPREF9336_00738
Methanosalsum zhilinae DSM 4017	MZHIL_0039
Streptomyces scabiei 87.22	SCAB_67241
Rothia mucilaginosa DY-18	RMDY18_10540
Serratia odorifera 4Rx13	NFUA,¬†ISCA,¬†ERPA,¬†SOD_A08260
Granulicella mallensis MP5ACTX8	ACIX8_0661,¬†ACIX8_0496
alpha proteobacterium HIMB114	HIMB114_0773,¬†HIMB114_0649
Citromicrobium bathyomarinum JL354	CBATJ_010100014576,¬†CBATJ_010100004913
Rhodococcus equi 103S	REQ_28320
Comamonas testosteroni CNB-2	ERPA,¬†CTCNB1_2731
Cellulophaga algicola DSM 14237	CELAL_1612
Synechococcus sp. WH 5701	WH5701_00670
Sphingobium chlorophenolicum L-1	SPHCH_2025,¬†SPHCH_1521
Gasterosteus aculeatus	ISCA1,¬†ISCA2
Deinococcus proteolyticus MRP	DEIPR_1915
Ixodes scapularis	ISCW017935-PA,¬†ISCW016015-PA,¬†ISCW024242-PA,¬†ISCW023953-PA
Aggregatibacter actinomycetemcomitans D7S-1	ERPA,¬†NFUA,¬†D7S_00706
Bartonella clarridgeiae 73	BARCL_0844,¬†BARCL_0673
Candidatus Midichloria mitochondrii IricVA	ISCA,¬†MIDI_00187
Arthrospira platensis NIES-39	BAI91596.1,¬†BAI88569.1
Methylobacter tundripaludum SV96	ERPA,¬†METTU_0025,¬†METTU_3392
Staphylococcus lugdunensis HKU09-01	SLGD_01933
Corynebacterium diphtheriae PW8	CDPW8_1620
Bacillus cereus SJ1	BCSJ1_06766
Niastella koreensis GR20-10	NIAKO_5635,¬†NIAKO_0993
Vibrio sp. N418	NFUA,¬†ERPA,¬†VIBRN418_12707
Enterobacter cloacae SCF1	ISCA,¬†ENTCL_2119,¬†ERPA,¬†NFUA
Novosphingobium sp. PP1Y	PP1Y_AT36943,¬†PP1Y_AT37227
Acyrthosiphon pisum	ACYPI006095-PA,¬†ACYPI010044-PA
Ostreococcus tauri	OT08G02810,¬†OT11G00910
Pantoea ananatis LMG 20103	YADR,¬†YHGI,¬†SUFA
Tribolium castaneum	TC011316-PA,¬†TC009919-PA
Bombyx mori	BGIBMGA009980-TA,¬†BMO.8224
Bradyrhizobiaceae bacterium SG-6C	CSIRO_3152,¬†CSIRO_2826
Deinococcus maricopensis DSM 21211	DEIMA_0062
Mycobacterium rhodesiae NBB3	MYCRHN_4504
Intrasporangium calvum DSM 43043	INTCA_1998
Pantoea vagans C9-1	ERPA,¬†NFUA,¬†SUFA
cyanobacterium UCYN-A	UCYN_04350,¬†UCYN_06230
Haemophilus influenzae Rd KW20	ERPA,¬†ISCA,¬†NFUA
Mucilaginibacter paludis DSM 18603	MUCPA_1228,¬†MUCPA_5221
Lysinibacillus fusiformis ZC1	BFZC1_10000
Gluconacetobacter hansenii ATCC 23769	GXY_12098,¬†GXY_04344
Paenibacillus vortex V453	PVOR_29499
Asticcacaulis biprosthecum C19	ABI_32380,¬†ABI_34370
Alteromonas sp. SN2	ERPA,¬†AMBT_03935,¬†NFUA
Aedes aegypti	AAEL000418,¬†AAEL006652
Anopheles gambiae	AGAP002730,¬†AGAP010072
Enterobacter cloacae subsp. cloacae ATCC 13047	ISCA,¬†ERPA,¬†NFUA,¬†SUFA
Waddlia chondrophila WSU 86-1044	WCW_1000
Culex quinquefasciatus	CPIJ002856-PA,¬†CPIJ020314-PA
Paenibacillus curdlanolyticus YK9	PAECUDRAFT_4529
Thioalkalimicrobium cyclicum ALM1	ERPA,¬†THICY_0233
Marinomonas mediterranea MMB-1	ERPA,¬†MARME_1214,¬†NFUA
Hyphomicrobium sp. MC1	HYPMC_3671,¬†HYPMC_2695,¬†HYPMC_1100,¬†HYPMC_3665
Enterobacter cloacae subsp. cloacae NCTC 9394	ISCA,¬†ERPA,¬†NFUA,¬†ENC_13700
Bacillus atrophaeus 1942	BATR1942_13900
Drosophila ananassae	GF20708,¬†GF21925
Drosophila grimshawi	GH24545,¬†GH18782
Pseudoalteromonas haloplanktis ANT/505	PH505_AE00660,¬†ERPA,¬†NFUA
Drosophila melanogaster	CG13623,¬†L(1)G0136
Drosophila pseudoobscura	GA20890,¬†GA12415
Drosophila virilis	GJ16900,¬†GJ23401
Drosophila yakuba	GE17212,¬†GE10792
Drosophila willistoni	GK22818,¬†GK25017
Rahnella sp. Y9602	RAHAQ_2799,¬†ERPA,¬†NFUA
Achromobacter piechaudii ATCC 43553	ERPA,¬†ISCA
Nasonia vitripennis	NV10530,¬†NV16049
Sutterella wadsworthensis 3_1_45B	HMPREF9464_02341,¬†ERPA
Acidithiobacillus ferrivorans SS3	ACIFE_1657,¬†ACIFE_1101,¬†ACIFE_1637,¬†ERPA
Thermus scotoductus SA-01	ISCA
Isoptericola variabilis 225	ISOVA_1833
Pseudomonas fulva 12-X	NFUA,¬†ERPA,¬†PSEFU_3301
Pseudoxanthomonas suwonensis 11-1	ERPA,¬†PSESU_2738,¬†NFUA,¬†PSESU_1679
Sphingobacterium sp. 21	SPH21_3018,¬†SPH21_0004
Ahrensia sp. R2A130	R2A130_0465,¬†SUFA
Roseibium sp. TrichSKD4	SUFA,¬†TRICHSKD4_5590
Rahnella aquatilis CIP 78.65 = ATCC 33071	AEX52661.1,¬†NFUA,¬†ERPA
Prochlorococcus marinus str. MIT 9312	PMT9312_0119
Prochlorococcus marinus str. MIT 9313	PMT_1969
Apis mellifera	GB30000-PA,¬†LOC552616,¬†LOC724467
Pseudomonas fluorescens WH6	ERPA,¬†NFUA,¬†ISCA
Streptomyces bingchenggensis BCW-1	SBI_07806
Amycolatopsis mediterranei U32	AMED_2188
Brevundimonas diminuta ATCC 11568	BDIM_02280,¬†BDIM_12640
Propionibacterium freudenreichii subsp. shermanii CIRM-BIA1	PFREUD_15860
Fluviicola taffensis DSM 16823	FLUTA_2089
Microcoleus vaginatus FGP-2	MICVADRAFT_1462,¬†MICVADRAFT_3747
Planctomyces brasiliensis DSM 5305	PLABR_1854
halophilic archaeon DL31	HALAR_1785
Herbaspirillum seropedicae SmR1	HESB,¬†HESB1,¬†HSERO_2831,¬†HSERO_3142,¬†HSERO_3845
Ketogulonigenium vulgarum WSH-001	KVU_0895,¬†KVU_1492
Haliscomenobacter hydrossis DSM 1100	HALHY_1341,¬†HALHY_6023
Aromatoleum aromaticum EbN1	ERPA,¬†ISCA
Runella slithyformis DSM 19594	RUNSL_5601
Achromobacter xylosoxidans A8	ISCA,¬†ERPA
Pedobacter saltans DSM 12145	PEDSA_3851,¬†PEDSA_1359
Rothia dentocariosa ATCC 17931	ISCA
Actinomyces sp. oral taxon 170 str. F0386	HMPREF9056_02213
Succinatimonas hippei YIT 12066	NFUA
Propionibacterium acnes HL037PA2	HMPREF9621_00870
Oscillochloris trichoides DG-6	OSCT_1092
Mesorhizobium ciceri biovar biserrulae WSM1271	MESCI_4384,¬†MESCI_3488,¬†MESCI_5832
Marichromatium purpuratum 984	MARPUDRAFT_1946,¬†ERPA
Parachlamydia acanthamoebae UV-7	ISCA
Strongylocentrotus purpuratus	LOC594382,¬†LOC578588
Halomonas elongata DSM 2581	YADR,¬†ISCA,¬†YHGI
Calditerrivibrio nitroreducens DSM 19672	CALNI_1745
Pseudomonas putida GB-1	ERPA,¬†NFUA,¬†PPUTGB1_0887
Desulfosporosinus orientis DSM 765	DESOR_2726,¬†DESOR_0211,¬†DESOR_3406
Sordaria macrospora k hell	SMAC_02107,¬†SMAC_08113
Ciona intestinalis	ENSCING00000021377
Branchiostoma floridae	JGI116488,¬†JGI125211,¬†JGI202726
Petromyzon marinus	ISCA2
Xanthobacter autotrophicus Py2	XAUT_0149,¬†XAUT_4614,¬†XAUT_0106,¬†XAUT_4243,¬†XAUT_0113
Latimeria chalumnae	ISCA1,¬†ISCA2
Danio rerio	ISCA1,¬†ISCA2
Halalkalicoccus jeotgali B3	HACJB3_07090
Vibrio caribbenthicus ATCC BAA-2122	ERPA,¬†VIBC2010_10626,¬†VIBC2010_06624,¬†NFUA
Haladaptatus paucihalophilus DX253	ZOD2009_05312
Halopiger xanaduensis SH-6	HALXA_3385
Gadus morhua	ISCA2,¬†ISCA1
Xiphophorus maculatus	ISCA2,¬†ISCA1
Oryzias latipes	ISCA2,¬†ISCA1
Oreochromis niloticus	ENSONIG00000020174
Mycobacterium tuberculosis H37Rv	RV2204C
gamma proteobacterium HdN1	ERPA,¬†NFUA,¬†SUFA
Xenopus (Silurana) tropicalis	ISCA1,¬†ISCA2
Synechococcus sp. WH 8102	SYNW2214
Thauera sp. MZ1T	ERPA,¬†TMZ1T_2203
Micavibrio aeruginosavorus ARL-13	MICA_630,¬†MICA_1088
Methylomonas methanica MC09	METME_3915,¬†ERPA,¬†METME_3138
Moraxella catarrhalis O35E	EA1_03013,¬†NFUA,¬†EA1_00180
Candidatus Blochmannia vafer str. BVAF	ERPA,¬†SUFA
Capnocytophaga canimorsus Cc5	CCAN_19420
Agrobacterium sp. H13-3	AGROH133_06639,¬†AGROH133_06907
Arthrobacter arilaitensis Re117	AARI_16720
Pyrenophora teres f. teres 0 1	PTT_05470,¬†PTT_08976
Azospirillum lipoferum 4B	AZOLI_0546
Streptomyces sp. SirexAA-E	SACTE_1587
Bacteriovorax marinus SJ	ISCA
Haemophilus parainfluenzae T3T1	PARA_11080,¬†NFUA,¬†ERPA
Weeksella virosa DSM 16922	WEEVI_0351
Cellulophaga lytica DSM 7489	CELLY_1512
Thermaerobacter subterraneus DSM 13965	THESUDRAFT_1471
Marinithermus hydrothermalis DSM 14884	MARKY_1630
Candidatus Zinderia insecticola CARI	ZICARI_064
Acinetobacter calcoaceticus PHEA-2	ERPA,¬†BDGL_001000,¬†NFUA
Mycobacterium sp. JDM601	JDM601_1699
gamma proteobacterium IMCC3088	IMCC3088_1614,¬†ERPA,¬†NFUA
Pseudoalteromonas tunicata D2	ERPA,¬†NFUA,¬†PTD2_13929
Aeromonas caviae Ae398	ACAVA_010100014769,¬†ACAVA_010100017368,¬†ACAVA_010100001621
Cyclobacterium marinum DSM 745	CYCMA_2781
Selaginella moellendorffii	EFJ21720,¬†EFJ15493,¬†EFJ06763,¬†EFJ25911,¬†EFJ24760,¬†EFJ10896
Vibrio anguillarum 775	ERPA,¬†VAA_00517,¬†NFUA
Burkholderia rhizoxinica HKI 454	ERPA,¬†RBRH_03828
Salmonella enterica subsp. arizonae serovar str. RSK2980	NFUA,¬†ERPA,¬†ISCA,¬†SARI_01610
Muricauda ruestringensis DSM 13258	MURRU_1459
Candidatus Nitrosoarchaeum limnia SFB1	NLIM_1036
Paenibacillus polymyxa SC2	PPSC2_C4385
Hylemonella gracilis ATCC 19624	ERPA,¬†HGR_00764
Actinobacillus ureae ATCC 25976	ERPA,¬†NFUA,¬†ISCA
Kingella kingae ATCC 23330	ERPA,¬†ISCA
Lautropia mirabilis ATCC 51599	ISCA,¬†ERPA
Actinomyces sp. oral taxon 180 str. F0310	HMPREF9006_0448
Actinomyces sp. oral taxon 448 str. F0400	HMPREF9062_1858
Aggregatibacter segnis ATCC 33393	NFUA,¬†ERPA,¬†ISCA
Kingella denitrificans ATCC 33394	ISCA,¬†ERPA
Neisseria bacilliformis ATCC BAA-1200	ERPA,¬†ISCA
Corynebacterium pseudotuberculosis I19	CPI19_1433
Roseovarius nubinhibens ISM	ISM_16445,¬†ISM_15460
Plautia stali symbiont	PSTAS_010100005452,¬†PSTAS_010100004947,¬†PSTAS_010100013809
Gallus gallus	ISCA2,¬†ZCCHC6
Candidatus Moranella endobia PCIT	SUFA,¬†NFUA,¬†ERPA
Vibrio furnissii NCTC 11218	ERPA,¬†VFU_A02785,¬†NFUA
Meleagris gallopavo	ENSMGAG00000012674,¬†ENSMGAG00000006592
Pseudovibrio sp. FO-BEG1	PSE_3248,¬†PSE_3004
Synechococcus sp. PCC 7335	S7335_3964,¬†S7335_4994
Ornithorhynchus anatinus	ENSOANG00000006801
Owenweeksia hongkongensis DSM 17368	OWEHO_2655
Leishmania mexicana MHOM GT 2001 U1103	XP_003873769.1,¬†XP_003879130.1
Arthrobacter phenanthrenivorans Sphe3	ASPHE3_19470
Sarcophilus harrisii	ISCA2,¬†ISCA1
Prochlorococcus marinus str. MIT 9211	P9211_01321
Prochlorococcus marinus str. MIT 9215	ISCA
Staphylococcus aureus subsp. aureus NCTC 8325	SAOUHSC_00877
Staphylococcus aureus subsp. aureus COL	SACOL0943
Macropus eugenii	ENSMEUG00000006624,¬†ENSMEUG00000014208,¬†ENSMEUG00000000819,¬†ISCA2
Eremothecium cymbalariae DBVPG_7215	ECYM_7292,¬†ECYM_3470
Planococcus donghaensis MPA1U2	GPDM_04789
Dasypus novemcinctus	ENSDNOG00000010652,¬†ISCA1,¬†ISCA2
Echinops telfairi	ISCA1,¬†ISCA2
Taylorella equigenitalis MCE9	ERPA,¬†TEQUI_1239
Granulicella tundricola	ACIX9_0939,¬†ACIX9_3683
Shewanella sp. ANA-3	ERPA,¬†NFUA,¬†SHEWANA3_2278
Paenibacillus sp. HGF7	HMPREF9413_1318
Actinomyces sp. oral taxon 175 str. F0384	HMPREF9058_2210
Vibrio brasiliensis LMG 20546	VIBR0546_19454,¬†ERPA,¬†NFUA
Vibrio sinaloensis DSM 21326	NFUA,¬†VISI1226_15866,¬†ERPA,¬†VISI1226_14083
Acetobacter pomorum DM001	ERPA
Corynebacterium ulcerans BR-AD22	CULC22_01546
9478	ISCA2,¬†ISCA1,¬†ENSTSYG00000009659
Callithrix jacchus	ENSCJAG00000022825,¬†ISCA1,¬†ISCA2
Macaca mulatta	ISCA2,¬†ISCA1
Gorilla gorilla	ENSGGOG00000024896,¬†ENSGGOG00000012894,¬†ENSGGOG00000011162,¬†ISCA2,¬†ISCA1
Pan troglodytes	ISCA1,¬†ISCA2
Pongo abelii	ISCA2,¬†ENSPPYG00000009781,¬†ISCA1
Homo sapiens	ISCA2,¬†ISCA1
Canis lupus familiaris	ISCA1,¬†ISCA2
Ailuropoda melanoleuca	ISCA2,¬†ISCA1
Mustela putorius furo	ISCA1,¬†ISCA2
Felis catus	ISCA2,¬†ISCA1,¬†ENSFCAG00000003489
Tursiops truncatus	ISCA2,¬†ISCA1
Cupriavidus taiwanensis LMG 19424	ISCA,¬†ERPA
Loxodonta africana	ENSLAFG00000007881,¬†ENSLAFG00000001607
Microbacterium testaceum StLB037	MTES_0085
Equus caballus	ISCA2,¬†ISCA1
Candidatus Chloracidobacterium thermophilum B	CABTHER_B0543
Ornithinibacillus scapharcae TW25	OTW25_010100005942
Sus scrofa	ENSSSCG00000002367,¬†ENSSSCG00000010953
Lacinutrix sp. 5H-3-7-4	LACAL_1181
Glaciecola sp. 4H-3-7+YE-5	NFUA,¬†ERPA,¬†GLAAG_3164
Krokinobacter sp. 4H-3-7-5	KRODI_1496
Novosphingobium nitrogenifigens DSM 19370	Y88_2511,¬†Y88_3384,¬†Y88_2234
Staphylococcus pseudintermedius ED99	SPSE_1899
Staphylococcus aureus subsp. aureus MSHR1132	CCE58646.1
Paenibacillus terrae HPL-003	HPL003_01465
Candidatus Odyssella thessalonicensis L13	CODYTL_010100010031,¬†CODYTL_010100006132
Caldalkalibacillus thermarum TA2.A1	CATHTA2_2543
Rubrivivax benzoatilyticus JA2	RBXJA2T_12612,¬†RBXJA2T_14421,¬†RBXJA2T_04408,¬†RBXJA2T_11548,¬†RBXJA2T_04413
Methanosaeta concilii GP6	MCON_3422
Bos taurus	ISCA1,¬†ENSBTAG00000033237,¬†ISCA2
Polymorphum gilvum SL003B-26A1	SL003B_2358,¬†SL003B_2348
Riemerella anatipestifer RA-GD	RIA_1095
Salmonella enterica subsp. enterica serovar Typhimurium str. LT2	ISCA,¬†NFUA,¬†SUFA,¬†ERPA
Streptomyces griseoaurantiacus M045	SGM_5796
Desmospora sp. 8437	HMPREF9374_3625
Aeromonas veronii B565	NFUA,¬†ERPA,¬†ISCA
Oryctolagus cuniculus	ENSOCUG00000014072,¬†ENSOCUG00000010945
Tetraodon nigroviridis	ENSTNIG00000015953,¬†ISCA2,¬†ENSTNIG00000015952
Halomonas sp. TD01	NFUA,¬†GME_04277,¬†ERPA
Burkholderia gladioli BSR3	BGLA_1G27930,¬†ERPA

## Sheet: Supplementary Table S3
SEQUENCE NAME	ATAP subfamily	Species	E-VALUE	MOTIF DIAGRAM
D_tr|G3SGX5|G3SGX5_GORGO	IscA2	Gorilla gorilla gorilla (Western lowland gorilla)	4.2e-91	4-[4]-11-[5]-2-[2]-1-[3]-5-[1]-2
D_sp|Q86U28|ISCA2_HUMAN	IscA2	Homo sapiens (Human)	3.5e-90	4-[4]-11-[5]-2-[2]-1-[3]-5-[1]-2
D_tr|H2R991|H2R991_PANTR	IscA2	Pan troglodytes (Chimpanzee)	3.5e-90	4-[4]-11-[5]-2-[2]-1-[3]-5-[1]-2
D_tr|H9EW17|H9EW17_MACMU	IscA2	Macaca mulatta (Rhesus macaque)	3.6e-90	4-[4]-11-[5]-2-[2]-1-[3]-5-[1]-2
D_tr|A0A096NUJ9|A0A096NUJ9_PAPAN	IscA2	Papio anubis (Olive baboon)	5.6e-90	4-[4]-11-[5]-2-[2]-1-[3]-5-[1]-2
D_sp|Q5R788|ISCA2_PONAB	IscA2	Pongo abelii (Sumatran orangutan) (Pongo pygmaeus abelii)	1.2e-89	4-[4]-11-[5]-2-[2]-1-[3]-5-[1]-2
D_tr|I6L570|I6L570_PONAB	IscA2	Pongo abelii (Sumatran orangutan) (Pongo pygmaeus abelii)	1.6e-89	4-[4]-11-[5]-2-[2]-7-[3]-5-[1]-2
D_sp|Q9DCB8|ISCA2_MOUSE	IscA2	Mus musculus (Mouse)	1.5e-87	4-[4]-11-[5]-2-[2]-1-[3]-5-[1]-2
D_tr|G3I937|G3I937_CRIGR	IscA2	Cricetulus griseus (Chinese hamster) (Cricetulus barabensis griseus)	8.5e-87	4-[4]-11-[5]-2-[2]-1-[3]-5-[1]-7
D_tr|L8Y692|L8Y692_TUPCH	IscA2	Tupaia chinensis (Chinese tree shrew)	5.2e-86	4-[4]-11-[5]-2-[2]-7-[3]-5-[1]-2
D_tr|D4A4L5|D4A4L5_RAT	IscA2	Rattus norvegicus (Rat)	6.5e-84	4-[4]-11-[5]-2-[2]-1-[3]-5-[1]-2
D_tr|G3RAV0|G3RAV0_GORGO	IscA2	Gorilla gorilla gorilla (Western lowland gorilla)	1.6e-81	41-[5]-2-[2]-1-[3]-5-[1]-2
D_tr|H0WLA6|H0WLA6_OTOGA	IscA2	Otolemur garnettii (Small-eared galago) (Garnett's greater bushbaby)	2.4e-81	4-[4]-11-[5]-2-[2]-1-[3]-5-[1]-2
D_tr|G5C1M4|G5C1M4_HETGA	IscA2	Heterocephalus glaber (Naked mole rat)	3.4e-79	36-[5]-2-[2]-7-[3]-5-[1]-2
D_tr|A0A286XVG8|A0A286XVG8_CAVPO	IscA2	Cavia porcellus (Guinea pig)	5.2e-79	4-[4]-11-[5]-2-[2]-1-[3]-5-[1]-2
D_tr|A0A1U7TZA6|A0A1U7TZA6_TARSY	IscA2	Tarsius syrichta (Philippine tarsier)	2.8e-75	4-[4]-11-[5]-2-[2]-1-[3]-5-[1]-2
O_tr|L5JQ36|L5JQ36_PTEAL	IscA1	Pteropus alecto (Black flying fox)	2.7e-73	4-[4]-12-[5]-2-[2]-22-[3]-5-[1]-2
D_sp|Q2TBG7|ISCA2_BOVIN	IscA2	Bos taurus (Bovine)	1.9e-71	2-[4]-11-[5]-2-[2]-1-[3]-5-[1]-2
D_tr|F6PVQ2|F6PVQ2_HORSE	IscA2	Equus caballus (Horse)	1.7e-70	17-[5]-2-[2]-1-[3]-5-[1]-2
D_tr|G1QCF6|G1QCF6_MYOLU	IscA2	Myotis lucifugus (Little brown bat)	4.5e-70	4-[4]-12-[5]-2-[2]-1-[3]-5-[1]-2
D_tr|L7N1M8|L7N1M8_MYOLU	IscA2	Myotis lucifugus (Little brown bat)	4.5e-70	4-[4]-12-[5]-2-[2]-1-[3]-5-[1]-2
D_tr|G3SNV9|G3SNV9_LOXAF	IscA2	Loxodonta africana (African elephant)	5.5e-67	4-[4]-11-[5]-2-[2]-1-[3]-5-[1]-2
B_tr|K7WKX1|K7WKX1_9NOST	HesB	Anabaena sp. 90	1.3e-56	[4]-5-[2]-1-[3]-4-[1]-[7]-1
D_tr|K7GDV9|K7GDV9_PELSI	IscA2	Pelodiscus sinensis (Chinese softshell turtle) (Trionyx sinensis)	1.3e-52	56-[5]-2-[2]-1-[3]-5-[1]-2
S_sp|O32113|SUFA_BACSU	SufA	Bacillus subtilis (strain 168)	5.1e-52	2-[4]-3-[2]-1-[3]-4-[1]-10
D_tr|U3JUV4|U3JUV4_FICAL	IscA2	Ficedula albicollis (Collared flycatcher) (Muscicapa albicollis)	6e-51	41-[5]-2-[2]-1-[3]-5-[1]-2
P_tr|A0A078IXQ5|A0A078IXQ5_BRANA	cpIscA	Brassica napus (Rape)	8.4e-51	67-[4]-2-[2]-3-[3]-4-[1]-2
P_tr|A0A078G8G4|A0A078G8G4_BRANA	cpIscA	Brassica napus (Rape)	2.8e-50	67-[4]-2-[2]-3-[3]-4-[1]-2
P_tr|A0A078G6N4|A0A078G6N4_BRANA	cpIscA	Brassica napus (Rape)	3.3e-50	67-[4]-2-[2]-3-[3]-4-[1]-2
P_sp|Q9XIK3|ISCAP_ARATH	cpIscA	Arabidopsis thaliana (Mouse-ear cress)	1.1e-49	69-[4]-2-[2]-3-[3]-4-[1]-2
D_tr|A0A091VY51|A0A091VY51_NIPNI	IscA2	Nipponia nippon (Crested ibis) (Ibis nippon)	3.6e-49	34-[5]-2-[2]-11-[3]-5-[1]-2
P_tr|A0A0B0PBA7|A0A0B0PBA7_GOSAR	cpIscA	Gossypium arboreum (Tree cotton) (Gossypium nanking)	4.1e-49	63-[4]-2-[2]-3-[3]-4-[1]-2
P_tr|A0A1U8IK07|A0A1U8IK07_GOSHI	cpIscA	Gossypium hirsutum (Upland cotton) (Gossypium mexicanum)	4.1e-49	63-[4]-2-[2]-3-[3]-4-[1]-2
D_tr|H0ZPG1|H0ZPG1_TAEGU	IscA2	Taeniopygia guttata (Zebra finch) (Poephila guttata)	4.5e-49	60-[5]-2-[2]-11-[3]-5-[1]-2
P_tr|A0A1U8KDS2|A0A1U8KDS2_GOSHI	cpIscA	Gossypium hirsutum (Upland cotton) (Gossypium mexicanum)	5.9e-49	63-[4]-2-[2]-3-[3]-4-[1]-2
P_tr|D7KKS0|D7KKS0_ARALL	cpIscA	Arabidopsis lyrata subsp. lyrata (Lyre-leaved rock-cress)	6e-49	70-[4]-2-[2]-3-[3]-4-[1]-2
P_tr|A0A1S3B105|A0A1S3B105_CUCME	cpIscA	Cucumis melo (Muskmelon)	2.4e-48	3-[4]-37-[4]-2-[2]-3-[3]-4-[1]-2
P_tr|G7LBB6|G7LBB6_MEDTR	cpIscA	Medicago truncatula (Barrel medic) (Medicago tribuloides)	3.4e-48	67-[4]-2-[2]-3-[3]-4-[1]-2
P_tr|A0A0A0KJ66|A0A0A0KJ66_CUCSA	cpIscA	Cucumis sativus (Cucumber)	7e-48	63-[4]-2-[2]-3-[3]-4-[1]-2
P_tr|A0A061DJ29|A0A061DJ29_THECC	cpIscA	Theobroma cacao (Cacao) (Cocoa)	1.1e-47	63-[4]-2-[2]-3-[3]-4-[1]-2
P_tr|A0A1S3V7Z6|A0A1S3V7Z6_VIGRR	cpIscA	Vigna radiata var. radiata (Mung bean) (Phaseolus aureus)	1.3e-47	59-[4]-2-[2]-3-[3]-4-[1]-2
P_tr|A0A059AKY7|A0A059AKY7_EUCGR	cpIscA	Eucalyptus grandis (Flooded gum)	2.1e-47	72-[4]-2-[2]-3-[3]-4-[1]-2
P_tr|C6SWQ3|C6SWQ3_SOYBN	cpIscA	Glycine max (Soybean) (Glycine hispida)	2.4e-47	54-[4]-2-[2]-3-[3]-4-[1]-2
P_tr|A0A1D6LKY0|A0A1D6LKY0_MAIZE	cpIscA	Zea mays (Maize)	2.5e-47	68-[4]-2-[2]-3-[3]-4-[1]-13
O_tr|H2NY77|H2NY77_PONAB	IscA1	Pongo abelii (Sumatran orangutan) (Pongo pygmaeus abelii)	3.1e-47	5-[6]-[4]-2-[2]-[3]-26
P_tr|A0A1U7UZ87|A0A1U7UZ87_NICSY	cpIscA	Nicotiana sylvestris (Wood tobacco) (South American tobacco)	1.1e-46	65-[4]-2-[2]-3-[3]-4-[1]-2
P_tr|A0A1U7UPK4|A0A1U7UPK4_NICSY	cpIscA	Nicotiana sylvestris (Wood tobacco) (South American tobacco)	1.4e-46	64-[4]-2-[2]-3-[3]-4-[1]-2
P_tr|M0SW66|M0SW66_MUSAM	cpIscA	Musa acuminata subsp. malaccensis (Wild banana) (Musa malaccensis)	2e-46	87-[4]-2-[2]-3-[3]-4-[1]-2
P_tr|J3MB85|J3MB85_ORYBR	cpIscA	Oryza brachyantha	3.1e-46	65-[4]-2-[2]-3-[3]-4-[1]-13
P_tr|M5WD48|M5WD48_PRUPE	cpIscA	Prunus persica (Peach) (Amygdalus persica)	1.1e-45	62-[4]-2-[2]-3-[3]-4-[1]-2
P_tr|B6SR68|B6SR68_MAIZE	cpIscA	Zea mays (Maize)	1.6e-45	66-[4]-2-[2]-3-[3]-4-[1]-13
D_tr|V8P5D7|V8P5D7_OPHHA	IscA2	Ophiophagus hannah (King cobra) (Naja hannah)	1.8e-45	53-[5]-2-[2]-1-[3]-5-[1]-2
P_tr|B9T1R2|B9T1R2_RICCO	cpIscA	Ricinus communis (Castor bean)	2e-45	67-[4]-2-[2]-3-[3]-4-[1]-2
S_tr|A0A060HQK9|A0A060HQK9_9ARCH	SufA	Nitrososphaera viennensis EN76	3.2e-45	7-[4]-3-[2]-1-[3]-4-[1]-1
P_tr|A0A218XAL0|A0A218XAL0_PUNGR	cpIscA	Punica granatum (Pomegranate)	3.7e-45	62-[4]-2-[2]-3-[3]-4-[1]-2
P_tr|M0S9E7|M0S9E7_MUSAM	cpIscA	Musa acuminata subsp. malaccensis (Wild banana) (Musa malaccensis)	3.7e-45	170-[4]-2-[2]-3-[3]-4-[1]-3
P_tr|A0A1D6BXZ5|A0A1D6BXZ5_WHEAT	cpIscA	Triticum durum	4.4e-45	68-[4]-2-[2]-3-[3]-4-[1]-13
P_tr|M7ZGE6|M7ZGE6_TRIUA	cpIscA	Triticum urartu (Red wild einkorn) (Crithodium urartu)	4.4e-45	68-[4]-2-[2]-3-[3]-4-[1]-13
E_sp|Q60C62|ERPA1_METCA	ErpA	Methylococcus capsulatus (strain ATCC 33009 / NCIMB 11132 / Bath)	4.5e-45	11-[4]-3-[2]-1-[3]-4-[1]-9
P_tr|A0A1U8AGG7|A0A1U8AGG7_NELNU	cpIscA	Nelumbo nucifera (Sacred lotus)	4.6e-45	59-[4]-2-[2]-3-[3]-4-[1]-6
P_tr|A0A1D5WXH5|A0A1D5WXH5_WHEAT	cpIscA	Triticum durum	1.1e-44	68-[4]-2-[2]-3-[3]-4-[1]-13
S_tr|A0A1X1DGE8|A0A1X1DGE8_9GAMM	SufA	Mixta gaviniae	1.1e-44	16-[4]-2-[2]-1-[3]-4-[1]-1
P_tr|I1K4R9|I1K4R9_SOYBN	cpIscA	Glycine max (Soybean) (Glycine hispida)	1.4e-44	58-[4]-2-[2]-3-[3]-4-[1]-2
P_tr|A0A1D5WXH4|A0A1D5WXH4_WHEAT	cpIscA	Triticum durum	1.6e-44	67-[4]-2-[2]-3-[3]-4-[1]-13
P_tr|A0A1D6CZ94|A0A1D6CZ94_WHEAT	cpIscA	Triticum durum	2.1e-44	68-[4]-2-[2]-3-[3]-4-[1]-13
P_tr|A0A1D6CZ93|A0A1D6CZ93_WHEAT	cpIscA	Triticum durum	2.8e-44	67-[4]-2-[2]-3-[3]-4-[1]-13
D_tr|W5K1W3|W5K1W3_ASTMX	IscA2	Astyanax fasciatus mexicanus	3.6e-44	55-[5]-2-[2]-1-[3]-5-[1]-2
P_tr|A0A0K9PPK2|A0A0K9PPK2_ZOSMR	cpIscA	Zostera marina (Eelgrass)	4.1e-44	[4]-41-[4]-2-[2]-3-[3]-4-[1]-15
P_tr|A0A200R2T5|A0A200R2T5_9MAGN	cpIscA	Macleaya cordata	7.4e-43	20-[4]-2-[2]-3-[3]-4-[1]-2
D_tr|H2MP29|H2MP29_ORYLA	IscA2	Oryzias latipes (Japanese rice fish) (Japanese killifish)	8e-43	37-[5]-2-[2]-1-[3]-5-[1]-2
D_tr|H1A128|H1A128_TAEGU	IscA2	Taeniopygia guttata (Zebra finch) (Poephila guttata)	8.9e-43	34-[5]-2-[2]-1-[3]-5-[1]-2
E_tr|I0JYQ4|I0JYQ4_METFB	ErpA	Methylacidiphilum fumariolicum (strain SolV)	9.5e-43	21-[4]-3-[2]-1-[3]-4-[1]-4
O_tr|A0A1U7ZAR1|A0A1U7ZAR1_NELNU	IscA1	Nelumbo nucifera (Sacred lotus)	1.1e-42	18-[4]-1-[2]-1-[3]-4-[1]-12
O_tr|A0A132A6P1|A0A132A6P1_SARSC	IscA1	Sarcoptes scabiei (Itch mite) (Acarus scabiei)	1.7e-42	19-[4]-2-[2]-1-[3]-4-[1]-7
E_sp|A1W3Q0|ERPA_ACISJ	ErpA	Acidovorax sp. (strain JS42)	2.2e-42	13-[4]-3-[2]-1-[3]-4-[1]-3
O_tr|A0A087SE39|A0A087SE39_AUXPR	IscA1	protothecoides)	2.4e-42	23-[4]-1-[2]-2-[3]-4-[1]-7
O_tr|A0A1U8AUQ9|A0A1U8AUQ9_NELNU	IscA1	Nelumbo nucifera (Sacred lotus)	2.9e-42	18-[4]-1-[2]-1-[3]-4-[1]-12
E_tr|A0A1H9IR80|A0A1H9IR80_9GAMM	ErpA	Solimonas aquatica	3.1e-42	7-[4]-3-[2]-1-[3]-4-[1]-19
P_tr|A0A166BPE0|A0A166BPE0_DAUCA	cpIscA	Daucus carota subsp. sativus	4.2e-42	62-[4]-2-[2]-3-[3]-4-[1]-2
O_tr|K7VP78|K7VP78_MAIZE	IscA1	Zea mays (Maize)	8.6e-42	105-[4]-1-[2]-1-[3]-4-[1]-8
D_tr|H3DJ43|H3DJ43_TETNG	IscA2	nigroviridis)	1.9e-41	51-[5]-2-[2]-1-[3]-5-[1]-2
B_tr|A0A1I4YCC8|A0A1I4YCC8_9GAMM	HesB	Dokdonella immobilis	3.4e-41	[4]-2-[2]-1-[3]-4-[1]-4
S_tr|K0IMN0|K0IMN0_NITGG	SufA	Nitrososphaera gargensis (strain Ga9.2)	4.8e-41	6-[4]-3-[2]-1-[3]-4-[1]-1
P_tr|A0A022QT63|A0A022QT63_ERYGU	cpIscA	Erythranthe guttata (Yellow monkey flower) (Mimulus guttatus)	5.5e-41	67-[4]-2-[2]-3-[3]-4-[1]-2
I_tr|A0A1Y2ZYU0|A0A1Y2ZYU0_9GAMM	IscA	Crenothrix sp. D3	6.4e-41	[4]-2-[2]-1-[3]-4-[1]-1
D_tr|A0A151NK91|A0A151NK91_ALLMI	IscA2	Alligator mississippiensis (American alligator)	7.3e-41	30-[2]-1-[3]-5-[1]-2
B_tr|A0A0X3TYJ0|A0A0X3TYJ0_9RHOB	HesB	Ruegeria profundi	7.7e-41	7-[4]-1-[2]-1-[3]-4-[1]-8
B_tr|A0A0Q9PSK1|A0A0Q9PSK1_9GAMM	HesB	Frateuria sp. Soil773	7.9e-41	[4]-2-[2]-1-[3]-4-[1]-1
O_tr|M0TRL9|M0TRL9_MUSAM	IscA1	Musa acuminata subsp. malaccensis (Wild banana) (Musa malaccensis)	1.6e-40	19-[4]-1-[2]-1-[3]-4-[1]-12
E_tr|B3DZA7|B3DZA7_METI4	ErpA	(strain V4))	1.9e-40	21-[4]-3-[2]-1-[3]-4-[1]-6
E_tr|A0A222P1W9|A0A222P1W9_9GAMM	ErpA	Legionella clemsonensis	2.6e-40	10-[4]-3-[2]-7-[3]-4-[1]-4
S_tr|A0A1S8YQZ3|A0A1S8YQZ3_9ENTR	SufA	Izhakiella australiensis	3e-40	16-[4]-2-[2]-1-[3]-4-[1]-1
O_tr|A0A1D5XSE3|A0A1D5XSE3_WHEAT	IscA1	Triticum durum	3.2e-40	19-[4]-1-[2]-1-[3]-4-[1]-8
O_tr|M7YP37|M7YP37_TRIUA	IscA1	Triticum urartu (Red wild einkorn) (Crithodium urartu)	3.2e-40	19-[4]-1-[2]-1-[3]-4-[1]-8
I_tr|V5BWN4|V5BWN4_9GAMM	IscA	Methyloglobulus morosus KoM1	5.1e-40	[4]-2-[2]-1-[3]-4-[1]-2
B_tr|A0A246QY61|A0A246QY61_9RHOB	HesB	Roseovarius sp. 22II1-1F6A	5.3e-40	7-[4]-1-[2]-1-[3]-4-[1]-3
D_tr|A0A1D1UI87|A0A1D1UI87_RAMVA	IscA2	Ramazzottius varieornatus (Water bear) (Tardigrade)	5.7e-40	88-[4]-3-[2]-1-[3]-5-[1]-2
S_tr|A0A0U5L462|A0A0U5L462_9GAMM	SufA	Erwinia gerundensis	6e-40	16-[4]-2-[2]-1-[3]-4-[1]-1
O_tr|A0A200QHT0|A0A200QHT0_9MAGN	IscA1	Macleaya cordata	7.7e-40	19-[4]-1-[2]-1-[3]-4-[1]-12
O_tr|A0A1U7YFV5|A0A1U7YFV5_NICSY	IscA1	Nicotiana sylvestris (Wood tobacco) (South American tobacco)	8.6e-40	19-[4]-1-[2]-1-[3]-4-[1]-8
P_tr|A0A072TTR4|A0A072TTR4_MEDTR	cpIscA	Medicago truncatula (Barrel medic) (Medicago tribuloides)	1.2e-39	67-[4]-2-[2]-3-[3]-4-[1]-1
O_tr|B9SRX1|B9SRX1_RICCO	IscA1	Ricinus communis (Castor bean)	1.3e-39	19-[4]-1-[2]-1-[3]-4-[1]-13
O_tr|I1NAM8|I1NAM8_SOYBN	IscA1	Glycine max (Soybean) (Glycine hispida)	1.6e-39	19-[4]-1-[2]-1-[3]-4-[1]-9
I_tr|A0A0R0LLT9|A0A0R0LLT9_9PROT	IscA	Ferrovum sp. JA12	1.8e-39	[4]-2-[2]-2-[3]-4-[1]-5
O_tr|J3NDG9|J3NDG9_ORYBR	IscA1	Oryza brachyantha	1.9e-39	35-[4]-1-[2]-1-[3]-4-[1]-7
O_tr|I1JQ14|I1JQ14_SOYBN	IscA1	Glycine max (Soybean) (Glycine hispida)	2.5e-39	19-[4]-1-[2]-1-[3]-4-[1]-9
O_tr|M0RJZ2|M0RJZ2_MUSAM	IscA1	Musa acuminata subsp. malaccensis (Wild banana) (Musa malaccensis)	2.8e-39	19-[4]-1-[2]-1-[3]-4-[1]-12
O_tr|D8RNR4|D8RNR4_SELML	IscA1	Selaginella moellendorffii (Spikemoss)	3.1e-39	20-[4]-1-[2]-1-[3]-4-[1]-3
O_tr|A0A0D2C2N7|A0A0D2C2N7_9EURO	IscA1	Exophiala xenobiotica	3.3e-39	142-[4]-1-[2]-1-[3]-4-[1]-1
S_tr|A0A0F3LEJ0|A0A0F3LEJ0_9CAUL	SufA	Brevundimonas sp. KM4	4e-39	15-[4]-3-[2]-1-[3]-4-[1]-6
O_sp|Q54VS1|ISCA1_DICDI	IscA1	Dictyostelium discoideum (Slime mold)	4.5e-39	15-[4]-4-[2]-2-[3]-4-[1]-14
O_tr|B9S5B2|B9S5B2_RICCO	IscA1	Ricinus communis (Castor bean)	5e-39	13-[4]-1-[2]-1-[3]-4-[1]-13
B_tr|V9VT95|V9VT95_9RHOB	HesB	Leisingera methylohalidivorans DSM 14336	7.3e-39	7-[4]-1-[2]-1-[3]-4-[1]-6
B_tr|A0A1Z9BYW6|A0A1Z9BYW6_9RHOB	HesB	Rhodobacteraceae bacterium TMED111	8.3e-39	7-[4]-1-[2]-1-[3]-4-[1]-3
B_tr|A0A1X4NNF6|A0A1X4NNF6_9RHOB	HesB	Marivita geojedonensis	1.1e-38	7-[4]-1-[2]-1-[3]-4-[1]-19
P_tr|A0A1D6LKX8|A0A1D6LKX8_MAIZE	cpIscA	Zea mays (Maize)	1.3e-38	68-[4]-2-[2]-53-[3]-4-[1]-13
O_tr|A0A218VVE6|A0A218VVE6_PUNGR	IscA1	Punica granatum (Pomegranate)	1.4e-38	24-[4]-1-[2]-1-[3]-4-[1]-12
D_tr|E1C786|E1C786_CHICK	IscA2	Gallus gallus (Chicken)	1.5e-38	52-[5]-2-[2]-1-[3]-44
O_tr|C0P6E8|C0P6E8_MAIZE	IscA1	Zea mays (Maize)	1.5e-38	16-[4]-1-[2]-1-[3]-4-[1]-8
O_tr|M5W3V9|M5W3V9_PRUPE	IscA1	Prunus persica (Peach) (Amygdalus persica)	1.5e-38	19-[4]-1-[2]-1-[3]-4-[1]-10
I_tr|A0A1Y5SMU5|A0A1Y5SMU5_9RHOB	IscA	Aquimixticola soesokkakensis	1.6e-38	7-[4]-1-[2]-1-[3]-4-[1]-11
O_tr|A0A1S3BFV2|A0A1S3BFV2_CUCME	IscA1	Cucumis melo (Muskmelon)	1.8e-38	22-[4]-1-[2]-1-[3]-4-[1]-9
B_tr|A0A1J5LIC1|A0A1J5LIC1_9PROT	HesB	Alphaproteobacteria bacterium MedPE-SWcel	2e-38	7-[4]-1-[2]-1-[3]-4-[1]-5
O_tr|A0A1S3TM81|A0A1S3TM81_VIGRR	IscA1	Vigna radiata var. radiata (Mung bean) (Phaseolus aureus)	2.1e-38	19-[4]-1-[2]-1-[3]-4-[1]-9
I_tr|A0A1N6KG59|A0A1N6KG59_9BRAD	IscA	Bradyrhizobium erythrophlei	2.2e-38	21-[4]-3-[2]-1-[3]-4-[1]-5
O_tr|A0A161ZXM1|A0A161ZXM1_DAUCA	IscA1	Daucus carota subsp. sativus	2.2e-38	19-[4]-1-[2]-1-[3]-4-[1]-7
O_tr|A0A1U7XFA3|A0A1U7XFA3_NICSY	IscA1	Nicotiana sylvestris (Wood tobacco) (South American tobacco)	2.2e-38	3-[4]-1-[2]-1-[3]-4-[1]-14
E_tr|A0A0S4PEL5|A0A0S4PEL5_9BACT	ErpA	Armatimonadetes bacterium DC	2.5e-38	[4]-3-[2]-2-[3]-4-[1]-18
O_tr|A0A200QZE7|A0A200QZE7_9MAGN	IscA1	Macleaya cordata	3.1e-38	21-[4]-1-[2]-1-[3]-4-[1]-15
D_tr|A0A059A4Q3|A0A059A4Q3_EUCGR	IscA2	Eucalyptus grandis (Flooded gum)	3.4e-38	29-[5]-7-[2]-1-[3]-5-[1]-1
I_tr|A0A0K0Y632|A0A0K0Y632_9RHOB	IscA	Octadecabacter temperatus	3.5e-38	7-[4]-1-[2]-1-[3]-4-[1]-6
O_tr|A0A0B0NEF2|A0A0B0NEF2_GOSAR	IscA1	Gossypium arboreum (Tree cotton) (Gossypium nanking)	3.6e-38	20-[4]-1-[2]-1-[3]-4-[1]-11
O_tr|A0A1U8NH25|A0A1U8NH25_GOSHI	IscA1	Gossypium hirsutum (Upland cotton) (Gossypium mexicanum)	3.6e-38	20-[4]-1-[2]-1-[3]-4-[1]-11
O_tr|J3KVM9|J3KVM9_ORYBR	IscA1	Oryza brachyantha	3.8e-38	16-[4]-1-[2]-1-[3]-4-[1]-8
I_tr|A0A1Y5DSS9|A0A1Y5DSS9_9GAMM	IscA	Methylophaga sp. 41_12_T18	4.3e-38	22-[2]-1-[3]-4-[1]-2
I_tr|A0A149VX04|A0A149VX04_9PROT	IscA	Ferrovum sp. Z-31	4.6e-38	[4]-1-[2]-1-[3]-4-[1]-4
O_tr|A0A0B0NE47|A0A0B0NE47_GOSAR	IscA1	Gossypium arboreum (Tree cotton) (Gossypium nanking)	4.9e-38	20-[4]-1-[2]-1-[3]-4-[1]-11
O_tr|A0A1U8IQG4|A0A1U8IQG4_GOSHI	IscA1	Gossypium hirsutum (Upland cotton) (Gossypium mexicanum)	4.9e-38	20-[4]-1-[2]-1-[3]-4-[1]-11
S_tr|H0TQI5|H0TQI5_9BRAD	SufA	Bradyrhizobium sp. STM 3843	5.3e-38	18-[4]-3-[2]-1-[3]-4-[1]-5
S_tr|A0A0P6WFU4|A0A0P6WFU4_9RHIZ	SufA	Prosthecomicrobium hirschii	6.3e-38	4-[4]-3-[2]-1-[3]-4-[1]-9
O_tr|A0A0K9Q0W7|A0A0K9Q0W7_ZOSMR	IscA1	Zostera marina (Eelgrass)	7.1e-38	19-[4]-1-[2]-1-[3]-4-[1]-15
O_tr|A0A1D5XSE2|A0A1D5XSE2_WHEAT	IscA1	Triticum durum	7.1e-38	19-[4]-1-[2]-[3]-4-[1]-8
B_tr|A0A095CNS9|A0A095CNS9_9RHOB	HesB	Rhodovulum sp. NI22	8.2e-38	7-[4]-1-[2]-1-[3]-4-[1]-3
D_tr|A0A078HUL3|A0A078HUL3_BRANA	IscA2	Brassica napus (Rape)	1.1e-37	50-[4]-2-[2]-1-[3]-5-[1]-2
O_tr|A0A0A0KTF0|A0A0A0KTF0_CUCSA	IscA1	Cucumis sativus (Cucumber)	1.1e-37	22-[4]-1-[2]-1-[3]-4-[1]-9
D_tr|H2MP30|H2MP30_ORYLA	IscA2	Oryzias latipes	1.3e-37	15-[2]-1-[3]-5-[1]-2
D_tr|A0A218X329|A0A218X329_PUNGR	IscA2	Punica granatum (Pomegranate)	1.4e-37	35-[5]-7-[2]-1-[3]-5-[1]-2
O_tr|A0A061GMY0|A0A061GMY0_THECC	IscA1	Theobroma cacao (Cacao) (Cocoa)	1.6e-37	3-[4]-1-[2]-1-[3]-4-[1]-14
B_tr|A0A0W7WMI1|A0A0W7WMI1_9RHOB	HesB	Ponticoccus marisrubri	1.8e-37	7-[4]-1-[2]-1-[3]-4-[1]-15
O_tr|A0A061GNM4|A0A061GNM4_THECC	IscA1	Theobroma cacao (Cacao) (Cocoa)	1.8e-37	20-[4]-1-[2]-1-[3]-4-[1]-14
O_tr|A0A0P5X7Q1|A0A0P5X7Q1_9CRUS	IscA1	Daphnia magna	2e-37	31-[4]-1-[2]-1-[3]-5-[1]-2
O_tr|A0A1V8UY01|A0A1V8UY01_9PEZI	IscA1	Rachicladosporium sp. CCFEE 5018	3e-37	13-[1]-113-[4]-1-[2]-1-[3]-4-[1]-1
O_tr|A0A0N0NHV6|A0A0N0NHV6_9EURO	IscA1	Phialophora attae	3.8e-37	141-[4]-1-[2]-1-[3]-4-[1]-1
O_tr|A0A1Z5TA11|A0A1Z5TA11_HORWE	IscA1	Hortaea werneckii EXF-2000	4.1e-37	152-[4]-1-[2]-1-[3]-4-[1]-1
O_tr|A0A1Z5TS36|A0A1Z5TS36_HORWE	IscA1	Hortaea werneckii EXF-2000	4.1e-37	152-[4]-1-[2]-1-[3]-4-[1]-1
O_tr|A0A061GUF4|A0A061GUF4_THECC	IscA1	Theobroma cacao (Cacao) (Cocoa)	4.5e-37	52-[4]-1-[2]-1-[3]-4-[1]-14
D_tr|A0A1L8F9A7|A0A1L8F9A7_XENLA	IscA2	Xenopus laevis (African clawed frog)	4.9e-37	34-[5]-2-[2]-1-[3]-5-[1]-2
E_tr|A0A0N9Y7D6|A0A0N9Y7D6_9ARCH	ErpA	Candidatus Nitrosocosmicus oleophilus	6.7e-37	7-[4]-3-[2]-1-[3]-4-[1]-1
D_tr|A0A0B0MTF5|A0A0B0MTF5_GOSAR	IscA2	Gossypium arboreum (Tree cotton) (Gossypium nanking)	8.4e-37	44-[5]-7-[2]-1-[3]-5-[1]-2
D_tr|A0A1U8I4N4|A0A1U8I4N4_GOSHI	IscA2	Gossypium hirsutum (Upland cotton) (Gossypium mexicanum)	8.4e-37	44-[5]-7-[2]-1-[3]-5-[1]-2
D_tr|A0A061EV31|A0A061EV31_THECC	IscA2	Theobroma cacao (Cacao) (Cocoa)	1.2e-36	42-[5]-7-[2]-1-[3]-5-[1]-2
B_tr|A0A099GKI1|A0A099GKI1_9RHOB	HesB	Paracoccus sanguinis	1.6e-36	7-[4]-1-[2]-1-[3]-4-[1]-11
D_tr|M5WAY8|M5WAY8_PRUPE	IscA2	Prunus persica (Peach) (Amygdalus persica)	2.1e-36	39-[5]-5-[2]-1-[3]-5-[1]-1
D_tr|A0A1U8NNG6|A0A1U8NNG6_GOSHI	IscA2	Gossypium hirsutum (Upland cotton) (Gossypium mexicanum)	2.2e-36	44-[5]-6-[2]-1-[3]-5-[1]-2
I_tr|A0A1P8UY19|A0A1P8UY19_9RHOB	IscA	Pelagibaca abyssi	2.2e-36	7-[4]-1-[2]-1-[3]-4-[1]-13
O_tr|A0A1V8UZX3|A0A1V8UZX3_9PEZI	IscA1	Rachicladosporium sp. CCFEE 5018	2.3e-36	13-[1]-113-[4]-1-[2]-1-[3]-4-[1]-1
D_tr|M0SUM1|M0SUM1_MUSAM	IscA2	Musa acuminata subsp. malaccensis (Wild banana) (Musa malaccensis)	2.5e-36	1-[5]-7-[2]-1-[3]-5-[1]-1
D_tr|A0A059CQ99|A0A059CQ99_EUCGR	IscA2	Eucalyptus grandis (Flooded gum)	2.6e-36	83-[5]-7-[2]-1-[3]-5-[1]-2
I_tr|A0A1G8NV82|A0A1G8NV82_9RHOB	IscA	Salipiger marinus	3.1e-36	7-[4]-1-[2]-1-[3]-4-[1]-13
D_tr|A0A212FEH2|A0A212FEH2_DANPL	IscA2	Danaus plexippus plexippus	3.2e-36	18-[5]-2-[2]-1-[3]-5-[1]-3
O_tr|A0A022RA21|A0A022RA21_ERYGU	IscA1	Erythranthe guttata (Yellow monkey flower) (Mimulus guttatus)	3.2e-36	3-[4]-1-[2]-1-[3]-4-[1]-15
O_tr|A0A074SWP7|A0A074SWP7_9HOMO	IscA1	Rhizoctonia solani 123E	5.2e-36	80-[4]-1-[2]-1-[3]-4-[1]-2
I_tr|A0A238IVI8|A0A238IVI8_9RHOB	IscA	Boseongicola aestuarii	5.4e-36	7-[4]-1-[2]-1-[3]-4-[1]-16
O_tr|D7L7N0|D7L7N0_ARALL	IscA1	Arabidopsis lyrata subsp. lyrata (Lyre-leaved rock-cress)	8.8e-36	20-[4]-1-[2]-1-[3]-4-[1]-11
O_tr|A0A022PVI9|A0A022PVI9_ERYGU	IscA1	Erythranthe guttata (Yellow monkey flower) (Mimulus guttatus)	9.1e-36	20-[4]-1-[2]-1-[3]-13-[1]-18
O_sp|Q8LBM4|ISAM1_ARATH	IscA1	Arabidopsis thaliana (Mouse-ear cress)	9.4e-36	20-[4]-1-[2]-1-[3]-4-[1]-11
B_tr|A0A196QPE2|A0A196QPE2_9RHOB	HesB	Sulfitobacter geojensis	1e-35	7-[4]-1-[2]-1-[3]-4-[1]-7
D_tr|B5XCZ2|B5XCZ2_SALSA	IscA2	Salmo salar (Atlantic salmon)	1.1e-35	63-[5]-2-[2]-1-[3]-5-[1]-2
D_tr|A0A088AFN0|A0A088AFN0_APIME	IscA2	Apis mellifera (Honeybee)	1.4e-35	39-[5]-2-[2]-1-[3]-5-[1]-2
E_tr|A0A192IQ76|A0A192IQ76_9RHIZ	ErpA	Rhizobiales bacterium NRL2	1.7e-35	4-[4]-3-[2]-1-[3]-4-[1]-1
O_tr|I3T186|I3T186_MEDTR	IscA1	Medicago truncatula (Barrel medic) (Medicago tribuloides)	1.9e-35	19-[4]-1-[2]-1-[3]-4-[1]-12
S_tr|Q6N6Z3|Q6N6Z3_RHOPA	SufA	Rhodopseudomonas palustris (strain ATCC BAA-98 / CGA009)	2.3e-35	8-[4]-3-[2]-1-[3]-4-[1]-7
S_tr|E2CQK1|E2CQK1_9RHOB	SufA	Roseibium sp. TrichSKD4	2.5e-35	4-[4]-3-[2]-1-[3]-4-[1]-10
D_tr|A0A0B2VRU2|A0A0B2VRU2_TOXCA	IscA2	Toxocara canis (Canine roundworm)	6.2e-35	49-[2]-1-[3]-5-[1]-3
I_tr|A0A0N0V4C6|A0A0N0V4C6_9RHOB	IscA	Shimia sp. SK013	6.6e-35	7-[4]-1-[2]-1-[3]-4-[1]-18
D_tr|A0A1U7YWS9|A0A1U7YWS9_NELNU	IscA2	Nelumbo nucifera (Sacred lotus)	7e-35	38-[4]-4-[2]-1-[3]-5-[1]-1
I_tr|A0A149VXC1|A0A149VXC1_9PROT	IscA	Ferrovum sp. Z-31	7.7e-35	2-[4]-2-[2]-1-[3]-4-[1]-4
D_tr|A0A1S3SPP7|A0A1S3SPP7_SALSA	IscA2	Salmo salar (Atlantic salmon)	8.1e-35	71-[5]-2-[2]-1-[3]-5-[1]-2
E_tr|A0A1M4WJI7|A0A1M4WJI7_9BACL	ErpA	Seinonella peptonophila	8.2e-35	24-[2]-1-[3]-4-[1]-10
O_tr|A0A059AA55|A0A059AA55_EUCGR	IscA1	Eucalyptus grandis (Flooded gum)	8.6e-35	22-[4]-1-[2]-1-[3]-4-[1]-12
D_tr|M0RTH3|M0RTH3_MUSAM	IscA2	Musa acuminata subsp. malaccensis (Wild banana) (Musa malaccensis)	1e-34	24-[5]-7-[2]-1-[3]-5-[1]-1
O_tr|A0A177CJR1|A0A177CJR1_9PLEO	IscA1	Paraphaeosphaeria sporulosa	1.2e-34	41-[6]-84-[4]-1-[2]-1-[3]-4-[1]-1
O_tr|A0A1L1RN15|A0A1L1RN15_CHICK	IscA1	Gallus gallus	1.5e-34	7-[6]-[4]-2-[2]-17
S_tr|A0A0H5BNC0|A0A0H5BNC0_BLAVI	SufA	Blastochloris viridis (Rhodopseudomonas viridis)	1.5e-34	7-[4]-3-[2]-1-[3]-4-[1]-9
S_tr|F8JGM3|F8JGM3_HYPSM	SufA	Hyphomicrobium sp. (strain MC1)	1.5e-34	8-[4]-2-[2]-1-[3]-4-[1]-12
B_tr|A0A244C099|A0A244C099_9BACT	HesB	bacterium AM6	2.2e-34	[4]-2-[2]-1-[3]-4-[1]-5
D_tr|A0A0A0LXX8|A0A0A0LXX8_CUCSA	IscA2	Cucumis sativus (Cucumber)	2.3e-34	37-[5]-4-[2]-1-[3]-5-[1]-2
O_tr|H2L8E6|H2L8E6_ORYLA	IscA1	Oryzias latipes	2.5e-34	7-[6]-[4]-2-[2]-12
D_tr|D7LWV1|D7LWV1_ARALL	IscA2	Arabidopsis lyrata subsp. lyrata (Lyre-leaved rock-cress)	3e-34	37-[5]-5-[2]-1-[3]-5-[1]-2
S_tr|A0A1M3MHY7|A0A1M3MHY7_9RHIZ	SufA	Rhizobiales bacterium 63-22	3.7e-34	4-[4]-2-[2]-1-[3]-4-[1]-15
D_tr|A0A0B2V7M2|A0A0B2V7M2_TOXCA	IscA2	Toxocara canis (Canine roundworm)	4.1e-34	32-[2]-1-[3]-5-[1]-3
B_tr|A0A0R0CMH5|A0A0R0CMH5_9GAMM	HesB	Pseudoxanthomonas dokdonensis	4.3e-34	[4]-2-[2]-1-[3]-4-[1]-5
S_tr|A0A1A9FJ90|A0A1A9FJ90_9RHIZ	SufA	Ochrobactrum pseudogrignonense	4.5e-34	4-[4]-2-[2]-1-[3]-4-[1]-15
D_tr|W5JGC6|W5JGC6_ANODA	IscA2	Anopheles darlingi (Mosquito)	4.7e-34	18-[5]-2-[2]-1-[3]-5-[1]-3
D_tr|A0A0K9NMF9|A0A0K9NMF9_ZOSMR	IscA2	Zostera marina (Eelgrass)	4.9e-34	40-[5]-7-[2]-1-[3]-5-[1]-1
D_tr|A0A1U8LJT1|A0A1U8LJT1_GOSHI	IscA2	Gossypium hirsutum (Upland cotton) (Gossypium mexicanum)	4.9e-34	36-[5]-7-[2]-1-[3]-5-[1]-2
S_tr|A0A0F2R953|A0A0F2R953_9RHOB	SufA	Hyphomonas sp. BRH_c22	6.1e-34	7-[4]-1-[2]-1-[3]-4-[1]-9
D_tr|A0A078FMK4|A0A078FMK4_BRANA	IscA2	Brassica napus (Rape)	7.2e-34	50-[4]-2-[2]-1-[3]-5-[1]-2
B_tr|A0A1C2HTT7|A0A1C2HTT7_9RHOB	HesB	Thioclava sp. SK-1	7.4e-34	7-[4]-1-[2]-1-[3]-4-[1]-15
O_tr|A0A0M0K4A8|A0A0M0K4A8_9EUKA	IscA1	Chrysochromulina sp. CCMP291	8.4e-34	25-[2]-1-[3]-4-[1]-18
O_tr|A0A1U8HWN5|A0A1U8HWN5_GOSHI	IscA1	Gossypium hirsutum (Upland cotton) (Gossypium mexicanum)	1e-33	32-[4]-1-[2]-1-[3]-4-[1]-11
O_tr|A0A1Q3ECR9|A0A1Q3ECR9_LENED	IscA1	Lentinula edodes (Shiitake mushroom) (Lentinus edodes)	1.1e-33	61-[4]-1-[2]-1-[3]-4-[1]-1
O_tr|A0A078IDN9|A0A078IDN9_BRANA	IscA1	Brassica napus (Rape)	1.2e-33	20-[4]-1-[2]-1-[3]-4-[1]-11
D_tr|A0A077Z2L5|A0A077Z2L5_TRITR	IscA2	Trichuris trichiura (Whipworm) (Trichocephalus trichiurus)	1.8e-33	42-[2]-2-[3]-5-[1]-5
S_tr|A0A0F2RGP1|A0A0F2RGP1_9RHOB	SufA	Hyphomonas sp. BRH_c22	1.8e-33	7-[4]-1-[2]-1-[3]-4-[1]-5
S_tr|A0A1F8I386|A0A1F8I386_9PROT	SufA	Caulobacterales bacterium RIFCSPHIGHO2_01_FULL_70_19	1.9e-33	15-[4]-1-[2]-1-[3]-4-[1]-7
S_tr|Q0BYZ2|Q0BYZ2_HYPNA	SufA	Hyphomonas neptunium (strain ATCC 15444)	1.9e-33	7-[4]-1-[2]-1-[3]-4-[1]-6
E_tr|A0A098ENK8|A0A098ENK8_9BACL	ErpA	Planococcus massiliensis	2.1e-33	2-[4]-3-[2]-1-[3]-4-[1]-10
S_tr|A0A1Q3P034|A0A1Q3P034_9BRAD	SufA	Bosea sp. 67-29	2.1e-33	7-[4]-6-[2]-1-[3]-4-[1]-10
D_tr|A0A1S3C5P3|A0A1S3C5P3_CUCME	IscA2	Cucumis melo (Muskmelon)	2.9e-33	39-[5]-4-[2]-1-[3]-5-[1]-2
O_tr|A0A1J8PR85|A0A1J8PR85_9HOMO	IscA1	Rhizopogon vesiculosus	2.9e-33	99-[4]-1-[2]-1-[3]-4-[1]-1
I_tr|A0A0D1EHF2|A0A0D1EHF2_9RHOB	IscA	Jannaschia aquimarina	3.4e-33	7-[4]-1-[2]-2-[3]-4-[1]-8
D_tr|E2BPH3|E2BPH3_HARSA	IscA2	Harpegnathos saltator (Jerdon's jumping ant)	4e-33	39-[5]-2-[2]-1-[3]-5-[1]-3
E_tr|A0A1Q3YMZ4|A0A1Q3YMZ4_9BURK	ErpA	Burkholderiales bacterium 70-64	8.7e-33	8-[4]-3-[2]-1-[3]-24
D_tr|A0A1U7XB41|A0A1U7XB41_NICSY	IscA2	Nicotiana sylvestris (Wood tobacco) (South American tobacco)	1.1e-32	48-[4]-2-[2]-1-[3]-5-[1]-2
S_tr|W9E3Y7|W9E3Y7_9RHIZ	SufA	Rhizobium loti (Mesorhizobium loti)	1.2e-32	4-[4]-2-[2]-1-[3]-4-[1]-15
D_tr|A0A1U7YZQ1|A0A1U7YZQ1_NICSY	IscA2	Nicotiana sylvestris (Wood tobacco) (South American tobacco)	1.5e-32	43-[4]-2-[2]-1-[3]-5-[1]-2
B_tr|A0A0A0F7G8|A0A0A0F7G8_9GAMM	HesB	Lysobacter arseniciresistens ZS79	1.6e-32	[4]-2-[2]-1-[3]-4-[1]-5
B_tr|A0A099CX92|A0A099CX92_9GAMM	HesB	Oleiagrimonas soli	2e-32	[4]-2-[2]-1-[3]-4-[1]-5
E_tr|A0A1J4X514|A0A1J4X514_9PROT	ErpA	Proteobacteria bacterium CG1_02_64_396	2.1e-32	23-[2]-1-[3]-4-[1]-1
D_tr|W4G9P9|W4G9P9_9STRA	IscA2	Aphanomyces astaci	2.2e-32	46-[2]-2-[3]-5-[1]-2
S_tr|A0A0Q9EAV4|A0A0Q9EAV4_9RHIZ	SufA	Ensifer sp. Root278	2.2e-32	3-[4]-3-[2]-1-[3]-4-[1]-19
D_tr|A0A1S3UNJ2|A0A1S3UNJ2_VIGRR	IscA2	Vigna radiata var. radiata (Mung bean) (Phaseolus aureus)	2.5e-32	42-[4]-4-[2]-1-[3]-5-[1]-3
D_sp|Q8LCY2|ISAM2_ARATH	IscA2	Arabidopsis thaliana (Mouse-ear cress)	3.1e-32	37-[5]-5-[2]-1-[3]-5-[1]-2
D_tr|J3MSK5|J3MSK5_ORYBR	IscA2	Oryza brachyantha	3.1e-32	38-[5]-7-[2]-1-[3]-5-[1]-1
D_tr|A0A022RF47|A0A022RF47_ERYGU	IscA2	Erythranthe guttata (Yellow monkey flower) (Mimulus guttatus)	3.2e-32	37-[5]-5-[2]-1-[3]-5-[1]-1
S_tr|A0A1I3VUS0|A0A1I3VUS0_9ALTE	SufA	Marinobacter persicus	3.2e-32	11-[4]-2-[2]-1-[3]-4-[1]-1
D_tr|W5FD25|W5FD25_WHEAT	IscA2	Triticum durum	3.6e-32	46-[5]-7-[2]-1-[3]-5-[1]-1
D_tr|G7KQU7|G7KQU7_MEDTR	IscA2	Medicago truncatula (Barrel medic) (Medicago tribuloides)	4e-32	14-[1]-13-[4]-4-[2]-1-[3]-5-[1]-2
D_tr|A0A1D6PTT3|A0A1D6PTT3_MAIZE	IscA2	Zea mays (Maize)	4.2e-32	48-[4]-4-[2]-1-[3]-4-[1]-1
D_tr|A0A0N4SZX1|A0A0N4SZX1_BRUPA	IscA2	Brugia pahangi (Filarial nematode worm)	9e-32	16-[5]-2-[2]-1-[3]-5-[1]-3
B_tr|A0A0R0CZM4|A0A0R0CZM4_9GAMM	HesB	Stenotrophomonas chelatiphaga	9.6e-32	[4]-2-[2]-1-[3]-4-[1]-5
D_tr|S7NP58|S7NP58_MYOBR	IscA2	Myotis brandtii (Brandt's bat)	9.6e-32	24-[3]-5-[1]-2
B_tr|A0A1M3Q2N6|A0A1M3Q2N6_9PROT	HesB	Rhodospirillales bacterium 70-18	1e-31	7-[4]-2-[2]-1-[3]-4-[1]-1
D_tr|A0A1D5YH25|A0A1D5YH25_WHEAT	IscA2	Triticum durum	1e-31	55-[4]-4-[2]-1-[3]-5-[1]-1
D_tr|A0A1D6DGL2|A0A1D6DGL2_WHEAT	IscA2	Triticum durum	1e-31	55-[4]-4-[2]-1-[3]-5-[1]-1
D_tr|M8AED7|M8AED7_TRIUA	IscA2	Triticum urartu (Red wild einkorn) (Crithodium urartu)	1e-31	55-[4]-4-[2]-1-[3]-5-[1]-1
S_tr|A0A0F5LPR7|A0A0F5LPR7_9RHIZ	SufA	Devosia limi DSM 17137	1.5e-31	3-[4]-3-[2]-1-[3]-4-[1]-15
E_tr|A0A251X8U3|A0A251X8U3_9GAMM	ErpA	Thioflexothrix psekupsii	1.8e-31	23-[2]-1-[3]-4-[1]-1
D_tr|A0A1X2IZM5|A0A1X2IZM5_9FUNG	IscA2	Absidia repens	2.6e-31	54-[5]-6-[2]-1-[3]-5-[1]-8
D_tr|C6T5E6|C6T5E6_SOYBN	IscA2	Glycine max (Soybean) (Glycine hispida)	2.7e-31	69-[2]-1-[3]-5-[1]-2
S_tr|A0A0B4X0A8|A0A0B4X0A8_9RHIZ	SufA	Rhizobium gallicum bv. gallicum R602	4.8e-31	3-[4]-3-[2]-1-[3]-4-[1]-20
D_tr|A0A061EUC4|A0A061EUC4_THECC	IscA2	Theobroma cacao (Cacao) (Cocoa)	5.1e-31	44-[2]-1-[3]-5-[1]-2
D_tr|B6T2K9|B6T2K9_MAIZE	IscA2	Zea mays (Maize)	5.4e-31	48-[4]-4-[2]-1-[3]-5-[1]-1
O_tr|A0A078GNL6|A0A078GNL6_BRANA	IscA1	Brassica napus (Rape)	7.8e-31	17-[4]-1-[2]-5-[3]-4-[1]-11
D_tr|A0A1S4EDI6|A0A1S4EDI6_DIACI	IscA2	Diaphorina citri (Asian citrus psyllid)	8.9e-31	61-[2]-1-[3]-5-[1]-3
D_tr|A0A1S4EDR9|A0A1S4EDR9_DIACI	IscA2	Diaphorina citri (Asian citrus psyllid)	8.9e-31	61-[2]-1-[3]-5-[1]-3
D_tr|A0A1S4EDZ6|A0A1S4EDZ6_DIACI	IscA2	Diaphorina citri (Asian citrus psyllid)	8.9e-31	61-[2]-1-[3]-5-[1]-3
O_tr|A0A0V0U5N2|A0A0V0U5N2_9BILA	IscA1	Trichinella murrelli	1.3e-30	314-[4]-2-[2]-1-[3]-4-[1]-10
S_tr|A0A0B1Q4G6|A0A0B1Q4G6_9RHIZ	SufA	Aureimonas altamirensis	1.5e-30	4-[4]-4-[2]-1-[3]-4-[1]-13
D_tr|A0A162AG40|A0A162AG40_DAUCA	IscA2	Daucus carota subsp. sativus	1.8e-30	53-[4]-2-[2]-1-[3]-5-[1]-1
D_tr|Q9VC65|Q9VC65_DROME	IscA2	Drosophila melanogaster (Fruit fly)	1.8e-30	21-[5]-2-[2]-1-[3]-5-[1]-2
D_tr|F4WYY5|F4WYY5_ACREC	IscA2	octospinosus echinatior)	2e-30	39-[5]-2-[2]-1-[3]-5-[1]-3
O_tr|A0A1B7NFM5|A0A1B7NFM5_9HOMO	IscA1	Rhizopogon vinicolor AM-OR11-026	2.2e-30	18-[2]-1-[3]-4-[1]-1
D_tr|A0A1X2I0R8|A0A1X2I0R8_9FUNG	IscA2	Absidia repens	2.8e-30	55-[5]-6-[2]-1-[3]-5-[1]-8
O_tr|A0A0V0U6E0|A0A0V0U6E0_9BILA	IscA1	Trichinella murrelli	2.8e-30	310-[4]-2-[2]-1-[3]-4-[1]-10
S_tr|M1FAA0|M1FAA0_9ALTE	SufA	Marinobacter sp. BSs20148	3.6e-30	11-[4]-2-[2]-1-[3]-4-[1]-1
O_tr|X6NKT7|X6NKT7_RETFI	IscA1	Reticulomyxa filosa	4.1e-30	1-[2]-3-[3]-4-[1]-129
D_tr|A0A0W8C5Y6|A0A0W8C5Y6_PHYNI	IscA2	Phytophthora nicotianae (Buckeye rot agent)	4.5e-30	42-[2]-4-[3]-5-[1]-2
E_tr|A0A1X9MHC5|A0A1X9MHC5_9BACI	ErpA	Bacillus krulwichiae	7.6e-30	23-[2]-1-[3]-4-[1]-10
S_tr|A0A0Q7TI49|A0A0Q7TI49_9CAUL	SufA	Brevundimonas sp. Root1423	1e-29	14-[4]-1-[2]-1-[3]-4-[1]-9
S_tr|A0A0Q7SFD6|A0A0Q7SFD6_9CAUL	SufA	Brevundimonas sp. Root1423	1.4e-29	15-[4]-1-[2]-1-[3]-4-[1]-9
D_tr|A0A0V0TGL4|A0A0V0TGL4_9BILA	IscA2	Trichinella murrelli	1.7e-29	47-[2]-2-[3]-5-[1]-4
D_tr|A0A1U8LAT8|A0A1U8LAT8_GOSHI	IscA2	Gossypium hirsutum (Upland cotton) (Gossypium mexicanum)	2.6e-29	77-[2]-1-[3]-5-[1]-2
D_tr|A0A0Q3UTF9|A0A0Q3UTF9_AMAAE	IscA2	Amazona aestiva (Blue-fronted Amazon parrot)	3.3e-29	15-[2]-11-[3]-35
D_tr|A0A087SJ62|A0A087SJ62_AUXPR	IscA2	protothecoides)	5.6e-29	9-[4]-3-[2]-1-[3]-5-[1]-1
S_tr|A0A1W9IRJ8|A0A1W9IRJ8_9PROT	SufA	Proteobacteria bacterium HN_bin10	9.7e-29	7-[4]-1-[2]-1-[3]-4-[1]-7
E_tr|Q816D2|Q816D2_BACCR	ErpA	NCIMB 9373 / NRRL B-3711)	1.2e-28	23-[2]-1-[3]-4-[1]-10
I_tr|A0A1J5C9Y1|A0A1J5C9Y1_9BURK	IscA	Comamonadaceae bacterium CG2_30_59_20	1.2e-28	1-[4]-2-[2]-1-[3]-4-[1]-10
S_tr|A0A059FV52|A0A059FV52_9RHOB	SufA	Hyphomonas johnsonii MHS-2	1.4e-28	6-[2]-1-[3]-4-[1]-5
S_tr|B9QU23|B9QU23_LABAD	SufA	Labrenzia alexandrii	1.6e-28	22-[2]-1-[3]-4-[1]-11
O_tr|A0A1S3PLK7|A0A1S3PLK7_SALSA	IscA1	Salmo salar (Atlantic salmon)	1.7e-28	8-[6]-[4]-2-[2]-19
S_tr|E0MJX9|E0MJX9_9RHOB	SufA	Ahrensia sp. R2A130	2e-28	4-[4]-2-[2]-1-[3]-4-[1]-11
D_tr|M2XIV8|M2XIV8_GALSU	IscA2	Galdieria sulphuraria (Red alga)	2.6e-28	44-[5]-6-[2]-2-[3]-5-[1]-2
D_tr|A0A087W153|A0A087W153_ECHMU	IscA2	Echinococcus multilocularis (Fox tapeworm)	5.3e-28	44-[2]-1-[3]-5-[1]-3
D_tr|A0A200Q6E1|A0A200Q6E1_9MAGN	IscA2	Macleaya cordata	5.4e-28	47-[4]-4-[2]-1-[3]-20
D_tr|A0A200QHX6|A0A200QHX6_9MAGN	IscA2	Macleaya cordata	7.8e-28	45-[2]-1-[3]-5-[1]-1
D_tr|A0A0A0LSN2|A0A0A0LSN2_CUCSA	IscA2	Cucumis sativus (Cucumber)	8.2e-28	35-[5]-4-[2]-1-[3]-12
I_tr|F1VV30|F1VV30_9BURK	IscA	Oxalobacteraceae bacterium IMCC9480	8.2e-28	14-[2]-1-[3]-4-[1]-7
E_tr|A0A1J5CBG0|A0A1J5CBG0_9BURK	ErpA	Comamonadaceae bacterium CG2_30_59_20	8.8e-28	13-[4]-3-[2]-1-[3]-24
D_tr|A0A183IMY0|A0A183IMY0_9BILA	IscA2	Soboliphyme baturini	1.3e-27	28-[5]-2-[2]-2-[3]-5-[1]-5
D_tr|A0A0K0G1G1|A0A0K0G1G1_9BILA	IscA2	Strongyloides venezuelensis (Threadworm)	6.2e-27	48-[2]-2-[3]-5-[1]-3
D_tr|Q00Z63|Q00Z63_OSTTA	IscA2	Ostreococcus tauri	7.7e-27	38-[4]-2-[2]-4-[3]-5-[1]-3
O_tr|W6LB46|W6LB46_9TRYP	IscA1	Phytomonas sp. isolate Hart1	1.4e-26	151-[4]-24-[2]-35-[3]-4-[1]-9
O_tr|A0A1U7XIQ1|A0A1U7XIQ1_NICSY	IscA1	Nicotiana sylvestris (Wood tobacco) (South American tobacco)	4.5e-26	3-[4]-1-[2]-1-[3]-28
O_tr|S9V5N2|S9V5N2_9TRYP	IscA1	Angomonas deanei	2.1e-25	108-[4]-16-[2]-20-[3]-4-[1]-8
O_tr|S9W6H0|S9W6H0_9TRYP	IscA1	Angomonas deanei	2.1e-25	108-[4]-16-[2]-20-[3]-4-[1]-8
D_tr|A0A194Q0M8|A0A194Q0M8_PAPXU	IscA2	Papilio xuthus (Asian swallowtail butterfly)	2.7e-25	89-[2]-1-[3]-5-[1]-3
D_tr|Q9XVZ9|Q9XVZ9_CAEEL	IscA2	Caenorhabditis elegans	2.7e-25	13-[5]-2-[2]-3-[3]-5-[1]-3
O_tr|A0A015L914|A0A015L914_9GLOM	IscA1	Rhizophagus irregularis	5e-25	29-[4]-1-[2]-1-[3]-12
D_tr|A0A068XBR1|A0A068XBR1_HYMMI	IscA2	Hymenolepis microstoma	5.5e-25	34-[2]-1-[3]-5-[1]-3
D_tr|A0A194WUX5|A0A194WUX5_9HELO	IscA2	Phialocephala scopiformis	9.4e-25	96-[4]-3-[2]-50-[3]-5-[1]-2
D_tr|N1RXR1|N1RXR1_FUSC4	IscA2	fungus)	1.1e-24	102-[4]-3-[2]-24-[3]-5-[1]-2
D_tr|K7LHX1|K7LHX1_SOYBN	IscA2	Glycine max (Soybean) (Glycine hispida)	1.5e-24	119-[2]-[3]-5-[1]-2
D_tr|D8S1K5|D8S1K5_SELML	IscA2	Selaginella moellendorffii (Spikemoss)	2.7e-24	11-[2]-1-[3]-5-[1]-2
D_tr|D8T945|D8T945_SELML	IscA2	Selaginella moellendorffii (Spikemoss)	3.2e-24	14-[2]-1-[3]-5-[1]-2
S_tr|A0A095XTZ2|A0A095XTZ2_9GAMM	SufA	Pseudohaliea rubra DSM 19751	3.5e-24	10-[4]-1-[2]-2-[3]-4-[1]-1
B_tr|A0A1U9LG91|A0A1U9LG91_9PROT	HesB	Acetobacter persici	3.7e-24	4-[4]-11-[2]-3-[3]-4-[1]-1
D_tr|A0A0M0JIP7|A0A0M0JIP7_9EUKA	IscA2	Chrysochromulina sp. CCMP291	3.7e-24	63-[4]-2-[2]-4-[3]-5-[1]-4
D_tr|B9SRX7|B9SRX7_RICCO	IscA2	Ricinus communis (Castor bean)	6e-24	13-[2]-1-[3]-23
D_tr|A0A1B8C5J0|A0A1B8C5J0_9PEZI	IscA2	Pseudogymnoascus sp. WSF 3629	1.6e-23	51-[4]-23-[4]-3-[2]-27-[3]-5-[1]-2
D_tr|A0A0A2VPR1|A0A0A2VPR1_BEABA	IscA2	Beauveria bassiana D1-5	1.8e-23	102-[4]-3-[2]-23-[3]-5-[1]-2
O_tr|G5AXM2|G5AXM2_HETGA	IscA1	Heterocephalus glaber (Naked mole rat)	2.9e-23	2-[4]-1-[2]-[3]-33
O_tr|A0A146FLG5|A0A146FLG5_9EURO	IscA1	Aspergillus luchuensis	4.3e-23	141-[4]-1-[2]-1-[3]-40
D_tr|S7NM36|S7NM36_MYOBR	IscA2	Myotis brandtii (Brandt's bat)	4.7e-23	19-[3]-5-[1]-2
D_tr|D8UFL5|D8UFL5_VOLCA	IscA2	Volvox carteri f. nagariensis	4.9e-23	83-[2]-1-[3]-5-[1]-3
D_tr|A0A094ZSQ7|A0A094ZSQ7_SCHHA	IscA2	Schistosoma haematobium (Blood fluke)	5.5e-23	50-[2]-1-[3]-5-[1]-3
D_tr|S7NSA8|S7NSA8_MYOBR	IscA2	Myotis brandtii (Brandt's bat)	8.6e-23	39-[3]-5-[1]-2
D_tr|A0A015K7F5|A0A015K7F5_9GLOM	IscA2	Rhizophagus irregularis	9.8e-23	106-[2]-3-[3]-5-[1]-2
I_tr|K7WR61|K7WR61_9NOST	IscA	Anabaena sp. 90	1.1e-22	22-[2]-1-[3]-4-[1]-2
E_tr|A0A1Q9NCZ1|A0A1Q9NCZ1_9ARCH	ErpA	Candidatus Heimdallarchaeota archaeon LC_3	1.6e-22	7-[4]-3-[2]-1-[3]-4-[1]-10
O_tr|E9EIQ3|E9EIQ3_METAQ	IscA1	Metarhizium acridum (strain CQMa 102)	1.6e-22	119-[4]-1-[2]-1-[3]-17
D_tr|L8HG63|L8HG63_ACACA	IscA2	Acanthamoeba castellanii str. Neff	4.5e-22	138-[4]-2-[2]-2-[3]-5-[1]-2
D_tr|A0A1J8RBN5|A0A1J8RBN5_9HOMO	IscA2	Rhizopogon vesiculosus	1.2e-21	138-[4]-3-[2]-4-[3]-5-[1]-2
D_tr|A0A0D2EJX4|A0A0D2EJX4_9EURO	IscA2	Exophiala xenobiotica	1.6e-21	90-[4]-17-[2]-10-[3]-5-[1]-1
D_tr|E9EDQ2|E9EDQ2_METAQ	IscA2	Metarhizium acridum (strain CQMa 102)	5.4e-21	107-[4]-3-[2]-23-[3]-5-[1]-2
P_tr|A0A078I6H3|A0A078I6H3_BRANA	cpIscA	Brassica napus (Rape)	6.2e-21	50-[4]-2-[2]-28
D_sp|Q54P40|ISCA2_DICDI	IscA2	Dictyostelium discoideum (Slime mold)	7.1e-21	87-[5]-6-[2]-1-[3]-5-[1]-2
D_tr|A0A1V8UQH2|A0A1V8UQH2_9PEZI	IscA2	Rachicladosporium sp. CCFEE 5018	7.1e-21	102-[4]-3-[2]-9-[3]-5-[1]-2
D_tr|A0A1B7MY04|A0A1B7MY04_9HOMO	IscA2	Rhizopogon vinicolor AM-OR11-026	1.2e-20	75-[6]-5-[2]-4-[3]-5-[1]-2
D_tr|A0A194UZ92|A0A194UZ92_9PEZI	IscA2	Valsa mali var. pyri	1.3e-20	120-[4]-3-[2]-37-[3]-5-[1]-2
D_tr|A0A010QLI3|A0A010QLI3_9PEZI	IscA2	Colletotrichum fioriniae PJ7	2e-20	112-[4]-3-[2]-25-[3]-5-[1]-2
D_tr|A0A0F7TTT2|A0A0F7TTT2_9EURO	IscA2	Penicillium brasilianum	3e-20	98-[4]-11-[2]-16-[3]-5-[1]-2
P_tr|C6T4I0|C6T4I0_SOYBN	cpIscA	Glycine max (Soybean) (Glycine hispida)	3.1e-20	54-[4]-2-[2]-48
O_tr|A0A098VQZ3|A0A098VQZ3_9MICR	IscA1	Mitosporidium daphniae	3.7e-20	493-[4]-4-[2]-4-[3]-4-[1]-6
D_tr|E7QAH5|E7QAH5_YEASB	IscA2	Saccharomyces cerevisiae	8.3e-20	56-[4]-[2]-23-[3]-4-[1]-2
D_tr|J9IC16|J9IC16_9SPIT	IscA2	Oxytricha trifallax	9.3e-20	80-[4]-2-[2]-1-[3]-5-[1]-3
O_tr|A0A218VUJ2|A0A218VUJ2_PUNGR	IscA1	Punica granatum (Pomegranate)	1.1e-19	25-[3]-4-[1]-12
D_tr|A0A0N1HRU7|A0A0N1HRU7_9EURO	IscA2	Phialophora attae	1.4e-19	91-[4]-13-[2]-14-[3]-5-[1]-1
E_tr|A0A0D0VJ39|A0A0D0VJ39_9ACTN	ErpA	Micromonospora carbonacea	1.5e-19	15-[4]-3-[2]-1-[3]-24
E_tr|A0A1C2G0G6|A0A1C2G0G6_9GAMM	ErpA	Acidiferrobacter thiooxydans	1.5e-19	34-[2]-1-[3]-31
D_tr|A0A0M8MQ38|A0A0M8MQ38_9BASI	IscA2	Malassezia pachydermatis	1.7e-19	36-[4]-3-[2]-1-[3]-29
D_tr|A0A078B7P1|A0A078B7P1_STYLE	IscA2	Stylonychia lemnae (Ciliate)	1.9e-19	90-[2]-1-[3]-5-[1]-3
D_tr|A0A146FFX9|A0A146FFX9_9EURO	IscA2	Aspergillus luchuensis	2.1e-19	102-[4]-11-[2]-16-[3]-5-[1]-2
O_tr|A0A286XI91|A0A286XI91_CAVPO	IscA1	Cavia porcellus (Guinea pig)	2.4e-19	[6]-[4]-71
D_tr|A0A0A2J6T3|A0A0A2J6T3_PENEN	IscA2	Penicillium expansum (Blue mold rot fungus)	3.6e-19	59-[1]-18-[4]-11-[2]-14-[3]-5-[1]-2
O_tr|G3I195|G3I195_CRIGR	IscA1	Cricetulus griseus (Chinese hamster) (Cricetulus barabensis griseus)	3.6e-19	19-[6]-[4]-2-[2]-57
E_tr|A0A0U5IDV6|A0A0U5IDV6_9GAMM	ErpA	Thiocapsa sp. KS1	4.8e-19	7-[4]-3-[2]-1-[3]-6-[1]-8
E_tr|A0A0I9W041|A0A0I9W041_9MICO	ErpA	Dermacoccus sp. PE3	6.6e-19	13-[4]-3-[2]-1-[3]-24
E_tr|A0A0Q5APN4|A0A0Q5APN4_9MICO	ErpA	Rathayibacter sp. Leaf294	6.6e-19	16-[4]-3-[2]-1-[3]-24
E_tr|A0A0D8HLQ6|A0A0D8HLQ6_9ACTN	ErpA	Acidithrix ferrooxidans	8.5e-19	13-[4]-4-[2]-1-[3]-24
D_tr|A0A177CKZ3|A0A177CKZ3_9PLEO	IscA2	Paraphaeosphaeria sporulosa	9.8e-19	94-[4]-3-[2]-6-[3]-5-[1]-2
O_tr|A0A218Y0S3|A0A218Y0S3_PUNGR	IscA1	Punica granatum (Pomegranate)	1.5e-18	86-[3]-4-[1]-12
D_tr|A0A1V8UBD9|A0A1V8UBD9_9PEZI	IscA2	Rachicladosporium sp. CCFEE 5018	1.6e-18	102-[4]-3-[2]-9-[3]-5-[1]-2
E_tr|A0A094PF42|A0A094PF42_9ACTN	ErpA	actinobacterium acAMD-5	2e-18	7-[4]-3-[2]-1-[3]-24
E_tr|A0A0J7YS29|A0A0J7YS29_9ACTN	ErpA	Streptomyces regensis	2.9e-18	11-[4]-3-[2]-1-[3]-24
E_tr|A0A1Q9NHL3|A0A1Q9NHL3_9ARCH	ErpA	Candidatus Heimdallarchaeota archaeon LC_3	3.4e-18	[4]-9-[2]-1-[3]-4-[1]-5
E_tr|A0A1P8U993|A0A1P8U993_9MICO	ErpA	Microbacterium aurum	4.3e-18	15-[4]-3-[2]-1-[3]-24
E_tr|B5I269|B5I269_9ACTN	ErpA	Streptomyces sviceus ATCC 29083	8e-18	11-[4]-3-[2]-1-[3]-24
D_tr|A0A1X7QYR0|A0A1X7QYR0_9SACH	IscA2	Kazachstania saulgeensis	9.7e-18	15-[6]-36-[4]-[2]-32-[3]-4-[1]-2
D_tr|A0A1Z5SYG2|A0A1Z5SYG2_HORWE	IscA2	Hortaea werneckii EXF-2000	1.7e-17	396-[4]-3-[2]-13-[3]-5-[1]-1
B_tr|N6UVN1|N6UVN1_9RHIZ	HesB	Rhizobium freirei PRF 81	2e-17	1-[4]-1-[2]-1-[3]-24
O_tr|G3H1B0|G3H1B0_CRIGR	IscA1	Cricetulus griseus (Chinese hamster) (Cricetulus barabensis griseus)	2.5e-17	5-[6]-[4]-2-[2]-16
I_tr|F8JHN6|F8JHN6_HYPSM	IscA	Hyphomicrobium sp. (strain MC1)	3.9e-17	23-[2]-1-[3]-24
E_tr|A0A1W9Z840|A0A1W9Z840_9MYCO	ErpA	Mycobacterium arosiense ATCC BAA-1401 = DSM 45069	4e-17	12-[4]-3-[2]-1-[3]-24
E_tr|A0A1P8NBB4|A0A1P8NBB4_9MICO	ErpA	Brachybacterium sp. P6-10-X1	4.9e-17	12-[4]-3-[2]-1-[3]-24
E_tr|A0A1Q4D702|A0A1Q4D702_9PSEU	ErpA	Pseudonocardia sp. 73-21	5.7e-17	13-[4]-3-[2]-1-[3]-24
E_tr|D9VT14|D9VT14_9ACTN	ErpA	Streptomyces sp. C	5.9e-17	13-[4]-3-[2]-1-[3]-24
D_tr|A0A1D6KQ77|A0A1D6KQ77_MAIZE	IscA2	Zea mays (Maize)	6.5e-17	[4]-26-[4]-4-[2]-1
D_tr|A0A1Z5THN0|A0A1Z5THN0_HORWE	IscA2	Hortaea werneckii EXF-2000	1.8e-16	426-[4]-3-[2]-13-[3]-5-[1]-1
O_tr|A0A0B0MW09|A0A0B0MW09_GOSAR	IscA1	Gossypium arboreum (Tree cotton) (Gossypium nanking)	1.8e-16	35-[3]-4-[1]-11
D_tr|A0A132AFL7|A0A132AFL7_SARSC	IscA2	Sarcoptes scabiei (Itch mite) (Acarus scabiei)	1.9e-16	39-[2]-1-[3]-5-[1]-21
E_tr|A0A0B4D5Z0|A0A0B4D5Z0_9MICC	ErpA	Pseudarthrobacter phenanthrenivorans	2.8e-16	21-[4]-3-[2]-1-[3]-24
E_tr|H0QL29|H0QL29_ARTGO	ErpA	Arthrobacter globiformis NBRC 12137	4.6e-16	22-[4]-3-[2]-1-[3]-24
E_tr|A0A0J8AFV6|A0A0J8AFV6_9ACTN	ErpA	Streptomyces regensis	5.1e-16	16-[4]-3-[2]-1-[3]-24
B_tr|A0A0H5BCW4|A0A0H5BCW4_BLAVI	HesB	Blastochloris viridis (Rhodopseudomonas viridis)	5.7e-16	23-[2]-1-[3]-24
P_tr|M2VSC4|M2VSC4_GALSU	cpIscA	Galdieria sulphuraria (Red alga)	6.5e-16	27-[2]-3-[3]-24
D_tr|A0A074S5Z6|A0A074S5Z6_9HOMO	IscA2	Rhizoctonia solani 123E	6.6e-16	109-[4]-3-[2]-6-[3]-29
I_tr|A0A1Z9DSH8|A0A1Z9DSH8_9EURY	IscA	Euryarchaeota archaeon TMED117	7.2e-16	34-[2]-1-[3]-4-[1]-2
E_tr|A0A0R2QBW7|A0A0R2QBW7_9ACTN	ErpA	Actinobacteria bacterium BACL4 MAG-120813-bin39	8.3e-16	15-[4]-3-[2]-3-[3]-24
E_tr|A0A1H1GHX8|A0A1H1GHX8_9MICC	ErpA	Arthrobacter crystallopoietes	2.5e-15	21-[4]-3-[2]-1-[3]-24
E_tr|A0A0R2SHE4|A0A0R2SHE4_9ACTN	ErpA	Actinobacteria bacterium BACL2 MAG-120920-bin34	2.6e-15	7-[4]-3-[2]-1-[3]-24
E_tr|A0A094Q1P3|A0A094Q1P3_9ACTN	ErpA	actinobacterium acAcidi	4.4e-15	23-[2]-1-[3]-24
E_tr|N1V642|N1V642_9MICC	ErpA	Arthrobacter crystallopoietes BAB-32	5.8e-15	19-[4]-3-[2]-1-[3]-24
E_tr|K1LV62|K1LV62_9BACT	ErpA	Cecembia lonarensis LW9	6.3e-15	21-[4]-4-[2]-[3]-19
I_tr|A0A0Q9YMW9|A0A0Q9YMW9_9COXI	IscA	Candidatus Berkiella aquae	7.3e-15	11-[4]-6-[2]-38-[1]-4
B_tr|V5C4S9|V5C4S9_9GAMM	HesB	Methyloglobulus morosus KoM1	2.6e-14	[4]-4-[2]-1-[3]-4-[1]-15
E_tr|A0A1H5RJB6|A0A1H5RJB6_9PSEU	ErpA	Amycolatopsis pretoriensis	2.9e-14	18-[4]-3-[2]-1-[3]-24
B_tr|A0A0A1H5I0|A0A0A1H5I0_9BURK	HesB	Burkholderiales bacterium GJ-E10	3.2e-14	[4]-4-[2]-1-[3]-4-[1]-17
B_tr|A0A0K1J1E7|A0A0K1J1E7_9RHOO	HesB	Azoarcus sp. CIB	3.3e-14	[4]-4-[2]-1-[3]-4-[1]-21
D_tr|A0A1A8W0B0|A0A1A8W0B0_PLAMA	IscA2	Plasmodium malariae	4.6e-14	163-[4]-7-[2]-7-[3]-4-[1]-9
O_tr|A0A1D6FCK0|A0A1D6FCK0_MAIZE	IscA1	Zea mays (Maize)	1.1e-13	105-[4]-1-[2]-15
E_tr|A0A094RSN8|A0A094RSN8_9ACTN	ErpA	actinobacterium acAcidi	1.2e-13	23-[2]-2-[3]-24
D_tr|A0A1D2MUK5|A0A1D2MUK5_ORCCI	IscA2	Orchesella cincta (Springtail)	1.7e-13	44-[5]-2-[2]-81
B_tr|A0A1B3LKY7|A0A1B3LKY7_9PROT	HesB	Methyloversatilis sp. RAC08	1.8e-13	1-[4]-4-[2]-1-[3]-55
E_tr|A0A1E2ZHY4|A0A1E2ZHY4_9GAMM	ErpA	Candidatus Thiodiazotropha endolucinida	1.8e-13	32-[2]-1-[3]-31
O_tr|A0A061EV25|A0A061EV25_THECC	IscA1	Theobroma cacao (Cacao) (Cocoa)	1.8e-13	29-[3]-4-[1]-11
D_tr|A0A088AFM9|A0A088AFM9_APIME	IscA2	Apis mellifera (Honeybee)	2.1e-13	17-[5]-2-[2]-21
B_tr|A0A1H9IPC7|A0A1H9IPC7_9GAMM	HesB	Solimonas aquatica	6.6e-13	26-[2]-1-[3]-35
B_tr|A0A1C6MH07|A0A1C6MH07_9BURK	HesB	Variovorax sp. HW608	8.2e-13	2-[4]-4-[2]-1-[3]-6-[1]-23
B_tr|A1VML2|A1VML2_POLNA	HesB	Polaromonas naphthalenivorans (strain CJ2)	1.3e-12	2-[4]-4-[2]-1-[3]-50
I_tr|A0A149VWZ3|A0A149VWZ3_9PROT	IscA	Ferrovum sp. Z-31	1.4e-12	[4]-3-[2]-1-[3]-38
I_tr|A0A1Q9NTP9|A0A1Q9NTP9_9ARCH	IscA	Candidatus Heimdallarchaeota archaeon LC_3	1.6e-12	43-[4]-[2]-48-[1]-13
D_tr|A0A0B0P956|A0A0B0P956_GOSAR	IscA2	Gossypium arboreum (Tree cotton) (Gossypium nanking)	2.2e-12	29-[3]-5-[1]-2
D_tr|A0A158NCS1|A0A158NCS1_ATTCE	IscA2	Atta cephalotes (Leafcutter ant)	2.9e-12	26-[3]-5-[1]-3
D_tr|A0A0H2R0X6|A0A0H2R0X6_9HOMO	IscA2	Schizopora paradoxa	7.4e-12	89-[5]-6-[2]-4-[3]-6-[1]-2
D_tr|A0A0H2QZN1|A0A0H2QZN1_9HOMO	IscA2	Schizopora paradoxa	8.9e-12	90-[5]-6-[2]-4-[3]-6-[1]-2
O_tr|L8YGA8|L8YGA8_TUPCH	IscA1	Tupaia chinensis (Chinese tree shrew)	1.1e-11	7-[6]-21-[2]-56
B_tr|A0A1B1YPP9|A0A1B1YPP9_9GAMM	HesB	Immundisolibacter cernigliae	1.3e-11	[4]-3-[2]-1-[3]-43
D_tr|A0A098VWN7|A0A098VWN7_9MICR	IscA2	Mitosporidium daphniae	1.7e-11	69-[2]-4-[3]-5-[1]-2
D_tr|A0A1Q3EEE7|A0A1Q3EEE7_LENED	IscA2	Lentinula edodes (Shiitake mushroom) (Lentinus edodes)	1.9e-11	83-[4]-3-[2]-4-[3]-28
B_tr|I0HX68|I0HX68_RUBGI	HesB	Rubrivivax gelatinosus (strain NBRC 100245 / IL144)	2.7e-11	3-[4]-3-[2]-1-[3]-42
B_tr|A0A221KF04|A0A221KF04_VITFI	HesB	Vitreoscilla filiformis	4.4e-11	3-[4]-3-[2]-1-[3]-44
O_tr|A0A1A8X6E3|A0A1A8X6E3_PLAMA	IscA1	Plasmodium malariae	6.8e-11	80-[2]-3-[3]-5-[1]-3
B_tr|A0A059KKK2|A0A059KKK2_9BURK	HesB	Sphaerotilus natans subsp. natans DSM 6575	9.1e-11	3-[4]-3-[2]-1-[3]-44
B_tr|Q6N0Y1|Q6N0Y1_RHOPA	HesB	Rhodopseudomonas palustris (strain ATCC BAA-98 / CGA009)	1e-10	[4]-2-[2]-1-[3]-36
E_tr|A0A0C2GCP3|A0A0C2GCP3_9BILA	ErpA	Ancylostoma duodenale	1.2e-10	20-[5]-2-[2]-38
O_tr|M3XB29|M3XB29_FELCA	IscA1	Felis catus (Cat)	7.2e-10	10-[6]-13-[2]-22
B_tr|H0PVP0|H0PVP0_9RHOO	HesB	Azoarcus sp. KH32C	1.9e-09	[4]-4-[2]-[3]-41
B_tr|A0A1H4DPR8|A0A1H4DPR8_9GAMM	HesB	Thiothrix caldifontis	7.6e-09	23-[2]-1-[3]-21
B_tr|A0A1V3RU50|A0A1V3RU50_9BURK	HesB	Hydrogenophaga sp. A37	1.5e-08	27-[2]-1-[3]-49
D_tr|S9UDG3|S9UDG3_9TRYP	IscA2	Angomonas deanei	7.5e-08	45-[2]-17-[3]-5-[1]-36
D_tr|A0D1L7|A0D1L7_PARTE	IscA2	Paramecium tetraurelia	1e-07	48-[2]-2-[3]-5-[1]-5
B_tr|A0A1T4XI86|A0A1T4XI86_9GAMM	HesB	Thiothrix eikelboomii	3.9e-07	23-[2]-1-[3]-21
B_tr|Q13N22|Q13N22_PARXL	HesB	Paraburkholderia xenovorans (strain LB400)	5.5e-07	27-[2]-1-[3]-49
B_tr|A0A1C2G288|A0A1C2G288_9GAMM	HesB	Acidiferrobacter thiooxydans	8.4e-07	2-[4]-3-[2]-1-[3]-37
D_tr|W6LEK5|W6LEK5_9TRYP	IscA2	Phytomonas sp. isolate Hart1	2.8e-06	47-[2]-19-[3]-5-[1]-54
D_tr|A0A0J6Y9R0|A0A0J6Y9R0_COCIT	IscA2	Coccidioides immitis RMSCC 2394	6.9e-06	36-[3]-5-[1]-2
I_tr|A0A1Q9ND33|A0A1Q9ND33_9ARCH	IscA	Candidatus Heimdallarchaeota archaeon LC_3	7.7e-06	12-[4]-38-[3]-4-[1]-6
Non-significant hits below
O_tr|A0A199V3Z1|A0A199V3Z1_ANACO	IscA1	Ananas comosus (Pineapple) (Ananas ananas)	3.3e-05	16-[3]-33
I_tr|A0A1H3IB25|A0A1H3IB25_9BACI	IscA	Bacillus caseinilyticus	0.0025	53-[3]-23
E_tr|A0A1Q9NUV0|A0A1Q9NUV0_9ARCH	ErpA	Candidatus Heimdallarchaeota archaeon LC_3	0.007	25-[2]-47
B_tr|A0A1P8U6T8|A0A1P8U6T8_9MICO	HesB	Microbacterium aurum	0.14	51-[3]-13
I_tr|A0A1G8GWZ6|A0A1G8GWZ6_9BACI	IscA	Alteribacillus persepolensis	0.22	[4]-78

## Sheet: Supplementary Table S4
>E_tr|A0A1Q9NUV0|A0A1Q9NUV0_9ARCH
------------------------------------------------------------
------------------------------------------------------------
------------------------------------------------------------
------------------------------------------------------------
------------------------------------------------------------
------------------------------------------------------------
------------------------------------------------------------
------------------------------------------------------------
------------------------------------------------------------
------------------------------------------------------------
---------------------M---FEI------SETAAN--------------------
HAKSL--------------I-----------EKNS----------------------QVK
EKLRLK------------------------------------------------------
------------MTI-EN----------A-GCA-GTK-YGAQ--L-----T---------
-----------N-----------------------V---LNK------------------
----RD---------------------V-VHK---RY-----------------------
--G----------------LEI--------------------------------------
------------IIPEDY--------------YQ-YFED-VSVG-LDENNKF--------
-KIEL-DE-----------------------------------------KNKPEKT----
--------------------------------------------------I---------
------------------------------------------------------------
------------------------------------------------------------
--------------
>I_tr|A0A1H3IB25|A0A1H3IB25_9BACI
------------------------------------------------------------
------------------------------------------------------------
------------------------------------------------------------
------------------------------------------------------------
------------------------------------------------------------
------------------------------------------------------------
------------------------------------------------------------
------------------------------------------------------------
------------------------------------------------------------
------------------------------------------------------------
---------------------M---IHF------MNEAVD--------------------
RTKAL--------------A-----------VEQG-----------------------LI
TNPGIR------------------------------------------------------
------------IRA-KQ----------K-----GFH-VKYQ--L-----L---------
-----------------------------------WEELERT------------------
----DD---------------------I---V----Y------D--------QG------
--G----------------LKI--------------------------------------
------------YIDADS--------------AL-HVKD-TVV--FLTEQDG--------
-KEGLYIM-----------------------------------------KN-TSVC----
----A---------TC------------------------------SMT-C---------
--L---------------------------------------------------------
------------------------------------------------------------
--------------
>N_A1SZH4|NFUA_PSYIN
------------------------------------------------------------
------------------------------------------------------------
------------------------------------------------------------
------------------------------------------------------------
------------------------------------------------------------
------------------------------------------------------------
------------------------------------------------------------
------------------------------------------------------------
------------------------------------------------------------
------------------------------------------------------------
---------------------M---IEI------TPIAQA--------------------
HFKKL--------------L-----------EPQK---------------EG--------
--THIR------------------------------------------------------
------------VFVINP------------GTA-KAE-CGVS--Y-----C---------
-----------------------------------PPEAVES------------------
----SD---------------------T--RL---TF------D----------------
--G----------------FDA--------------------------------------
------------LIDEVS--------------VP-FLED-AFVD-LVEED-A--------
-GTQL-TL-----------------------------------------KA-PNAKMRKV
KDDAPLLERVEYVIQVQINPQLASHGGFIKLIEITEDNVAIIEFGGG---CNGCSQVDLT
LKQGVEKELIDEFSGELNAVRDITEHESGDHSFYK-------------------------
------------------------------------------------------------
--------------
>N_A1SBE8|NFUA_SHEAM
------------------------------------------------------------
------------------------------------------------------------
------------------------------------------------------------
------------------------------------------------------------
------------------------------------------------------------
------------------------------------------------------------
------------------------------------------------------------
------------------------------------------------------------
------------------------------------------------------------
------------------------------------------------------------
---------------------M---ITI------SEAAQA--------------------
HFVKL--------------L-----------ADQP-------------------------
EGTNIR------------------------------------------------------
------------VFVISP------------GTA-QAE-CGVS--Y-----C---------
-----------------------------------PPDAVED------------------
----DD-------------------------I---EL------E--------FN------
--G----------------FNA--------------------------------------
------------MVDEKS--------------AP-FLED-ASID-LVTDQ-L--------
-GSQL-TL-----------------------------------------KA-PNAKMRKV
SADASLVERIEYVIQAEINPQLASHGGNILLVEVTDDGVAVIQFGGG---CNGCSMVDVT
LKDGIEKQLLDMFPGELTEVRDATEHQHGSHSYQ--------------------------
------------------------------------------------------------
--------------
>N_Q15N06|NFUA_PSEA6
------------------------------------------------------------
------------------------------------------------------------
------------------------------------------------------------
------------------------------------------------------------
------------------------------------------------------------
------------------------------------------------------------
------------------------------------------------------------
------------------------------------------------------------
------------------------------------------------------------
------------------------------------------------------------
---------------------M---ISI------SDTAQA--------------------
HFCKL--------------L-----------EKQE-------------------------
PDTNIR------------------------------------------------------
------------VFVVNP------------GTP-SAE-CGVS--Y-----C---------
-----------------------------------PPDAVES------------------
----TD---------------------T---T----L------E--------FN------
--G----------------FDA--------------------------------------
------------VVDAES--------------AP-FLSE-AEID-FVTDQ-M--------
-GSQL-TL-----------------------------------------KA-PNAKARKV
DDDAPLEERINYMIEAEINPQLASHGGKVMLMEITEKGEAILQFGGG---CNGCSMVDVT
LKDGIEKQMLAQFSGELTAVKDATEHEAGEHSYY--------------------------
------------------------------------------------------------
--------------
>N_P63020|NFUA_ECOLI
------------------------------------------------------------
------------------------------------------------------------
------------------------------------------------------------
------------------------------------------------------------
------------------------------------------------------------
------------------------------------------------------------
------------------------------------------------------------
------------------------------------------------------------
------------------------------------------------------------
------------------------------------------------------------
---------------------M---IRI------SDAAQA--------------------
HFAKL--------------L-----------ANQE---------------EG--------
--TQIR------------------------------------------------------
------------VFVINP------------GTP-NAE-CGVS--Y-----C---------
-----------------------------------PPDAVEA------------------
----TD---------------------T--AL---KF------D----------------
--L----------------LTA--------------------------------------
------------YVDELS--------------AP-YLED-AEID-FVTDQ-L--------
-GSQL-TL-----------------------------------------KA-PNAKMRKV
ADDAPLMERVEYMLQSQINPQLAGHGGRVSLMEITEDGYAILQFGGG---CNGCSMVDVT
LKEGIEKQLLNEFP-ELKGVRDLTEHQRGEHSYY--------------------------
------------------------------------------------------------
--------------
>N_Q6LVQ9|NFUA_PHOPR
------------------------------------------------------------
------------------------------------------------------------
------------------------------------------------------------
------------------------------------------------------------
------------------------------------------------------------
------------------------------------------------------------
------------------------------------------------------------
------------------------------------------------------------
------------------------------------------------------------
------------------------------------------------------------
-------------------MSM---ITI------TESAQQ--------------------
HFGKL--------------L-----------AQQP---------------EG--------
--TNIR------------------------------------------------------
------------VFVVNP------------GTQ-NAE-CGVS--Y-----C---------
-----------------------------------PPEAVEA------------------
----SD---------------------T--KI---EL------E----------------
--L----------------FDA--------------------------------------
------------YLDELS--------------LP-FLDD-AEID-FVTDK-M--------
-GSQL-TL-----------------------------------------KA-PNAKVRKV
SDDATLMERVDYAIQTQVNPQLAGHGGNVSLAEITEDGVAILQFGGG---CNGCSMVDVT
LKEGIEKELLAQFAGELTGVRDVTEHARGEHSYY--------------------------
------------------------------------------------------------
--------------
>D_tr|S9UDG3|S9UDG3_9TRYP
------------------------------------------------------------
------------------------------------------------------------
------------------------------------------------------------
------------------------------------------------------------
------------------------------------------------------------
------------------------------------------------------------
------------------------------------------------------------
------------------------------------------------------------
------------------------------------------------------------
------------------------------------------------------------
-MFRVSRLALCAPVLAAVYGKS---FSV------SPRAWK--------------------
QIATK---------------------------NSE---------------EG-----FPN
DKRFLR------------------------------------------------------
------------LAI-DS----------G-GCH-GFL-YKFS--F---------------
-----------E-----------------------PLTELTA------------------
----DD---------------------L---L---VK------E----TDVVKE------
--G-------EESTGLTPPPSV--------------------------------------
------------VVDSIS--------------VE-KLEN-AVLD-YHSEL-K--------
-GSAFVVV-----------------------------------------GN-DLVD----
----Q---------SC------------------------------A---C-ALS-----
--FSIRKKGGKAVGTSAPPLKGTTSGNATPISRRGAKAAAA-------------------
------------------------------------------------------------
--------------
>D_tr|W6LEK5|W6LEK5_9TRYP
------------------------------------------------------------
------------------------------------------------------------
------------------------------------------------------------
------------------------------------------------------------
------------------------------------------------------------
------------------------------------------------------------
------------------------------------------------------------
------------------------------------------------------------
------------------------------------------------------------
------------------------------------------------------------
--MLRCGWILRTIPLAVTLQHYGDNFTV------SSRAWH--------------------
RISEK--------------------------NQEE---------------------GLPN
DKRYLR------------------------------------------------------
------------LAI-DS----------G-GCH-GYL-YKFS--L---------------
-----------E-----------------------TIDALNN------------------
----EE---------------------D---LLLKET------DVVSQDDPNFS------
--G------------ADPPPQL--------------------------------------
------------VVDNIS--------------IS-KLQK-AVID-YYSEL-K--------
-GAAFVVV-----------------------------------------GN-ELVD----
----Q---------SC------------------------------A---C-ALS-----
--FSLKPKSKSASAVAARTNNNAHVGTNTKQRVTAVQDGTDDLIQPTKSNIARHRAIQR-
------------------------------------------------------------
--------------
>D_sp|Q54P40|ISCA2_DICDI
------------------------------------------------------------
------------------------------------------------------------
------------------------------------------------------------
------------------------------------------------------------
------------------------------------------------------------
------------------------------------------------------------
------------------------------------------------------------
------------------------------------------------------------
---------------------------------------------MIRSIFKKNSSLPYF
LKRSFITKPHSIITPIINNNNHNNNNINTPIKNIQSFNFKFFTTTTTSNPIHQQTTTTTT
TTPSTEQQQLSKEAEEINENITKYNITL------TDSCVK--------------------
ELNSV--------------------------QKKS---------------DS--------
TDIFLR------------------------------------------------------
------------VMV-DM----------G-GCS-GYQ-YIIK--V-----E---------
-----------N-----------------------K---LQD------------------
----DD---------------------V---L---FI------R---------N------
--G----------------AKV--------------------------------------
------------IIDKIS--------------LE-MMEG-SIID-YETAL-M--------
-RSSFVVA-----------------------------------------SN-PNTI----
----K---------SC------------------------------G---C-KIS-----
--FELKK-----------------------------------------------------
------------------------------------------------------------
--------------
>D_tr|M7WS85|M7WS85_RHOT1
------------------------------------------------------------
------------------------------------------------------------
------------------------------------------------------------
------------------------------------------------------------
------------------------------------------------------------
------------------------------------------------------------
------------------------------------------------------------
------------------------------------------------------------
---------------------------MQRVCALCRTRLLSRTLPATRAALPSTSSLHTA
SSSTSAPSSHALQPSRGLRTAATLPYTPLHTAAHRPTATRRSPVAVLSPQPLQRRGIACP
AEPPANPPEDFEPVEEELAEGETLEMHL------TDAAIK--------------------
QIERA--------------------------QQAA---------------KD--------
DKLALR------------------------------------------------------
------------LAV-ES----------G-GCH-GYQ-YKMQ--V-----T---------
-----------S-----------------------K---RED------------------
----DD---------------------Y---L----FRPPTDTH----------------
-------------------AAL--------------------------------------
------------IVDSAS--------------LP-LVKG-STID-YSTEL-I--------
-GSAF-KI-----------------------------------------RNNPQSK----
--------------DA------------------------------G---C---------
--WELKDI----------------------------------------------------
------------------------------------------------------------
--------------
>D_tr|A0D1L7|A0D1L7_PARTE
------------------------------------------------------------
------------------------------------------------------------
------------------------------------------------------------
------------------------------------------------------------
------------------------------------------------------------
------------------------------------------------------------
------------------------------------------------------------
------------------------------------------------------------
------------------------------------------------------------
--------------------------------------------------------MLRI
SKTLFSNLTNINRFAYHTISDQ---IQL------TDFCIK--------------------
EIQRK--------------------------QTTK------------------------F
RNKFLR------------------------------------------------------
------------LGV-DG----------AQGCS-GFK-YSFN--F-----D---------
-----------D-----------------------Q---ILD------------------
----DD---------------------Y---V--LKL------Q--------NE------
-------------------IIF--------------------------------------
------------VVDEIT--------------LK-FVNG-CVID-YEDKM-I--------
-RAAFYVQ-----------------------------------------EN-PNAE----
----K---------SC------------------------------S---C-KAS-----
--FAPKPELL--------------------------------------------------
------------------------------------------------------------
--------------
>D_tr|A0A1Q3EEE7|A0A1Q3EEE7_LENED
------------------------------------------------------------
------------------------------------------------------------
------------------------------------------------------------
------------------------------------------------------------
------------------------------------------------------------
------------------------------------------------------------
------------------------------------------------------------
------------------------------------------------------------
---------------------------------------------------------MAS
KITPRIFRHVSRSLTRDFPRTRTNFYLSTTRVCAYSASAPRKTTTVTQHLPSSPTVLLSL
PSTEYLEQEEIDVKLLPPEDAK---VII------TDRAAE--------------------
QLRKM--------------------------SERE---------------QD--------
PDAALR------------------------------------------------------
------------VAV-ES----------G-GCH-GYQ-YKME--L-----A---------
-----------K-----------------------S---RSL------------------
----DD-------------------------Y---HF------S-----HPTIK------
--P----------------SNI--------------------------------------
------------LVDVVS--------------LT-LLNG-ATID-FATEL-I--------
-GSSFRIS-----------------------------------------EN-PHSK----
----------------------------------------------------GKL-----
--IIIMYIIERL------------------------------------------------
------------------------------------------------------------
--------------
>D_tr|A0A0H2QZN1|A0A0H2QZN1_9HOMO
------------------------------------------------------------
------------------------------------------------------------
------------------------------------------------------------
------------------------------------------------------------
------------------------------------------------------------
------------------------------------------------------------
------------------------------------------------------------
------------------------------------------------------------
---------------------------------------MPLPRQSTLVPLRAFVRSSTS
RQTCLKSLVTIGTSSPSSNARRAFNSTSIRSASALADHSSRQQAGLGHPKPTRSSRLLHS
PSERDLQEAEIEAEVLPVHEAT---FQM------TDAAAQ--------------------
QLQAI--------------------------SGRD---------------NN--------
PNTALR------------------------------------------------------
------------IVV-ES----------G-GCH-GYQ-YRME--L-----T---------
-----------S-----------------------K---REL------------------
----DD-------------------------Y---HF------E-----HPSLK------
--P----------------SNI--------------------------------------
------------YIDAIS--------------MP-LVKG-STLD-FATEL-I--------
-GSSFRIA-----------------------------------------EN-PQAK----
----GS--------GC------------------------------G---C-GVS-----
--WELKV-----------------------------------------------------
------------------------------------------------------------
--------------
>D_tr|A0A1J8RBN5|A0A1J8RBN5_9HOMO
------------------------------------------------------------
------------------------------------------------------------
------------------------------------------------------------
------------------------------------------------------------
------------------------------------------------------------
------------------------------------------------------------
------------------------------------------------------------
------------------------------------------------------------
--MLTDNTDDGAPMPNRLNIQITWTCSRLNSLGHPQSPGQVQPTMSTPRFTFSLLTKAPR
CMRHTTDTYMRPGILATPTAKPRAGSSLHKTRSFVSSSIARAAPPAPTQVPKVTVSVSFA
PTSNELQSQELDVDVIPPEDVK---LEL------TDRAAE--------------------
QLRSI--------------A------------TRE-----------RHPNAG--------
----LR------------------------------------------------------
------------IAV-ES----------G-GCH-GYQ-YTMG--L-----A---------
-----------S-----------------------E---RNP------------------
----ED---------------------Y---H----F------T---------H------
--P-----------AISP-SNI--------------------------------------
------------YIDAVS--------------LG-LLNG-STID-FATEL-I--------
-GSSF-RV----------------------------------------AEN-PQAK----
----G---------GC------------------------------G---C-GVS-----
--WEMKD-----------------------------------------------------
------------------------------------------------------------
--------------
>E_tr|A0A1Q9NCZ1|A0A1Q9NCZ1_9ARCH
------------------------------------------------------------
------------------------------------------------------------
------------------------------------------------------------
------------------------------------------------------------
------------------------------------------------------------
------------------------------------------------------------
------------------------------------------------------------
------------------------------------------------------------
------------------------------------------------------------
------------------------------------------------------------
-------------MSEQDLNNA---ISF------TPSALN--------------------
RVINI--------------L------------KNK---------------ND--------
ANLMFR------------------------------------------------------
------------IDV-IP----------S-GCS-GLT-YDFK--L---------------
-----------------------------------DSEIQDN------------------
----DQ---------------------I---L---NF------D----------------
--D----------------IKV--------------------------------------
------------IASKDV--------------LY-DMTG-STID-FEETL-L--------
-SSQF-VV-----------------------------------------NN-PLAT----
----K---------TC------------------------------S---C-GIS-----
--FQTESNKGRIEKC---------------------------------------------
------------------------------------------------------------
--------------
>D_tr|A0A098VWN7|A0A098VWN7_9MICR
------------------------------------------------------------
------------------------------------------------------------
------------------------------------------------------------
------------------------------------------------------------
------------------------------------------------------------
------------------------------------------------------------
------------------------------------------------------------
------------------------------------------------------------
------------------------------------------------------------
-----------------------------------MVLCAGGHLKNARAWTLLRQIRPIQ
QALLSSRSTISKSIRICAPDSPNTCFVV------TKSAFD--------------------
KLKEI---------------------------KSS-------------------------
FHSGLH------------------------------------------------------
------------LKV-DV----------G-GCH-GFQ-YLFS--L---------------
-----------Q-----------------------NIATIDSII----------------
----DD---------------------A---Q---NR------E----------------
--G----------------GLI--------------------------------------
------------VIDRKS--------------LD-LIKD-STLD-YSREL-I--------
-GSKFIIT-----------------------------------------DN-SRVE----
----D---------PC------------------------------G---C-GVS-----
--FGLRK-----------------------------------------------------
------------------------------------------------------------
--------------
>D_tr|A0A1E5REH5|A0A1E5REH5_9ASCO
------------------------------------------------------------
------------------------------------------------------------
------------------------------------------------------------
------------------------------------------------------------
------------------------------------------------------------
------------------------------------------------------------
------------------------------------------------------------
------------------------------------------------------------
------------------------------------------------------------
--------------------------------MFSKVLFRNRLPFLSQSFTRSYVKNANE
SFVTPLKILTTNKSSDYVLTHR---LNI------TERASN--------------------
RLNEI--------------------------YKES---------------KE--------
---VLS------------------------------------------------------
------------ILV-ES----------G-GCH-GFQ-YNLK--L-LPDAELNDLDLKEC
TVSKALTSATSNTTNNNXNTTPSEGLVAAEIKSKQEQAVASPETTAGASLTMESSTGSSL
PEKEDE---------------------F-GEE---EFGEEEFGE-------DVDKLVIVL
PTG----------------AKL--------------------------------------
------------CIDSKS--------------LQ-ILNG-TNLT-YTTEL-I--------
-GSSF-KI-----------------------------------------EG-GNMK----
----S---------SC------------------------------G---C-GSS-----
--FDV-------------------------------------------------------
------------------------------------------------------------
--------------
>D_tr|A0A074S5Z6|A0A074S5Z6_9HOMO
------------------------------------------------------------
------------------------------------------------------------
------------------------------------------------------------
------------------------------------------------------------
------------------------------------------------------------
------------------------------------------------------------
------------------------------------------------------------
------------------------------------------------------------
----------------------------------MDTNYYHARSSRVAKAVSRKLGANGT
SRAVRLNESSTTMFSRAVATCSRFAVRPYTVTRIGTRLPPVPLRHFSCTPPFRSPAVLAH
APTQADLEADDEFSETEIIPAEEATLDI------TDAAAE--------------------
QLRNI--------------------------SVRE---------------QD--------
ENVSLR------------------------------------------------------
------------VLV-ES----------G-GCH-GYQ-YKLE--L-----T---------
-----------S-----------------------K---REP------------------
----SD---------------------Y---L----FVRPPTTP----------------
--G------R---------VGV--------------------------------------
------------VVDPVS--------------LG-LLKG-STID-FATEL-I--------
-GSSFRVQ-----------------------------------------SN-PQAT----
----GK--------GC------------------------------G---C-GVS-----
--WELKE-----------------------------------------------------
------------------------------------------------------------
--------------
>D_tr|A0A1X7QYR0|A0A1X7QYR0_9SACH
------------------------------------------------------------
------------------------------------------------------------
------------------------------------------------------------
------------------------------------------------------------
------------------------------------------------------------
------------------------------------------------------------
------------------------------------------------------------
------------------------------------------------------------
------------------------------------------------------------
-----------------MRRLNLNIFTHLQGRSVIRANNLTKLTTTRLMMNSLIRRTYAT
NLEELGSSEKLVVPSKIINKIDDLNLGI------SERAAS--------------------
RLAQI--------------------------YKDS---------------QE--------
---VLK------------------------------------------------------
------------IGI-ES----------G-GCH-GFQ-YTLQ--LIPESKVDITAGVMKE
LELSEKENEIKD-----------------------EFEDGAD------------------
----SK---------------------L---T---IY------E------LNED------
--T----------------GKV--------------------------------------
------------IIDPKS--------------LK-ILNN-TILT-YTKEL-I--------
-GSSF-KI-----------------------------------------SG-GSLK----
----S---------SC------------------------------G---C-GSS-----
--FDVEV-----------------------------------------------------
------------------------------------------------------------
--------------
>D_tr|E7QAH5|E7QAH5_YEASB
------------------------------------------------------------
------------------------------------------------------------
------------------------------------------------------------
------------------------------------------------------------
------------------------------------------------------------
------------------------------------------------------------
------------------------------------------------------------
------------------------------------------------------------
------------------------------------------------------------
---------------------------MQAKLLFTRLNFRRPSTTLRQFPLTCFLFHSKA
FYSDLVTKEPLITPKRIINKTPGLNLSI------SERASN--------------------
RLAEI--------------------------YRNS---------------KE--------
---NLR------------------------------------------------------
------------ISV-ES----------G-GCH-GFQ-YNLT--L-----EPATKPDIKN
DVKDKEFSDDLD-----------------------D---DDS------------------
----KD---------------------I-IYV--LPE------D---------K------
--G-----------------RV--------------------------------------
------------IIDSKS--------------LN-ILNN-TTLT-YTNEL-I--------
-GSSF-KI-----------------------------------------IN-GSLK----
----S---------SC------------------------------G---C-GSS-----
--FDIEN-----------------------------------------------------
------------------------------------------------------------
--------------
>D_tr|A0A0C2GCP3|A0A0C2GCP3_9BILA
------------------------------------------------------------
------------------------------------------------------------
------------------------------------------------------------
------------------------------------------------------------
------------------------------------------------------------
------------------------------------------------------------
------------------------------------------------------------
------------------------------------------------------------
------------------------------------------------------------
----------------------------------------------------MLRSSRTA
TQLLPIFSRNFCIPSSAVRTLTTEDIKV------TDRAHQ--------------------
RLKKI--------------L-----------AEGE-------------------------
---RLR------------------------------------------------------
------------VEV-DG----------G-GCS-GFE-YKIK--L-----D---------
-----------T-----------------------K---LQK------------------
----DD---------------------R---L----W------K----------------
--G--------------DNVEV--------------------------------------
------------VIDDVS--------------FT-FFIT-YYFYIFILSI-V--------
-TSQH-------------------------------------------------------
--------------------------------------------------S---------
------------------------------------------------------------
------------------------------------------------------------
--------------
>D_tr|A0A0K0G1G1|A0A0K0G1G1_9BILA
------------------------------------------------------------
------------------------------------------------------------
------------------------------------------------------------
------------------------------------------------------------
------------------------------------------------------------
------------------------------------------------------------
------------------------------------------------------------
------------------------------------------------------------
------------------------------------------------------------
-------------------------------------------------------MIPIG
KNISRIHSYGKNILTGFYCSKPSNDLLL------TTKCVE--------------------
RLKQV--------------L-----------KNDE-------------------------
---FLR------------------------------------------------------
------------VEV-QG----------G-GCS-GFE-YKFK--F---------------
-----------------------------------DNKIDKT------------------
----QD---------------------L---I----F------S--------ND------
--G----------------AKV--------------------------------------
------------VVDNIS--------------ME-YLKG-ATLD-YVSEL-L--------
-RTSFKIV-----------------------------------------KN-PIAE----
----K---------GC------------------------------S---C-GSS-----
--FAPRLD----------------------------------------------------
------------------------------------------------------------
--------------
>D_tr|Q9XVZ9|Q9XVZ9_CAEEL
------------------------------------------------------------
------------------------------------------------------------
------------------------------------------------------------
------------------------------------------------------------
------------------------------------------------------------
------------------------------------------------------------
------------------------------------------------------------
------------------------------------------------------------
------------------------------------------------------------
--------------------------------------------------------MLTQ
KIGRLMACTVTRQAHRMLTEQE---IKV------TNKAAS--------------------
RLKEV--------------V-----------DNGE-------------------------
---RLR------------------------------------------------------
------------LEV-DG----------G-GCS-GFE-YKIR--L-----D---------
-----------K-----------------------K---INN------------------
----DD-------------------------LLWKSS------E---------N------
--G----------------AEI--------------------------------------
------------VVDELS--------------LG-FLKG-ATVD-FVEDL-M--------
-KSSFRIV------------------------------------------NNPIAE----
----K---------GC------------------------------S---C-GSS-----
--FAPKMD----------------------------------------------------
------------------------------------------------------------
--------------
>D_tr|A0A0B2VRU2|A0A0B2VRU2_TOXCA
------------------------------------------------------------
------------------------------------------------------------
------------------------------------------------------------
------------------------------------------------------------
------------------------------------------------------------
------------------------------------------------------------
------------------------------------------------------------
------------------------------------------------------------
------------------------------------------------------------
---------------------------------------------------MRTVRSIFH
ISNSTVRCIRLRALSSRGFPTD---LII------TKRCAE--------------------
RLKEV--------------------------ASEG-------------------------
--EFLR------------------------------------------------------
------------VSV-DG----------G-GCS-GFE-YKMK------------------
-----------------------------------LDHTYND------------------
----DD---------------------L---V----F------E--------KN------
--G----------------AKI--------------------------------------
------------VVDKMS--------------LD-FMKG-ATLD-YAEDL-M--------
-RSAFRVL-----------------------------------------DN-PIAE----
----K---------GC------------------------------S---C-GSS-----
--FAPRMD----------------------------------------------------
------------------------------------------------------------
--------------
>D_tr|A0A0N4SZX1|A0A0N4SZX1_BRUPA
------------------------------------------------------------
------------------------------------------------------------
------------------------------------------------------------
------------------------------------------------------------
------------------------------------------------------------
------------------------------------------------------------
------------------------------------------------------------
------------------------------------------------------------
------------------------------------------------------------
--------------------------------------------------------MNRS
KIAMRNWRLLYATRKCYAKDGVSTDLKI------TDNCVN--------------------
RLREV--------------------------ASTG-------------------------
--EHLR------------------------------------------------------
------------IVV-DG----------G-GCS-GFE-YKMS------------------
-----------------------------------LDSKIND------------------
----ND---------------------F---V----F------C--------KD------
--H----------------IKV--------------------------------------
------------VVDEVS--------------LQ-FLKG-ATVD-YLEDL-M--------
-RSSFRII-----------------------------------------DN-PVAE----
----K---------GC------------------------------S---C-GSS-----
--FAIKMD----------------------------------------------------
------------------------------------------------------------
--------------
>D_tr|A0A1X2I0R8|A0A1X2I0R8_9FUNG
------------------------------------------------------------
------------------------------------------------------------
------------------------------------------------------------
------------------------------------------------------------
------------------------------------------------------------
------------------------------------------------------------
------------------------------------------------------------
------------------------------------------------------------
------------------------------------------------------------
--------------MNIMLRSLLAISNRRCSTRHAILSSATPMPAIYSHNYHRAQSYGSQ
AISDNSTVWNGATVRQASNESG---INI------TDKALK--------------------
RLQEI--------------------------AERD---------------ND--------
PTQLLR------------------------------------------------------
------------ITV-DS----------G-GCH-GFQ-NKME--L-----T---------
-----------N-----------------------T---TDE------------------
----DD---------------------Y---V----F------E--------KN------
--G----------------VHV--------------------------------------
------------VVDGVS--------------LQ-YLRG-SNVD-FVEEL-I--------
-GSTFQVV-----------------------------------------DN-PIAK----
----H---------SC------------------------------G---C-NIS-----
--FDIDLDMITQN-----------------------------------------------
------------------------------------------------------------
--------------
>D_tr|A0A1X2IZM5|A0A1X2IZM5_9FUNG
------------------------------------------------------------
------------------------------------------------------------
------------------------------------------------------------
------------------------------------------------------------
------------------------------------------------------------
------------------------------------------------------------
------------------------------------------------------------
------------------------------------------------------------
------------------------------------------------------------
---------------MFRSLLPISSRLSLSRKLIKPVLLPARLSIFPHNVQRRQLYGSQP
TNNLNNQRWNGATVRQASNEAG---INI------TDRALK--------------------
QLTYI--------------------------AERD---------------ND--------
DKQLLR------------------------------------------------------
------------VTV-DS----------G-GCH-GFQ-NKME--L-----T---------
-----------S-----------------------T---TDE------------------
----DD---------------------F---V----F------E--------KD------
--G----------------VQV--------------------------------------
------------VIDGIS--------------LQ-YLRG-SNVD-FVEEL-I--------
-GSTFQVV-----------------------------------------DN-PNAK----
----H---------SC------------------------------G---C-NIS-----
[truncated: 12,723 more rows]

## Sheet: Supplementary Table S5
Model	LogL	AIC	w-AIC		AICc	w-AICc		BIC	w-BIC
[truncated: 546 more rows]

## Sheet: Supplementary Table S6
>E_tr|A0A1Q9NUV0|A0A1Q9NUV0_9ARCH
[truncated: 1,379 more rows]

[truncated: 1 more sheets: Supplementary Table S7]
